# Supplementary material for: SWEET1‐mediated glucose transport is crucial for energy availability in Arabidopsis
Source: New Phytol. 2025 Nov 18;249(4):1816–30. doi: 10.1111/nph.70738 (PMC12825402; doi:10.1111/nph.70738)
Supplement: Supplementary file 1 — Dataset S1 Oligonucleotides and DEG annotation. [file NPH-249-1816-s001.xlsx]

## Sheet: Dataset S1
New Phytologist Supporting Information
Article title: SWEET1-mediated glucose transport is crucial for energy availability in Arabidopsis
Authors: Xueyi Xue, Jiankun Li, Ya-Chi Yu and Li-Qing Chen
Article acceptance date: 24 October 2025

## Sheet: oligonucleotide
Sequences of oligonucleotide used in this study
Name	Sequence 5’-3’
SALK_029479-LP	TCCTCTGTTTCTGCGTTTCTC
SALK_029479-RP	CATGTTCATATTTCAGTTCAAATGG
SWEET1CMF-1	GGGGACAAGTTTGTACAAAAAAGCAGGCTTACCGCTTGTTCCATTCATTCTGATT
SWEET1CMR-1	GGGGACCACTTTGTACAAGAAAGCTGGGTAAACTTGAAGGTCTTGCTTTCCATT
SWEET1-RT-F1	TCGTGGTTCGTCTATGGTCTAAT
SWEET1-RT-R1	ATAACCAAATCATCCTCAAAAGC
SWT1_CRISPR-F	ATTGATACCAGAGAATTGTTCAG
SWT1_CRISPR-R	AAACCTGAACAATTCTCTGGTAA

## Sheet: Gene_union
DEG annotation of four clusters
Gene_id	Gene_name	Gene_description	heatmap_sort	cluster	TF	TF_Family	WT_R1	WT_R2	WT_R3	WT_R4	WT+G_R1	WT+G_R2	WT+G_R3	WT+G_R4	WT+A_R1	WT+A_R2	WT+A_R4	WT+GA_R1	WT+GA_R2	WT+GA_R3	WT+GA_R4	sweet1_R1	sweet1_R2	sweet1_R3	sweet1_R4	sweet1+G_R1	sweet1+G_R2	sweet1+G_R3	sweet1+G_R4	sweet1+A_R1	sweet1+A_R2	sweet1+A_R4	sweet1+GA_R1	sweet1+GA_R2	sweet1+GA_R4
AT2G44210	AT2G44210	AT2G44210 protein [Source:UniProtKB/TrEMBL;Acc:B9DGK6]	1	cluster1			7.36922	8.49315	7.62398	10.0376	10.2764	9.24795	11.5733	8.93957	6.75618	6.69198	6.54885	6.50554	8.21044	7.5794	8.46443	9.53869	7.36848	8.34686	9.24351	8.79181	8.3633	7.02417	8.99042	7.90908	6.5734	8.16244	8.26941	8.26975	6.20554
AT3G61250	AtMYB17	Transcription factor MYB41 [Source:UniProtKB/Swiss-Prot;Acc:Q9M2D9]	2	cluster1	Yes	MYB	0.828841	0.595608	0.877684	0.841553	1.29729	1.19623	1.53421	1.37655	0.863686	0.07334	0.563831	0.423895	0.813521	0.984912	0.534963	1.29085	1.07269	0.278392	1.16928	0.665452	1.00388	0.483052	1.53446	0.74309	0.492386	0.641946	0.582572	1.08484	0.602448
AT5G05590	PAI2	N-(5'-phosphoribosyl)anthranilate isomerase 2, chloroplastic [Source:UniProtKB/Swiss-Prot;Acc:Q42527]	3	cluster1			6.63165	5.68405	5.37583	5.331	6.58865	6.98561	9.24063	7.39884	6.14675	5.88267	6.62587	5.38232	5.88646	5.04132	5.28425	7.09361	6.60938	6.62745	7.18356	5.82147	8.00966	6.8134	5.85503	5.36708	3.70124	4.72261	7.44342	5.98251	5.78088
AT1G56080	AT1G56080	At1g56080 [Source:UniProtKB/TrEMBL;Acc:Q0IGM5]	4	cluster1			5.87871	6.66381	5.67877	5.74206	7.3825	7.5114	6.79838	6.74952	4.1756	5.204	4.68141	5.10441	6.70129	5.40517	4.79121	7.04744	6.92286	6.41075	6.94729	6.29698	7.42688	5.87408	6.68872	5.40471	3.76009	4.49125	5.63999	4.91872	7.25424
AT4G27430	CIP7	COP1-interacting protein 7 [Source:UniProtKB/Swiss-Prot;Acc:O80386]	5	cluster1			10.0448	8.54911	8.59024	9.217	10.2062	9.85417	10.1483	10.1342	8.21847	8.01118	7.34906	7.35827	9.46081	8.26176	8.56172	9.41906	9.66595	8.6818	9.5519	9.12238	8.29101	8.57568	9.39801	7.79977	6.75397	7.1311	8.24967	8.38845	8.28353
AT4G39350	CESA2	CESA2 [Source:UniProtKB/TrEMBL;Acc:A0A384LAI4]	6	cluster1			6.77824	7.03685	5.97161	6.26672	7.2904	6.34637	7.15433	7.55578	5.55468	6.00189	5.92099	5.48829	6.07732	5.49267	6.12956	6.98248	6.79738	6.58724	6.65988	6.41521	5.86364	6.69551	6.67269	5.74524	5.46493	4.90679	6.19771	6.00454	7.03166
AT5G08110	AT5G08110	nucleic acid binding;ATP-dependent helicases;ATP binding;helicases;ATP-dependent helicases [Source:TAIR;Acc:AT5G08110]	7	cluster1			3.50061	5.44529	4.346	4.23851	4.81124	5.12305	5.35064	6.29068	4.45646	4.43995	4.8505	4.15271	4.78588	4.13174	4.14366	3.9668	4.85575	4.36308	5.03698	4.19985	4.90257	5.2002	4.20655	4.02987	4.60016	4.96859	4.21068	4.59606	4.1255
AT1G17360	AT1G17360	F28G4.18 protein [Source:UniProtKB/TrEMBL;Acc:Q9LQI8]	8	cluster1			2.17231	3.12888	2.64425	2.62139	3.3661	3.42371	2.9896	3.4679	2.50139	2.26502	3.24584	2.65311	2.74856	2.27518	2.67394	2.84463	3.17899	2.45316	3.19856	2.976	2.73362	2.66527	2.95858	2.2713	2.30642	2.99295	3.05076	2.73188	2.16996
AT4G28710	XI-H	Myosin-14 [Source:UniProtKB/Swiss-Prot;Acc:F4JM19]	9	cluster1			2.26431	3.39877	3.63452	3.44846	4.21533	4.36007	3.69967	4.22092	2.92389	3.06157	3.43949	3.54475	3.62143	2.83336	3.23111	3.35919	3.17627	2.55824	4.1403	3.44122	3.59044	3.58392	3.7918	2.7544	2.66612	3.05068	3.04565	3.28205	2.73034
AT1G21480	AT1G21480	Exostosin family protein [Source:UniProtKB/TrEMBL;Acc:F4HY10]	10	cluster1			8.06769	7.96479	8.90432	8.70574	8.76087	10.7788	10.4986	11.6747	9.08702	8.9723	8.72345	8.43218	9.27298	9.16243	8.56672	8.84389	9.97295	9.48367	11.1541	10.1266	8.34023	9.90895	11.1285	8.31451	8.69255	7.66207	8.43407	9.24869	8.38879
AT3G01040	GAUT13	GAUT13 [Source:UniProtKB/TrEMBL;Acc:A0A384LCY9]	11	cluster1			12.7335	14.0028	12.3905	14.0261	14.4606	13.735	14.8245	16.8121	12.5006	13.6124	12.7671	12.1653	13.5339	12.4037	12.5078	12.6887	13.878	13.6569	15.6131	15.5511	12.916	12.4665	14.9537	10.3195	12.6715	10.971	13.0906	12.5614	10.7558
AT1G26730	PHO1-H7	Phosphate transporter PHO1 homolog 7 [Source:UniProtKB/Swiss-Prot;Acc:Q6R8G3]	12	cluster1			0.161745	0.288449	0.407878	0.644398	0.483852	0.538267	0.733839	0.651617	0.347681	0.398545	0.268104	0.260089	0.27192	0.0630545	0.320238	0.195121	0.454503	0.453934	0.346575	0.644635	0.320723	0.359673	0.381864	0.301961	0.427413	0.34941	0.140732	0.0842468	0.254332
AT3G56760	CRK7	CDPK-related kinase 7 [Source:UniProtKB/Swiss-Prot;Acc:Q9LET1]	13	cluster1			8.95237	9.46836	9.57524	10.0177	9.91852	9.6317	11.4411	10.533	8.82759	9.00933	8.18372	8.06702	8.04246	8.07575	7.83951	8.56079	9.6705	9.41723	9.75534	8.45797	9.35966	8.43389	9.58427	7.10726	8.02999	7.91679	7.12044	7.25148	8.16914
AT1G01900	SBTI1.1	SBTI1.1 [Source:UniProtKB/TrEMBL;Acc:A0A178W900]	14	cluster1			0.438244	0.407237	0.359547	0.467601	1.21899	0.737895	0.753765	0.796282	0.336448	0.450319	0.461271	0.693348	0.691351	0.391768	0.460421	0.440843	0.456748	0.256444	0.522133	0.735261	0.579869	0.850199	0.431527	0.303417	0.150802	0.197351	0.35777	0.380744	0.246363
AT5G57580	CBP60B	Calmodulin-binding protein 60 B [Source:UniProtKB/Swiss-Prot;Acc:Q9FKL6]	15	cluster1			31.7198	31.5895	30.6035	31.4958	35.8181	38.1035	39.7886	41.9489	28.5507	32.0978	30.1794	31.6952	36.1459	34.2503	32.8497	29.8722	33.7117	31.3033	33.5759	36.5004	34.4066	35.2507	37.4058	31.1907	29.4073	28.7941	29.7715	31.7596	29.82
AT1G61800	GPT2	glucose-6-phosphate/phosphate translocator 2 [Source:TAIR;Acc:AT1G61800]	16	cluster1			14.0148	15.0856	14.2443	14.3708	72.3925	65.811	58.685	66.6781	7.27662	6.47268	8.08046	16.8542	16.9931	16.4647	15.3586	11.2681	11.6671	10.3275	9.79379	32.0099	34.7616	30.7372	29.3279	5.58419	5.96789	6.22654	8.97741	8.19177	8.37404
AT3G56040	UGP3	UTP--glucose-1-phosphate uridylyltransferase 3, chloroplastic [Source:UniProtKB/Swiss-Prot;Acc:F4IY62]	17	cluster1			9.78339	10.6276	9.5315	9.26618	12.4265	13.7553	12.2803	12.6898	9.643	9.2748	10.2513	9.83706	10.7301	9.83342	10.8019	10.72	9.65511	9.05579	10.3847	11.4464	10.4612	11.5052	11.8527	9.1824	9.38222	7.70714	8.82533	9.24053	8.66266
AT2G15620	NIR1	Ferredoxin--nitrite reductase, chloroplastic [Source:UniProtKB/Swiss-Prot;Acc:Q39161]	18	cluster1			66.8814	66.4337	66.9716	66.9429	87.8319	86.8178	85.822	85.9656	65.3432	64.0536	64.5313	70.3491	70.8739	68.7806	65.3374	68.4285	68.1825	65.3845	68.1695	79.4666	80.7079	78.0529	81.8727	60.0883	59.5908	56.9273	66.8599	64.7596	61.5979
AT3G19130	RBP47B	Polyadenylate-binding protein RBP47B [Source:UniProtKB/Swiss-Prot;Acc:Q0WW84]	19	cluster1			343.978	338.961	335.255	345.221	400.809	421.746	434.567	420.516	307.508	312.845	305.693	347.28	356.28	346.563	353.587	338.038	348.697	347.854	349.534	400.146	366.515	401.571	409.878	309.87	324.384	294.358	320.908	319.559	325.109
AT4G33070	PDC1	Pyruvate decarboxylase 1 [Source:UniProtKB/Swiss-Prot;Acc:O82647]	20	cluster1			136.284	123.186	113.278	118.247	236.441	276.753	272.573	249.276	76.4488	79.0302	74.6456	114.321	119.078	111.385	110.045	116.694	131.417	127.275	115.245	182.946	159.466	186.838	170.046	69.6536	73.9263	60.4319	92.0481	78.8524	89.5142
AT1G24764	ATMAP70-2	microtubule-associated proteins 70-2 [Source:TAIR;Acc:AT1G24764]	21	cluster1			17.404	16.5065	15.9908	16.7068	19.6902	19.8444	19.5651	20.2466	15.5731	13.3427	17.2912	16.3617	18.3995	16.6536	18.1862	17.1025	15.1247	14.4699	15.7633	19.4049	19.2328	19.6724	20.8939	13.9288	16.1377	13.759	16.5284	16.2962	15.0779
AT1G24280	G6PD3	Glucose-6-phosphate 1-dehydrogenase [Source:UniProtKB/TrEMBL;Acc:A0A178WP00]	22	cluster1			5.16346	4.93159	4.86942	5.30013	6.36119	6.83074	7.05456	6.55579	4.48135	4.38124	4.54581	5.39225	4.73088	5.26114	5.14148	5.42686	5.70198	4.68444	4.66203	5.68518	5.98191	5.69676	6.86227	4.25444	5.34418	4.06899	5.33594	4.92297	3.89515
AT4G32840	PFK6	ATP-dependent 6-phosphofructokinase [Source:UniProtKB/TrEMBL;Acc:A0A178V315]	23	cluster1			22.275	23.1914	20.5814	19.0732	24.3651	24.9143	26.3316	27.5252	21.0263	18.1953	19.7918	21.8692	20.9101	21.62	22.882	21.7151	22.0352	22.3828	21.4161	24.8655	23.5085	24.006	24.1376	18.518	20.6406	16.3696	20.3061	20.2074	19.6112
AT3G47700	MAG2	RINT1-like protein MAG2 [Source:UniProtKB/Swiss-Prot;Acc:Q9STU3]	24	cluster1			6.64147	6.65655	6.15476	6.6846	8.33455	8.35544	7.07094	7.89366	6.12934	6.31471	5.83611	4.98677	5.86867	5.92457	5.6298	5.75585	6.40382	6.07614	7.47953	7.34752	6.72924	7.54177	6.86662	5.79449	4.9579	6.34641	6.11263	6.90409	6.07517
AT4G36500	AT4G36500	Uncharacterized protein At4g36500 [Source:UniProtKB/TrEMBL;Acc:O23231]	25	cluster1			2.67583	2.19618	1.53724	1.89878	3.21719	2.9359	1.72168	2.40999	1.02754	0.38593	0	0.62089	1.42812	1.62227	0.374462	0.753042	0.740837	1.58657	1.77143	1.86867	1.65882	2.66331	1.34766	0.873243	0.976241	0.701895	0.340509	0.950913	0.352932
AT1G72700	ALA5	Probable phospholipid-transporting ATPase 5 [Source:UniProtKB/Swiss-Prot;Acc:Q9SGG3]	26	cluster1			2.18865	2.87112	2.08714	2.75365	3.24132	2.92639	2.77819	2.65656	1.90676	2.12117	2.36681	1.86563	2.38215	2.21129	2.00414	2.30625	2.0568	2.40632	2.31493	2.69499	2.41514	2.54298	2.47764	1.95747	2.05429	1.67368	2.16959	1.91097	2.38064
AT1G19300	GATL1	Probable galacturonosyltransferase-like 1 [Source:UniProtKB/Swiss-Prot;Acc:Q9LN68]	27	cluster1			1.88693	2.50469	2.03967	2.84989	3.67225	3.43419	3.30052	2.66137	1.94685	1.24174	1.0607	1.75908	1.93209	1.84649	2.07795	1.4285	1.85795	1.94088	2.01151	1.92201	2.47015	2.04461	2.86548	1.48014	2.02284	1.51849	1.99853	1.69787	2.20003
AT1G80130	AT1G80130	F18B13.21 protein [Source:UniProtKB/TrEMBL;Acc:Q9SSC6]	28	cluster1			1.23183	1.5315	1.49036	2.82013	3.94953	3.4163	3.4823	2.62474	1.26117	1.10418	1.66924	1.88269	1.88465	1.7437	2.10545	0.830144	1.08167	1.53137	1.23109	2.08109	1.84688	2.17046	1.99984	1.07685	0.784865	0.928804	1.49921	1.88437	0.853109
AT1G69920	GSTU12	Glutathione S-transferase U12 [Source:UniProtKB/Swiss-Prot;Acc:Q6NMS0]	29	cluster1			1.72266	1.45183	1.18031	1.52774	2.12003	1.91964	2.36623	4.15581	0.496149	0.404139	0.345757	0.390198	1.61068	2.12299	2.35217	1.18256	1.89767	1.40578	1.46449	1.46772	1.41152	1.56282	1.17622	0.914938	0.56824	1.32263	0.237707	1.13796	0.862545
AT5G62580	TOR1L3	TORTIFOLIA1-like protein 3 [Source:UniProtKB/Swiss-Prot;Acc:Q6NPR6]	30	cluster1			6.46643	7.83284	7.13539	7.19022	9.15422	8.52479	8.63024	10.3831	7.50368	6.5538	6.14215	7.01258	7.66168	6.85047	8.20003	7.04379	6.77	7.43829	8.13701	7.39996	7.56148	7.71294	7.30654	6.90987	7.21394	6.22618	6.47316	6.58743	7.68937
AT4G09160	PATL5	Patellin-5 [Source:UniProtKB/Swiss-Prot;Acc:Q9M0R2]	31	cluster1			6.9273	6.89472	7.31927	6.35097	7.44802	8.87836	7.40231	8.53707	4.93913	4.87661	5.38757	6.69324	7.46264	6.84221	6.80696	6.44903	7.09083	6.20866	6.06315	7.80336	6.43749	6.0456	7.28922	5.16551	5.35028	5.58535	7.09314	6.7707	7.32442
AT5G51050	AT5G51050	Mitochondrial substrate carrier family protein [Source:TAIR;Acc:AT5G51050]	32	cluster1			10.9492	11.0593	11.9011	12.2492	12.0118	13.3737	12.969	14.8191	9.17046	10.6341	9.44418	11.7281	10.8032	10.1396	10.4942	10.0407	9.83303	9.78827	10.146	13.0402	10.194	10.9759	12.1062	7.92706	8.99873	9.42229	11.2736	10.5603	10.9663
AT2G24600	AT2G24600	Ankyrin repeat family protein [Source:UniProtKB/TrEMBL;Acc:F4IPR3]	33	cluster1			0.659466	0.625671	0.577868	0.736133	1.17229	1.8472	1.20672	1.61507	0.396388	0.447237	0.61007	0.668302	0.84203	0.746588	0.59273	0.414162	0.764193	0.146646	0.819528	1.22451	0.849791	0.743786	0.709632	0.572266	0.394621	0.408261	0.840827	0.707684	0.954565
AT5G56220	AT5G56220	P-loop containing nucleoside triphosphate hydrolases superfamily protein [Source:UniProtKB/TrEMBL;Acc:Q9FH17]	34	cluster1			7.60182	8.80405	8.54713	8.17156	10.5288	11.5153	10.8872	11.9065	8.08004	7.3418	7.60396	9.20798	9.99565	8.3861	9.42852	8.23175	8.19522	8.33296	9.73589	10.8047	10.3754	10.9164	9.93557	8.37372	7.84982	8.01795	10.1059	9.91206	8.60751
AT1G08470	SSL3	SSL3 [Source:UniProtKB/TrEMBL;Acc:A0A178WK70]	35	cluster1			15.6097	14.7498	16.1958	14.2166	17.1278	19.0076	18.9714	18.7494	12.7196	15.1681	13.1611	16.5176	13.9547	14.5999	14.8061	16.759	18.6502	16.7177	16.3167	14.3371	15.4586	17.5717	15.2226	14.4819	14.1284	10.888	13.5264	14.3559	16.3711
AT2G39550	GGB	PGGT-I [Source:UniProtKB/TrEMBL;Acc:A0A178VS16]	36	cluster1			13.5916	16.529	18.331	15.1745	17.7706	18.545	19.5188	17.7653	15.0159	13.515	15.6676	15.8461	16.5297	15.8362	15.6893	17.3308	17.7069	17.7257	17.343	18.2014	17.6091	19.1613	15.8396	14.2621	16.3445	12.3308	16.7896	14.7324	16.5856
AT4G31250	AT4G31250	Probable LRR receptor-like serine/threonine-protein kinase At4g31250 [Source:UniProtKB/Swiss-Prot;Acc:C0LGR9]	37	cluster1			4.25352	5.81248	5.50976	5.17868	5.86698	7.05942	7.43717	7.93976	5.41315	4.96317	4.80172	6.09568	5.76536	4.78472	5.28114	6.0613	5.51484	6.54998	5.92596	6.26011	5.32604	7.25749	7.41246	5.45514	5.14546	4.91934	6.25889	6.04462	6.46546
AT3G03660	WOX11	WUSCHEL related homeobox 11 [Source:UniProtKB/TrEMBL;Acc:A0A1I9LND8]	38	cluster1	Yes	WOX	59.1308	64.9305	62.0374	65.0585	71.9071	82.6053	94.7034	90.3514	60.0422	57.4325	58.5162	68.9779	63.8257	67.6767	74.5997	55.0446	73.0772	69.3578	63.218	68.1179	62.1402	66.5118	77.2888	52.3501	66.0994	50.415	63.3743	59.4041	64.9203
AT5G59980	AT5G59980	Polymerase/histidinol phosphatase-like protein [Source:UniProtKB/TrEMBL;Acc:F4JXF0]	39	cluster1			9.39147	9.5591	9.1644	9.37327	10.1746	11.9828	11.8178	12.4167	9.35322	8.54529	9.66826	10.0697	10.6746	8.75454	9.57264	9.48975	10.3573	10.1981	10.1732	10.6189	9.46153	9.69223	11.3356	9.59022	9.90833	8.27278	9.58771	9.49404	8.77308
AT3G11820	SYP121	SYR1 [Source:UniProtKB/TrEMBL;Acc:A0A178VIM4]	40	cluster1			15.7981	16.1802	18.3444	18.2222	20.7994	21.6072	22.1377	22.2845	17.7492	18.5423	16.9854	19.1783	19.2037	19.6046	17.6848	20.02	18.9562	18.3233	16.8965	19.7861	17.8282	20.2189	19.7361	17.6634	19.6192	18.6061	18.4915	15.8854	18.4115
AT3G45090	AT3G45090	P-loop NTPase domain-containing protein LPA1 homolog 2 [Source:UniProtKB/Swiss-Prot;Acc:Q93ZS1]	41	cluster1			11.6594	11.3619	12.9303	11.0041	13.899	15.1134	14.0799	13.8861	11.4601	11.5415	11.0838	13.5703	14.1708	12.992	13.5941	12.9836	11.7142	12.115	12.0648	14.8597	12.2479	13.1053	14.5957	13.7204	11.6901	11.4206	12.4067	11.721	12.5187
AT2G46510	AIB	Transcription factor ABA-INDUCIBLE bHLH-TYPE [Source:UniProtKB/Swiss-Prot;Acc:Q9ZPY8]	42	cluster1	Yes	bHLH	4.42971	4.72058	4.20752	3.48819	5.50969	5.68794	5.84012	5.39239	4.70651	4.7823	4.2492	4.46176	3.91263	5.05511	4.38282	4.10777	4.33269	4.72415	4.88015	5.0464	5.02734	4.52828	5.99468	4.11136	4.20935	4.16952	4.35075	3.5585	5.42915
AT3G03020	AT3G03020	AT3G03020 protein [Source:UniProtKB/TrEMBL;Acc:Q8GUN0]	43	cluster1			6.06375	6.70019	5.49162	3.80607	9.28376	11.9548	10.6074	11.6973	6.75055	4.10599	6.23428	6.85944	6.8571	6.74944	7.31458	5.81206	5.76808	6.37071	7.43809	5.93244	7.67644	10.7283	7.01534	6.36614	9.17137	7.10721	5.43044	3.74149	5.8133
AT1G32900	GBSS1	Granule-bound starch synthase 1, chloroplastic/amyloplastic [Source:UniProtKB/Swiss-Prot;Acc:Q9MAQ0]	44	cluster1			13.0515	15.4987	13.6884	13.0128	23.5346	26.4357	26.0128	22.8957	15.9164	19.0123	15.2145	18.6991	16.2175	14.9505	17.6631	12.8779	14.0662	14.8976	13.6652	16.7301	18.7221	18.6816	18.1453	16.9828	15.8394	14.4119	16.0509	14.8365	14.5049
AT5G20830	SUS1	Sucrose synthase 1 [Source:UniProtKB/Swiss-Prot;Acc:P49040]	45	cluster1			5.64228	6.58168	5.29316	4.94754	10.8326	12.0084	11.4002	10.2309	5.89297	7.27536	5.69207	7.9721	7.20452	6.81021	8.23718	4.78865	6.1206	5.94629	5.12577	10.5219	6.83059	9.9487	9.22418	7.07778	7.13711	5.09373	6.24416	4.74186	5.71146
AT5G10040	AT5G10040	At5g10040 [Source:UniProtKB/TrEMBL;Acc:Q9LX24]	46	cluster1			2.40085	4.72297	1.76526	0.483263	5.65104	14.6181	19.0067	11.2513	3.69841	1.79076	3.08892	3.48935	1.91992	3.14172	2.90016	0.431731	2.06207	4.21498	1.62244	7.73311	6.14688	5.7032	7.89043	1.94794	3.0912	0.962998	3.12652	2.81791	1.64483
AT5G41670	PGD3	6-phosphogluconate dehydrogenase, decarboxylating [Source:UniProtKB/TrEMBL;Acc:A0A178UQL8]	47	cluster1			75.0394	71.5835	67.9074	67.6574	81.7886	96.7778	91.6738	93.2338	75.675	75.1741	70.5508	78.9054	81.7142	76.0501	76.7276	71.2785	70.6955	71.469	67.0084	86.3444	86.1895	82.972	86.543	72.56	74.1096	67.7662	72.0257	76.0772	72.0502
AT1G19920	APS2	ATP sulfurylase 2 [Source:UniProtKB/Swiss-Prot;Acc:Q43870]	48	cluster1			21.6207	24.8893	23.0037	24.4195	27.568	26.4264	29.0941	23.8077	22.3296	22.3775	22.2953	23.618	23.5674	23.0303	23.4799	19.9734	21.6428	19.3172	25.1496	27.7004	28.9562	26.1504	27.0511	22.2902	21.7316	22.9043	21.035	24.1802	22.7241
AT2G44840	ERF13	Ethylene-responsive transcription factor 13 [Source:UniProtKB/Swiss-Prot;Acc:Q8L9K1]	49	cluster1	Yes	ERF	1.61462	0.852641	1.03893	1.07865	1.97795	2.14494	1.68553	2.09055	0.583525	0.592627	0.405447	1.48679	0.607201	0.747651	0.949186	0.6941	0.757549	1.12451	1.71798	3.01265	2.19664	1.96097	2.17236	1.30623	0.798825	0.647003	0.522911	0.876211	1.19188
AT5G16240	S-ACP-DES1	Stearoyl-[acyl-carrier-protein] 9-desaturase 1, chloroplastic [Source:UniProtKB/Swiss-Prot;Acc:Q9LF04]	50	cluster1			4.40878	4.98999	4.5787	5.38368	6.97341	7.38988	5.97307	5.56377	4.64365	4.47881	4.66237	5.59465	6.15012	5.19731	5.15643	5.33824	6.00565	4.51602	5.47722	7.87346	7.09942	6.79633	7.07635	5.6708	4.69703	3.52273	5.31198	5.39783	5.23699
AT3G22180	PAT20	Probable protein S-acyltransferase 20 [Source:UniProtKB/Swiss-Prot;Acc:Q9LIE4]	51	cluster1			5.26077	7.28208	6.89353	7.07138	8.5604	8.23618	7.60026	8.55308	5.54289	6.35234	5.72781	7.61947	7.55466	6.93462	7.41624	6.6129	6.74909	7.26046	7.74791	9.00837	8.10058	7.087	7.91103	5.19927	6.14195	6.51873	6.91076	6.76093	6.28153
AT5G12860	DIT1	Dicarboxylate transporter 1, chloroplastic [Source:UniProtKB/Swiss-Prot;Acc:Q9LXV3]	52	cluster1			27.6506	40.3991	39.6482	41.7059	44.4128	46.0474	45.9846	43.1648	31.3605	40.645	36.3228	40.5821	38.0058	38.2469	39.7631	39.7308	41.5651	44.9297	44.583	47.5555	45.3921	47.8498	43.7014	35.555	38.7215	36.3739	37.3677	37.5193	37.9766
AT3G50070	CYCD3-3	CYCD3 [Source:UniProtKB/TrEMBL;Acc:A0A178VE15]	53	cluster1			13.3744	17.8832	18.123	17.1032	20.3157	19.9125	18.3549	19.3867	15.5668	15.6447	15.9079	18.6165	14.0231	18.2168	18.9231	16.2285	18.4816	17.2504	19.1919	21.0183	21.0465	21.2589	18.2929	18.3243	17.9184	15.29	16.5065	14.6807	15.8026
AT1G52310	AT1G52310	C-type lectin receptor-like tyrosine-protein kinase At1g52310 [Source:UniProtKB/Swiss-Prot;Acc:Q9C823]	54	cluster1			11.8284	11.6754	12.5448	12.1973	15.2261	15.6539	15.8475	13.9831	11.2269	12.4816	11.6835	13.6086	11.8303	13.1359	13.6504	12.5335	12.5025	12.7604	13.2965	14.325	14.7714	15.5108	13.9637	10.838	13.1307	10.6947	13.7634	12.9326	13.7063
AT2G47230	DUF6	DOMAIN OF UNKNOWN FUNCTION 724 6 [Source:TAIR;Acc:AT2G47230]	55	cluster1			12.2012	10.9899	10.3934	10.838	14.1479	13.7633	12.4859	12.4436	10.1685	10.7358	12.0776	12.3971	11.2482	11.5396	12.5052	11.4411	11.1773	12.088	11.6826	13.929	14.4231	13.0686	12.7501	10.1152	11.7707	9.93104	10.811	10.984	10.397
AT2G14960	GH3.1	Probable indole-3-acetic acid-amido synthetase GH3.1 [Source:UniProtKB/Swiss-Prot;Acc:O82333]	56	cluster1			2.66758	2.5446	3.05324	2.9374	2.3784	3.73304	3.82339	2.99339	2.27926	1.85933	2.67598	2.45454	2.31108	2.14204	3.06388	3.06732	2.93248	2.47051	3.0413	3.518	3.5063	3.31697	3.5642	1.88052	2.04726	2.67631	2.11018	3.08772	1.93809
AT1G14290	SBH2	SBH2 [Source:UniProtKB/TrEMBL;Acc:A0A178WPE2]	57	cluster1			14.4486	15.3766	15.4868	17.7554	18.9771	23.2131	24.1792	22.7339	14.7997	15.5415	13.2962	17.427	17.1307	12.873	15.7006	16.4322	19.8797	18.2369	16.3232	23.67	20.1028	22.7423	23.7304	15.5249	15.2263	15.2622	13.9565	15.0856	14.0015
AT4G30210	ATR2	P450 reductase 2 [Source:TAIR;Acc:AT4G30210]	58	cluster1			77.5951	90.6497	94.2962	91.7371	99.2933	108.941	111.764	110.972	90.0438	89.4239	85.577	89.0807	95.7232	80.7413	89.2813	94.8014	94.7215	83.5765	103.614	109.847	102.448	104.43	104.132	82.6654	91.7003	91.8618	89.6108	91.9929	89.6105
AT2G31390	AT2G31390	Probable fructokinase-1 [Source:UniProtKB/Swiss-Prot;Acc:Q9SID0]	59	cluster1			162.843	175.667	163.054	166.57	181.764	202.235	206.769	182.294	145.996	160.901	148.376	164.383	155.712	161.757	164.763	161.769	182.75	192.861	172.15	184.126	168.365	189.125	160.602	133.111	157.951	143.298	144.568	133.835	155.824
AT4G17770	TPS5	Alpha,alpha-trehalose-phosphate synthase [UDP-forming] 5 [Source:UniProtKB/Swiss-Prot;Acc:O23617]	60	cluster1			8.69053	9.74714	7.78724	8.75143	10.1619	11.324	11.0079	9.94208	6.99017	7.92671	7.82634	8.30908	9.2759	9.05588	9.27127	8.42435	8.10345	8.13109	9.76257	10.2523	9.41035	10.6104	8.94699	6.76023	8.44471	6.93532	8.66092	8.00264	7.80844
AT5G22030	UBP8	ubiquitin-specific protease 8 [Source:TAIR;Acc:AT5G22030]	61	cluster1			23.9656	27.8902	26.965	28.9229	31.4382	34.665	31.1233	32.5896	23.1253	25.7356	24.8866	27.1799	26.7698	27.9574	27.2235	25.4654	29.8163	26.6067	28.3132	30.9084	27.1281	29.5976	27.7533	22.5228	23.1783	21.3979	26.2923	24.8582	24.2066
AT4G35335	AT4G35335	Nucleotide-sugar transporter family protein [Source:TAIR;Acc:AT4G35335]	62	cluster1			17.4821	21.6633	19.7391	17.622	18.9902	22.3113	20.4622	18.5758	18.4359	17.0406	17.3081	15.5619	14.4603	17.5596	18.9156	16.2528	18.4136	20.7342	19.4688	21.5616	18.8139	21.3525	19.3254	15.9497	16.7788	15.3345	15.5684	18.2115	15.8427
AT2G18030	MSRA5	Peptide methionine sulfoxide reductase A5 [Source:UniProtKB/Swiss-Prot;Acc:Q9SL43]	63	cluster1			32.3941	32.9989	33.8177	31.5243	34.7833	35.1965	36.4567	33.2803	25.8161	28.0318	26.1409	29.3528	30.724	31.0689	30.5646	30.9623	32.1962	34.0889	31.7656	35.3416	31.0392	38.6724	32.5476	26.006	27.9673	27.4707	28.6865	30.3202	26.0836
AT5G53750	AT5G53750	CBS domain-containing protein [Source:UniProtKB/TrEMBL;Acc:F4JXB6]	64	cluster1			3.83865	3.84809	4.18245	3.1298	3.71005	5.30052	4.97114	3.93594	2.51391	2.3763	2.32817	2.49078	2.86238	3.81015	3.31423	2.18723	3.37657	3.78061	3.54548	4.6292	3.54513	5.06187	4.38655	3.00871	2.99048	2.82986	3.08438	4.13547	2.42376
AT5G66260	AT5G66260	Auxin-induced protein-like [Source:UniProtKB/TrEMBL;Acc:Q9FH62]	65	cluster1			54.8785	46.0221	60.9699	55.0682	67.369	67.6519	66.9179	54.1673	52.6739	40.125	38.5875	55.7486	50.7428	55.972	48.2934	51.5571	54.6575	58.1402	52.2096	52.4244	64.1804	59.4171	52.3982	44.5675	46.5596	42.833	60.0749	39.3148	46.2135
AT3G29200	CM1	Chorismate mutase 1, chloroplastic [Source:UniProtKB/Swiss-Prot;Acc:P42738]	66	cluster1			24.614	22.5538	23.9443	25.1918	23.2738	24.0056	23.7721	24.329	18.5932	16.8112	19.1238	20.7361	16.8543	21.094	18.5823	22.0286	21.9762	22.7089	20.853	21.5974	24.9428	23.6612	23.5274	20.5962	18.466	20.1505	20.9041	20.9412	18.6959
AT5G56460	PBL16	Probable serine/threonine-protein kinase PBL16 [Source:UniProtKB/Swiss-Prot;Acc:Q9FM85]	67	cluster1			6.81347	5.63387	5.66813	6.63606	6.55537	6.75912	5.55512	5.86498	4.69585	3.71755	3.91207	5.17855	4.13459	5.40304	5.03748	6.29832	5.9478	6.17401	5.91733	5.78209	6.7876	6.49922	6.82778	4.64941	3.89748	4.79541	5.62503	4.55944	4.72491
AT2G27690	CYP94C1	Cytochrome P450 94C1 [Source:UniProtKB/Swiss-Prot;Acc:Q9ZUX1]	68	cluster1			10.8478	9.07051	8.87823	10.3761	9.30417	10.5804	9.35945	10.4943	6.79734	6.13331	6.1103	7.58437	7.38684	6.84387	6.45118	7.94189	8.36191	8.38878	7.62573	9.27385	9.82629	8.84929	8.80368	5.57825	5.2422	5.66157	6.84677	7.68842	8.28335
AT4G31320	AT4G31320	Auxin induced like-protein [Source:UniProtKB/TrEMBL;Acc:O49581]	69	cluster1			18.1319	14.4904	15.9286	16.3395	18.5027	19.3836	20.3144	18.7268	8.58363	7.71513	7.58005	11.4529	14.1557	12.8297	13.3002	16.0205	13.7349	11.6558	11.908	16.4756	18.5426	17.6557	17.4681	9.83204	6.39266	9.0364	9.83163	15.6879	15.1633
AT3G28340	GATL10	Hexosyltransferase (Fragment) [Source:UniProtKB/TrEMBL;Acc:W8QNM3]	70	cluster1			2.61505	1.52475	1.74106	1.37388	2.94975	2.50003	2.82726	2.33174	0.829334	0.56312	0.721483	0.949201	0.600589	1.05664	1.18107	1.03256	2.14791	1.87039	1.22427	1.46893	1.75689	1.62217	1.90215	0.534761	0.413404	0.847293	0.931916	0.966866	0.642395
AT3G43190	SUS4	Sucrose synthase 4 [Source:UniProtKB/Swiss-Prot;Acc:Q9LXL5]	71	cluster1			6.26572	5.2198	4.67744	5.95961	7.85905	8.95313	10.0598	8.00916	2.56728	2.12626	1.92602	3.08984	2.77573	2.67707	2.78894	6.66979	7.8108	5.93072	6.00611	7.99019	5.55258	8.00135	6.72847	2.44828	3.30543	1.66411	2.71972	2.20136	2.7299
AT4G31760	PER46	Peroxidase 46 [Source:UniProtKB/Swiss-Prot;Acc:O81772]	72	cluster1			15.0446	13.1808	16.766	15.3813	22.0443	22.8792	21.546	19.0712	11.3851	9.14073	10.7835	12.1701	11.3555	11.8933	11.5855	16.3429	17.9209	16.9485	15.8592	18.2336	18.0849	17.5661	17.6567	12.7028	10.8696	11.7826	10.386	11.6984	12.6698
AT1G16780	AVPL2	Pyrophosphate-energized membrane proton pump 3 [Source:UniProtKB/Swiss-Prot;Acc:Q9FWR2]	73	cluster1			6.98614	7.49011	7.19964	7.1199	7.84398	8.47595	7.83546	7.06798	5.985	5.76775	6.77429	8.08312	7.16099	7.09651	7.38775	6.38377	6.78035	7.37845	7.33318	7.62002	7.29873	8.47128	8.00524	5.98971	5.52707	7.09874	6.6043	6.14018	6.29622
AT5G49470	AT5G49470	PAS domain-containing protein tyrosine kinase family protein [Source:UniProtKB/TrEMBL;Acc:F4K645]	74	cluster1			7.8978	9.72572	8.44606	8.85652	8.86659	8.95718	9.49448	8.38565	7.92064	7.19867	8.32604	9.85393	7.81437	8.44451	7.98251	8.48594	9.46406	7.76455	8.35673	9.04202	9.3106	8.90219	8.48585	7.14878	7.11074	8.02431	6.88127	7.5044	7.16409
AT3G20260	AT3G20260	DUF1666 family protein (DUF1666) [Source:UniProtKB/TrEMBL;Acc:Q8L795]	75	cluster1			8.37435	7.64455	7.88055	9.43595	7.54926	8.85217	9.36968	8.53451	6.99811	6.39739	7.60627	7.73944	7.44421	7.7338	7.17477	6.44154	6.92376	7.0694	7.21893	8.95325	8.31147	9.04055	7.96172	6.73547	6.0831	6.80863	7.82558	8.30661	5.875
AT2G42660	AT2G42660	At2g45350/F14N22.7 [Source:UniProtKB/TrEMBL;Acc:Q9SJJ0]	76	cluster1	Yes	G2-like	16.8886	17.0799	18.7083	14.9263	16.4644	18.62	19.01	21.3082	11.2802	14.1305	10.5174	17.9562	16.7946	13.9071	14.2912	17.8137	18.0355	17.4823	16.8072	20.6427	21.7948	20.0221	17.5762	12.5391	11.4211	14.731	15.0391	15.2415	13.6356
AT3G49640	AT3G49640	Aldolase-type TIM barrel family protein [Source:UniProtKB/TrEMBL;Acc:F4IY04]	77	cluster1			37.3978	41.0301	37.082	34.7834	36.3475	40.5525	47.031	38.3158	34.0117	32.6216	30.8599	38.801	37.1936	36.22	36.469	34.3746	40.9937	36.5948	37.0885	41.2178	45.2773	43.9023	40.6583	32.9323	32.0352	32.8718	34.9238	33.4113	32.0935
AT1G63020	NRPD1	DNA-directed RNA polymerase IV subunit 1 [Source:UniProtKB/Swiss-Prot;Acc:Q9LQ02]	78	cluster1			1.98349	2.23288	2.03453	2.33865	2.28004	2.64553	2.35865	2.29188	1.52264	1.57152	1.98508	2.13663	2.10246	1.3725	2.17834	2.15011	2.45132	2.49476	2.12223	2.94878	2.50698	2.55299	2.40653	1.64046	1.90256	1.48579	1.97617	2.17675	1.88853
AT2G33530	SCPL46	Serine carboxypeptidase-like 46 [Source:UniProtKB/Swiss-Prot;Acc:Q8VY01]	79	cluster1			1.34966	1.00547	1.05548	1.1992	1.36163	1.60415	1.22344	0.845668	0.51814	0.348111	0.416266	1.07294	0.653434	0.715098	0.965057	0.680887	1.4162	0.991069	1.16046	1.76874	1.45743	1.71895	1.27447	0.528891	0.934555	0.685703	0.860304	0.956326	0.571833
AT1G10280	AT1G10280	At1g10280 [Source:UniProtKB/TrEMBL;Acc:Q9SY70]	80	cluster1			3.65274	3.96609	4.35593	4.61679	5.49578	5.48714	5.35509	4.29621	4.08991	4.14072	5.14343	4.34971	4.17488	3.66912	4.16632	4.84851	4.18421	5.29911	4.54655	4.66739	4.59611	4.43721	4.53836	3.12244	3.47183	4.05204	4.43013	4.17655	3.54893
AT2G29650	ANTR1	Sodium-dependent phosphate transport protein 1, chloroplastic [Source:UniProtKB/Swiss-Prot;Acc:O82390]	81	cluster1			4.46572	5.15368	5.48691	5.94141	6.53579	5.71608	5.22055	5.16661	4.48386	4.78419	4.78396	5.09587	4.88384	3.9973	6.14203	4.85315	4.38918	5.63167	5.01079	4.65205	5.7322	4.77287	5.74764	3.59119	3.89956	3.68812	4.40089	4.23597	3.88214
AT1G22960	AT1G22960	Pentatricopeptide repeat-containing protein At1g22960, mitochondrial [Source:UniProtKB/Swiss-Prot;Acc:P0C7Q9]	82	cluster1			9.95063	11.1106	10.4701	11.6442	10.9716	12.312	11.0753	11.19	10.4282	8.53955	10.0931	10.0545	11.314	10.1803	11.6546	10.6493	10.3962	11.6589	11.3131	11.9759	11.5944	10.5579	11.8618	8.02314	9.08132	9.83628	11.1815	10.536	9.95026
AT5G34930	AT5G34930	arogenate dehydrogenase [Source:TAIR;Acc:AT5G34930]	83	cluster1			10.9264	12.6853	11.9028	13.0209	11.4291	13.0721	11.7934	11.9398	9.71138	10.1595	9.28058	10.8559	10.7632	11.616	10.6464	12.1209	10.8494	10.6759	11.0838	12.1369	12.7945	10.9695	12.1865	7.64307	9.91456	9.69492	11.1245	11.6162	11.2654
AT3G15010	UBA2C	UBP1-associated protein 2C [Source:UniProtKB/Swiss-Prot;Acc:Q9LKA4]	84	cluster1			31.0792	35.127	30.0611	33.2729	37.4766	35.3226	34.5978	34.954	27.9847	29.0102	31.6999	31.8699	31.4762	33.1924	33.3112	31.8927	33.2331	33.6476	33.1892	34.2061	32.3084	32.4056	29.7157	26.6113	27.3254	26.6809	29.6219	28.3505	30.8286
AT5G13870	XTH5	Xyloglucan endotransglucosylase/hydrolase [Source:UniProtKB/TrEMBL;Acc:Q67Z90]	85	cluster1			260.464	262.904	261.743	240.156	305.999	314.803	340.626	298.586	193.458	205.692	193.956	267.098	225.792	267.008	248.134	223.754	240.766	252.737	225.846	273.587	267.183	281.405	254.123	168.165	185.248	177.234	207.591	199.224	216.682
AT5G62520	SRO5	Probable inactive poly [ADP-ribose] polymerase SRO5 [Source:UniProtKB/Swiss-Prot;Acc:Q9FJJ3]	86	cluster1			75.9993	88.3568	78.8424	85.0264	115.088	118.482	120.947	105.334	63.8661	56.0874	64.9193	88.7045	79.2936	91.3205	86.3636	70.5338	80.035	79.2627	70.652	89.2491	88.9441	92.7043	78.084	51.6856	53.9732	50.074	77.6162	67.7514	70.7239
AT1G69040	ACR4	ACT domain repeat 4 [Source:UniProtKB/TrEMBL;Acc:F4I0I7]	87	cluster1			44.1894	47.7987	42.7234	42.8007	56.4164	48.93	51.3996	51.6672	31.228	29.291	32.3509	42.9963	43.1128	42.7005	44.3201	43.4106	38.2495	41.7014	40.8548	45.5158	44.1364	47.0404	46.5455	28.8883	25.5757	27.6927	37.8275	41.1321	39.5567
AT3G27220	AT3G27220	Kelch repeat-containing protein At3g27220 [Source:UniProtKB/Swiss-Prot;Acc:Q9LK31]	88	cluster1			79.8643	72.9872	75.103	74.0323	85.4218	87.1071	81.6691	79.7673	63.8758	58.9487	65.1201	73.2595	71.075	81.249	75.1068	75.3999	74.224	72.4355	70.2718	73.385	74.605	78.0713	72.3087	57.3552	58.9013	56.4581	68.5652	67.4804	71.6267
AT4G24790	AT4G24790	Protein STICHEL-like 2 [Source:UniProtKB/Swiss-Prot;Acc:F4JRP8]	89	cluster1			2.47759	2.99196	2.99254	2.37742	2.84179	3.12035	3.04203	3.04593	1.90007	1.98636	2.22602	2.43856	2.66305	2.58721	3.08394	2.69824	2.80596	2.1649	3.367	3.3531	3.18515	2.71172	2.98347	1.60776	2.24022	2.07197	2.49725	2.37059	2.07878
AT1G21740	AT1G21740	DUF630 family protein, putative (DUF630 and DUF632) [Source:UniProtKB/TrEMBL;Acc:Q9XI02]	90	cluster1			14.2104	15.518	14.4585	13.806	17.0059	17.1588	16.0335	16.7936	14.1003	13.2665	13.1982	13.356	15.0134	14.6929	16.2405	16.4257	14.1451	13.3868	15.027	16.8675	15.3882	14.9645	17.2756	11.7332	12.5968	11.5543	15.0232	14.5472	14.8024
AT1G44900	MCM2	DNA replication licensing factor MCM2 [Source:UniProtKB/Swiss-Prot;Acc:Q9LPD9]	91	cluster1			10.4198	12.57	10.4494	10.631	12.8848	13.0444	12.8602	11.7093	8.75136	9.92489	11.1738	10.119	9.65681	10.5011	11.2458	12.6106	11.104	9.63607	12.307	11.8342	11.2071	11.9333	12.2052	8.49793	9.23943	8.01277	11.7798	10.6693	9.72238
AT1G10570	ULP1C	Ubiquitin-like-specific protease 1C [Source:UniProtKB/Swiss-Prot;Acc:Q8RWN0]	92	cluster1			9.17369	10.6452	7.31427	9.45675	12.4748	11.3955	11.7483	11.8199	9.90197	10.8187	13.038	12.226	11.2009	9.74788	10.8111	9.97817	10.4921	10.359	8.59203	11.5599	9.29967	10.5137	10.7764	9.60641	10.4101	10.0528	8.51287	8.76864	8.27048
AT5G02670	AT5G02670	BEST Arabidopsis thaliana protein match is: poly(A) polymerase 3 (TAIR:AT3G06560.1); Ha. [Source:TAIR;Acc:AT5G02670]	93	cluster1			3.92633	3.45254	4.16549	4.28384	4.85637	5.33343	5.09837	4.80327	5.06073	5.13594	6.8434	3.94323	5.49757	4.87964	4.63254	4.76402	4.82344	4.87354	4.92067	5.8457	4.06619	4.23456	5.08625	5.37204	5.0466	4.28314	3.45708	3.5865	4.45145
AT5G26980	SYP41	Syntaxin-41 [Source:UniProtKB/Swiss-Prot;Acc:O65359]	94	cluster1			8.91957	9.21728	10.828	10.5678	11.0812	12.2946	12.9101	12.5052	13.7701	12.51	12.0312	11.2074	10.5819	11.0936	11.3434	9.78748	10.8566	12.2997	10.3987	11.4139	11.0708	12.6959	11.1485	10.9997	10.5458	10.8801	9.26875	10.633	11.1966
AT1G62130	AT1G62130	AAA-type ATPase family protein [Source:UniProtKB/TrEMBL;Acc:F4HX45]	95	cluster1			2.34984	2.67858	2.92756	3.18859	3.89651	4.18924	3.32133	4.05262	3.69174	3.46377	4.2472	2.97596	3.52737	3.53903	3.51371	3.09604	3.06592	3.12814	2.99745	3.69058	3.81539	3.97035	3.83666	3.46254	3.68594	3.28095	3.2657	2.91474	3.7394
AT5G65290	AT5G65290	LMBR1-like membrane protein [Source:UniProtKB/TrEMBL;Acc:Q9FKQ8]	96	cluster1			5.87082	6.77024	7.57005	7.20084	7.72616	8.82229	7.69089	9.05385	6.99372	7.89785	8.02073	6.84132	7.69228	6.41183	8.32166	6.59521	7.32493	7.61685	7.74393	7.05283	8.76502	8.90522	7.71481	7.35198	6.47295	6.01443	7.23112	6.46018	6.67194
AT1G80240	AT1G80240	At1g80240 [Source:UniProtKB/TrEMBL;Acc:Q9SSB7]	97	cluster1			0.441236	0.49343	0.935089	0.358353	0.872655	1.19872	1.24238	2.0704	1.30679	1.3285	0.600859	0.752931	1.00027	0.493768	0.68389	0.611191	0.497221	0.66742	0.849494	1.13456	0.566346	0.901201	0.885752	1.71629	1.24657	0.854828	0.620737	0.330254	0.570704
AT3G47780	ABCA7	ABC transporter A family member 7 [Source:UniProtKB/Swiss-Prot;Acc:Q9STT5]	98	cluster1			0.628839	0.573232	0.674468	0.569468	1.01916	0.815332	1.06027	1.20597	0.592465	1.05565	0.690676	0.507743	0.690195	0.417623	0.488476	0.723699	0.646189	0.701397	0.764993	0.67023	0.849455	0.634816	0.827467	0.888325	0.529831	0.578571	0.528101	0.371935	0.641481
AT5G08390	AT5G08390	Katanin p80 WD40 repeat-containing subunit B1 homolog [Source:UniProtKB/TrEMBL;Acc:F4KB17]	99	cluster1			6.96789	8.8581	7.92004	7.91618	9.15469	9.85157	9.22643	10.2293	8.09118	9.32038	8.31898	8.14825	7.6	8.0238	9.3407	8.16181	8.05586	8.30355	9.00816	8.93983	6.95009	9.74055	8.57372	8.16144	7.50835	7.40539	7.07362	8.9353	7.73665
AT5G11800	KEA6	K(+) efflux antiporter 6 [Source:UniProtKB/Swiss-Prot;Acc:B5X0N6]	100	cluster1			10.4884	11.7018	12.1728	11.1447	12.1249	13.0571	13.8747	13.23	11.2669	12.7924	12.4502	11.3279	12.4831	10.2766	11.32	12.8205	12.0101	10.927	12.311	13.0435	12.1909	13.9541	12.5279	11.168	12.0012	10.8729	9.44022	10.0582	11.8534
AT3G13430	AT3G13430	RING/U-box superfamily protein [Source:UniProtKB/TrEMBL;Acc:Q9LJE9]	101	cluster1			7.28375	6.54952	5.93838	6.74959	7.29389	8.10678	7.44434	7.9374	6.45273	6.42334	5.40364	5.8532	6.09191	6.3903	5.34046	7.23506	5.02085	6.22989	6.3098	5.4686	5.48513	5.52163	5.25986	5.97641	6.08601	6.72961	5.14905	6.84733	5.42385
AT2G41100	CML12	Calmodulin-like protein 12 [Source:UniProtKB/Swiss-Prot;Acc:P25071]	102	cluster1			2.42178	1.66755	2.44463	2.11333	7.45194	3.34074	4.13218	5.48582	0.899789	0.544452	0.615754	0.99234	1.68228	0.730699	2.39886	1.88129	1.90395	0.976352	2.28113	2.26413	1.42573	1.18976	2.34854	0.609786	1.29861	1.23669	0.181608	0.869514	0.188034
AT3G13600	IQM2	Calmodulin-binding family protein [Source:UniProtKB/TrEMBL;Acc:A0A178VF87]	103	cluster1			1.83966	1.9344	2.35092	2.46167	3.92957	2.44379	2.85758	3.25354	2.20182	1.87483	2.17312	2.64394	2.22799	1.90427	2.19846	2.42315	1.70201	2.41468	1.98949	1.53397	1.94068	1.81799	1.80926	1.97764	1.74102	2.49164	1.85453	2.12252	1.34421
AT5G08600	AT5G08600	U3 ribonucleoprotein (Utp) family protein [Source:UniProtKB/TrEMBL;Acc:F4KB50]	104	cluster1			5.97734	6.33914	5.47135	7.06829	5.87462	6.96334	6.71558	7.51436	6.72208	5.10955	6.88422	4.73835	6.44672	6.88067	6.74011	5.35388	5.68813	5.59297	6.41002	6.12763	4.50371	4.92075	6.47402	4.10765	4.91289	4.62717	5.12137	5.81354	5.00497
AT2G39580	AT2G39580	CONTAINS InterPro DOMAIN/s: Putative zinc-finger domain (InterPro:IPR019607); Ha. [Source:TAIR;Acc:AT2G39580]	105	cluster1			13.6512	18.6364	14.1667	17.3564	16.6852	17.6672	17.4688	18.9692	14.4163	15.5098	19.7612	16.4893	17.1082	14.7048	16.4684	14.3417	15.6765	13.6655	15.9839	15.1734	12.8374	13.8374	15.279	14.3346	15.4947	12.3265	15.7202	14.2145	13.0716
AT5G65180	AT5G65180	ENTH/VHS family protein [Source:UniProtKB/TrEMBL;Acc:Q9FJP7]	106	cluster1			21.3187	27.4434	26.5488	24.6172	24.3349	28.7828	26.5327	30.8236	24.2574	25.9906	24.9519	24.2596	29.98	22.8344	29.5285	21.8623	21.3809	20.5999	22.5635	23.3919	20.6155	20.0198	20.7284	19.3004	20.6837	19.3425	23.3137	22.1573	19.8219
AT4G31000	CBP60F	Calmodulin-binding protein 60 F [Source:UniProtKB/Swiss-Prot;Acc:F4JR57]	107	cluster1			3.77731	3.7642	3.23649	4.34887	5.26928	4.22226	3.62566	5.27722	3.10856	2.94383	3.9837	3.20825	3.87153	3.05837	3.48696	3.96768	4.18855	3.11018	2.77736	4.73575	3.50594	2.60174	3.58161	3.83959	3.07183	2.18967	2.59852	2.11308	1.77325
AT2G38470	WRKY33	WRKY33 [Source:UniProtKB/TrEMBL;Acc:A0A384L4W4]	108	cluster1	Yes	WRKY	10.7431	15.582	14.3349	13.6405	15.3063	12.5977	11.2108	14.2087	11.5254	10.9661	13.7171	10.6724	12.4398	7.77768	10.3833	9.45323	7.86598	8.49469	7.86106	8.98071	9.59114	8.43042	8.11021	8.9977	6.70764	7.91778	8.00528	7.64191	5.40758
AT3G48360	BT2	BTB/POZ and TAZ domain-containing protein 2 [Source:UniProtKB/Swiss-Prot;Acc:Q94BN0]	109	cluster1			14.1322	12.7769	13.0688	12.8132	18.0795	16.0116	14.1905	14.828	14.6177	12.7531	11.9483	9.7513	10.8894	8.50423	9.1237	8.06858	7.91334	7.91399	6.99338	11.2577	10.5877	9.68207	12.1477	11.2792	9.80181	8.95184	7.10936	6.1919	5.39965
AT5G47420	AT5G47420	Tryptophan RNA-binding attenuator protein-like protein [Source:UniProtKB/TrEMBL;Acc:Q8RXM5]	110	cluster1			4.80089	5.73055	5.07297	4.69538	6.54663	5.7063	3.8491	6.37114	3.32402	4.20917	3.17941	3.58651	3.67638	3.32172	4.27964	5.45039	4.24456	5.01558	4.8949	3.99785	4.65211	4.60561	3.58634	4.96988	3.78678	3.85111	3.80085	4.13598	4.02394
AT3G59080	AT3G59080	AT3g59080/F17J16_130 [Source:UniProtKB/TrEMBL;Acc:Q9LYS8]	111	cluster1			1.43728	2.04136	1.84507	1.22145	1.37372	1.62156	1.62097	2.00143	0.668771	0.376485	0.747054	0.828338	0.734036	0.382681	0.824518	0.78947	1.23032	1.42321	1.31318	0.907036	0.865803	0.972143	0.92579	0.861302	0.540715	0.765696	0.332317	0.454685	0.343399
AT4G15975	AT4G15975	RING/U-box superfamily protein [Source:TAIR;Acc:AT4G15975]	112	cluster1			1.93464	2.58272	3.02306	2.74851	2.92168	2.74169	1.85669	3.06068	1.25703	1.10958	1.34339	1.42617	1.34163	0.802853	1.81958	2.07792	2.82848	2.63216	3.28352	2.26571	2.3832	2.05958	1.69361	2.03334	1.32133	1.61721	1.63201	1.46516	0.59116
AT2G02810	UTR1	UDP-galactose/UDP-glucose transporter 1 [Source:UniProtKB/Swiss-Prot;Acc:O64503]	113	cluster1			16.6306	12.671	15.4301	15.4267	18.4192	14.2611	12.7152	16.1426	11.0795	11.7995	13.3924	14.2876	12.8106	11.0267	10.8006	14.8479	11.9137	12.4502	12.8611	15.7631	16.7271	12.8517	13.2561	11.6584	11.9835	13.5161	10.4129	10.47	10.6051
AT3G50930	HSR4	Protein HYPER-SENSITIVITY-RELATED 4 [Source:UniProtKB/Swiss-Prot;Acc:Q8VZG2]	114	cluster1			1.21712	1.19744	1.97338	1.32415	1.73039	1.65932	1.55137	2.04864	0.824474	0.662015	0.828789	0.976789	0.865774	0.593414	0.966988	1.29622	0.867225	0.963447	0.991469	1.3211	1.4918	0.5796	0.99962	1.00354	0.591141	1.35398	0.623362	0.699673	0.684094
AT4G01360	AT4G01360	BPS1-like protein [Source:UniProtKB/TrEMBL;Acc:F4JI15]	115	cluster1			8.22351	8.59283	10.2252	10.4303	11.4526	11.1475	6.84532	8.65709	6.88854	5.56664	5.83742	7.9656	8.78139	6.92617	7.19473	9.80984	7.73305	6.24273	8.4962	9.03143	8.35463	5.70071	7.20777	6.62943	6.02213	6.36409	8.78351	7.66298	5.85285
AT4G39210	APL3	Glucose-1-phosphate adenylyltransferase [Source:UniProtKB/TrEMBL;Acc:A0A178US50]	116	cluster1			7.03488	8.47121	7.58428	8.52727	10.5663	8.55138	5.518	6.48127	5.68777	4.9781	5.35012	7.23948	6.7511	4.37701	5.19636	8.19128	6.24294	6.19532	7.45473	6.58098	8.49407	5.91299	6.37973	6.45428	5.47509	4.25824	5.41283	5.22574	5.41528
AT1G07135	AT1G07135	At1g07135 [Source:UniProtKB/TrEMBL;Acc:Q9LMK6]	117	cluster1			10.467	6.84873	7.29545	7.24973	12.1389	11.7183	6.76934	10.5944	4.76772	5.04	3.13738	6.34498	4.69683	4.32917	4.21906	5.21	7.54527	5.64977	5.09151	7.21194	6.6493	4.81838	6.53714	3.63635	4.25847	3.82862	4.17648	4.03082	4.47287
AT4G29780	AT4G29780	Nuclease [Source:UniProtKB/TrEMBL;Acc:Q84J48]	118	cluster1			6.85336	5.25231	5.16562	5.11975	7.49265	6.18872	5.3754	6.10621	3.02757	2.31413	2.74145	2.99973	3.62539	3.43603	2.65552	5.40882	3.92289	4.39273	4.24381	4.45537	4.25712	4.0715	3.53842	2.944	2.25411	3.3112	3.627	2.39578	1.76569
AT1G64460	AT1G64460	Protein kinase superfamily protein [Source:TAIR;Acc:AT1G64460]	119	cluster1			14.9298	13.6832	15.9871	13.5855	18.284	17.3868	12.4927	14.7322	11.8918	10.8903	11.8378	13.0909	13.1414	11.8022	13.1863	12.2173	11.494	10.5375	12.7812	12.4817	12.5714	13.0497	12.9144	9.26826	8.7676	10.8798	10.7854	10.8912	11.1925
AT2G26530	AR781	AR781 [Source:UniProtKB/TrEMBL;Acc:A0A178VPT1]	120	cluster1			2.18538	2.42548	2.08359	2.6764	3.65598	2.79919	1.28556	2.88336	1.33094	0.69137	0.459378	1.4802	1.37656	1.03499	2.25261	2.10293	1.67154	1.42199	1.72579	2.02143	2.22654	2.0246	0.816947	1.23275	0.580382	0.840357	1.22039	1.08835	1.11213
AT1G27730	ZAT10	Zinc finger protein ZAT10 [Source:UniProtKB/Swiss-Prot;Acc:Q96289]	121	cluster1	Yes	C2H2	8.91721	8.39797	10.7212	9.75205	16.5018	13.6004	9.19721	12.1271	6.24161	6.28181	5.28547	8.32824	8.62945	7.28107	6.50833	8.8209	6.57208	6.79871	5.90406	8.81916	10.3573	8.42626	6.76408	5.48183	4.37497	4.93415	5.45689	5.59871	5.73852
AT3G18710	PUB29	RING-type E3 ubiquitin transferase [Source:UniProtKB/TrEMBL;Acc:A0A178VJJ8]	122	cluster1			1.24132	0.942583	1.02886	1.05907	2.11699	1.65241	0.976079	1.22053	0.724323	0.306946	0.419389	1.30044	0.733213	0.921867	0.806434	0.960917	0.623792	0.640869	0.756294	1.28098	0.988394	0.908621	0.428013	0.673124	0.360266	0.604857	0.812797	0.71357	0.504067
AT3G23810	SAHH2	Adenosylhomocysteinase [Source:UniProtKB/TrEMBL;Acc:A0A178VEP9]	123	cluster1			5.00819	5.70609	5.04233	5.89841	6.70429	4.56959	4.86852	4.28385	4.27244	3.19042	3.84643	3.91547	4.42968	2.76865	3.3326	5.81372	4.41047	5.1651	5.89347	6.52685	4.73393	7.20264	4.36169	4.22155	2.72745	3.42406	3.42346	4.95776	2.96792
AT3G24840	AT3G24840	Sec14p-like phosphatidylinositol transfer family protein [Source:UniProtKB/TrEMBL;Acc:A0A178VMA9]	124	cluster1			3.94872	3.47977	3.64892	4.43237	3.68765	2.66098	3.40252	2.49348	3.00188	2.10286	3.06043	2.44481	2.9654	1.76383	2.54345	3.60503	3.18744	3.47128	3.523	3.64406	2.63031	3.92196	3.14273	2.12378	1.87704	2.14348	1.97112	2.2918	2.39035
AT1G04040	AT1G04040	At1g04040/F21M11_2 [Source:UniProtKB/TrEMBL;Acc:Q9ZWC4]	125	cluster1			4.18823	4.40533	4.2785	3.89753	4.68524	3.4338	3.83816	3.21156	2.57262	3.2255	3.70392	2.44957	3.27762	1.6368	2.59483	5.49054	3.95946	3.17787	4.81241	5.05131	3.93078	5.36702	3.06601	3.04035	3.17426	3.11361	2.80831	2.23642	2.483
AT2G45050	GATA2	GATA transcription factor 2 [Source:UniProtKB/Swiss-Prot;Acc:O49741]	126	cluster1	Yes	GATA	16.6068	16.1985	16.0067	15.5463	15.9114	14.099	14.8851	14.5902	12.1646	12.0829	11.872	11.8324	14.5359	10.0621	11.5788	17.5672	14.4953	14.715	14.5484	15.4559	15.5566	16.5657	14.7717	15.7755	10.239	15.2861	11.6705	11.0551	13.6438
AT1G65470	FAS1	Chromatin assembly factor 1 subunit FAS1 [Source:UniProtKB/Swiss-Prot;Acc:Q9SXY0]	127	cluster1			5.48778	5.74652	4.02529	4.54292	5.35777	3.71578	4.66494	4.30349	4.03426	2.95082	4.1976	3.82496	4.08955	3.33915	3.83179	5.6179	4.67439	3.69542	4.39552	3.97763	5.73878	5.0778	4.1773	3.62304	3.84155	3.81745	3.97974	3.94178	3.77375
AT4G01720	WRKY47	Probable WRKY transcription factor 47 [Source:UniProtKB/Swiss-Prot;Acc:Q9ZSI7]	128	cluster1	Yes	WRKY	3.50514	4.13796	3.2612	2.84807	3.86609	2.38059	3.57504	3.00899	2.15294	1.54787	2.96089	2.92128	3.0108	2.15308	2.66588	3.87648	2.63464	2.35037	2.96134	3.25797	3.38934	3.41123	3.34554	2.29787	2.18019	2.64342	2.78715	2.48615	2.59845
AT3G46620	RDUF1	E3 ubiquitin-protein ligase RDUF1 [Source:UniProtKB/Swiss-Prot;Acc:Q9SNB6]	129	cluster1			11.1099	10.6817	8.25889	10.5555	11.9412	10.1848	9.38165	8.50469	8.41518	7.6998	8.469	8.65964	8.93365	8.42236	7.14771	10.365	10.1714	8.00891	9.32965	7.82385	10.4631	9.47193	8.96525	8.31297	7.64313	9.03624	8.4275	7.87599	7.86782
AT2G27770	AT2G27770	At2g27770 [Source:UniProtKB/TrEMBL;Acc:Q9ZUX8]	130	cluster1			3.27487	3.07727	2.61692	2.95642	3.29518	2.90382	2.85178	2.98262	1.95565	1.92899	2.25144	2.22911	2.30402	1.72766	2.06449	3.45934	2.7777	1.9527	2.23667	2.10013	2.53649	2.48575	2.97024	2.60388	1.67152	2.18186	1.70263	2.24213	2.17075
AT5G46780	AT5G46780	At5g46780 [Source:UniProtKB/TrEMBL;Acc:Q9FIP7]	131	cluster1			3.91537	3.40232	2.97552	3.23312	4.38571	2.44943	3.33972	2.83863	1.295	1.28796	0.718057	0.745957	2.4197	0.993977	1.68707	3.92877	2.14277	1.71064	2.24025	1.42943	2.49119	1.59991	2.19846	2.73216	0.795143	1.96762	0.648538	1.22412	1.41341
AT4G14465	AHL20	AT-hook motif nuclear-localized protein 20 [Source:UniProtKB/Swiss-Prot;Acc:Q8GWQ2]	132	cluster1			9.32361	10.1743	10.224	11.4831	10.0607	10.3729	10.3849	10.2232	7.20027	8.11699	9.0524	8.91567	10.3594	9.85922	8.85904	9.44809	11.0837	9.80395	10.8409	11.0163	10.2075	10.5419	10.2326	8.43478	8.49629	8.73686	8.17093	9.07289	9.42694
AT2G40090	ATATH9	ABC transporter like protein [Source:UniProtKB/TrEMBL;Acc:Q67ZT0]	133	cluster1			31.134	31.6402	34.8492	37.3519	31.3739	34.1974	34.7455	33.4268	27.7151	29.4868	28.0786	30.914	31.2532	30.2753	30.8687	33.0454	33.6629	31.6591	36.0892	35.0196	32.4643	35.7993	34.1069	25.2182	27.3133	27.327	28.9193	29.2078	32.117
AT3G54430	SRS6	Protein SHI RELATED SEQUENCE 6 [Source:UniProtKB/Swiss-Prot;Acc:Q9M2U4]	134	cluster1	Yes	SRS	3.72203	3.23827	4.45405	4.88742	3.71242	4.22476	4.23432	4.28232	1.71321	2.23424	2.75241	2.80274	3.30416	2.38886	2.58363	3.90244	3.68058	3.19486	4.53704	4.80911	4.69113	4.94513	4.25873	2.53328	2.04241	1.71374	2.54469	2.91361	2.72913
AT1G14460	AT1G14460	Protein STICHEL-like 1 [Source:UniProtKB/Swiss-Prot;Acc:F4HW65]	135	cluster1			2.11205	3.13528	2.05259	2.63052	2.30136	2.58864	2.19606	2.78172	1.45244	1.46059	1.80006	2.02886	2.07572	1.73404	1.79894	1.98737	2.31014	2.15664	2.76367	2.50209	2.30675	2.43771	2.80272	1.75131	1.40181	0.978779	1.76708	1.60113	1.65135
AT1G25570	AT1G25570	Di-glucose binding protein with Leucine-rich repeat domain-containing protein [Source:UniProtKB/TrEMBL;Acc:F4ICJ5]	136	cluster1			15.1154	18.6509	15.7677	15.4887	17.0974	17.1647	16.4125	18.6125	13.3279	12.5508	14.6131	13.8987	14.247	14.4509	15.1973	15.2222	16.1777	16.1164	17.3545	16.7005	16.2658	16.5163	17.2049	13.0591	12.1698	11.7786	13.9712	13.996	15.0207
AT2G43945	AT2G43945	unknown protein; LOCATED IN: chloroplast; BEST Arabidopsis thaliana protein match is: unknown protein (TAIR:AT3G59870.1); Ha. [Source:TAIR;Acc:AT2G43945]	137	cluster1			28.7411	36.1888	32.3719	31.6706	33.2159	35.4377	35.5203	32.2025	25.8129	25.1868	26.628	28.7505	29.3983	26.3615	29.583	35.0405	32.6641	31.3112	34.5696	34.6169	35.031	33.6211	32.8258	26.0217	25.9474	22.4641	26.2176	27.2552	28.6479
AT3G02050	POT4	Potassium transporter 4 [Source:UniProtKB/Swiss-Prot;Acc:Q9LD18]	138	cluster1			29.1592	40.0258	36.4728	37.5129	38.5718	36.9238	37.4911	37.4004	28.479	29.5558	29.8136	34.4168	31.5093	29.8538	33.3627	35.9252	38.4439	32.9537	39.7939	39.7181	39.8338	38.4819	36.8631	29.2693	24.2808	28.1083	31.0202	30.5277	31.8839
AT4G03190	GRH1	GRR1-like protein 1 [Source:UniProtKB/Swiss-Prot;Acc:Q9ZR12]	139	cluster1			14.3863	19.5558	17.8819	19.8751	18.3744	20.0468	17.3372	17.3649	13.1715	13.2155	13.1992	14.3408	13.1007	13.4753	15.2744	17.0292	18.8703	18.4993	19.5976	19.8571	17.208	17.938	15.8713	11.9533	12.1381	12.5748	13.107	13.3731	16.7526
AT5G04480	AT5G04480	AT5g04480/T32M21_80 [Source:UniProtKB/TrEMBL;Acc:Q940Y7]	140	cluster1			7.55575	8.68766	8.1544	8.63203	8.36313	8.8885	7.59565	7.73407	6.29355	6.03938	7.63577	5.81101	6.03988	5.95515	6.83921	7.43314	8.34612	7.38323	8.73182	9.46371	8.09057	7.33514	7.62009	5.74548	5.60567	5.58117	5.55507	5.60045	6.74332
AT4G39840	AT4G39840	Cell wall integrity/stress response component-like protein [Source:UniProtKB/TrEMBL;Acc:Q9SMR9]	141	cluster1			34.5703	45.1064	45.4176	44.3739	46.0019	38.6649	41.7353	46.74	29.2362	30.0053	32.2268	32.7818	35.4458	28.1646	33.6206	44.2084	40.7412	41.2688	42.7666	44.0749	45.1468	36.7572	45.555	30.6387	28.1457	29.0029	29.3303	33.6272	32.9321
AT1G15210	ABCG35	PDR7 [Source:UniProtKB/TrEMBL;Acc:A0A178WAD4]	142	cluster1			29.6546	43.4015	36.8419	42.8098	36.2389	34.455	31.8651	36.7374	24.2652	27.1286	26.4477	25.9279	27.7653	23.1553	26.7705	39.4492	35.3004	35.1174	38.9627	35.3277	34.5489	34.4834	34.75	24.6282	22.9625	23.6648	27.4522	27.5682	24.9723
AT5G15580	LNG1	Protein LONGIFOLIA 1 [Source:UniProtKB/Swiss-Prot;Acc:Q9LF24]	143	cluster1			8.12866	13.0041	10.5577	13.5214	10.776	10.9533	10.2907	10.4244	4.96827	5.2874	5.10978	6.73994	6.2472	5.21744	6.23764	11.5122	9.0931	8.94908	10.2021	10.0243	9.43143	9.66072	10.0969	4.52839	4.10201	5.09827	5.39899	5.95922	5.39946
AT2G28320	AT2G28320	Pleckstrin homology (PH) and lipid-binding START domains-containing protein [Source:UniProtKB/TrEMBL;Acc:F4IHT0]	144	cluster1			7.99442	9.40495	9.33089	10.4273	10.0005	9.7278	9.12545	9.37395	7.28195	7.54231	7.13757	8.12113	6.83234	7.1723	8.07888	9.33699	9.48191	8.67958	9.79855	10.3503	9.24574	9.42533	9.87132	6.94113	6.34392	7.75194	7.21026	7.3935	7.01822
AT2G26910	ABCG32	PEC1 [Source:UniProtKB/TrEMBL;Acc:A0A178VNA5]	145	cluster1			13.1217	22.9281	21.0218	22.4053	20.2403	21.4187	17.8265	18.2334	11.7967	14.1827	15.9902	14.5577	16.5255	11.7869	15.2514	20.8007	20.4894	18.6141	22.5875	21.8985	20.1787	20.1677	19.3763	13.3016	11.6989	14.08	15.2394	14.7276	14.1268
AT2G41700	ABCA1	ABC transporter A family member 1 [Source:UniProtKB/Swiss-Prot;Acc:Q84M24]	146	cluster1			11.3576	19.9592	19.5395	20.0469	18.5351	19.025	17.833	20.0754	10.0401	11.7964	12.0502	11.6587	12.3396	10.7594	12.3004	19.1892	19.5071	16.7395	21.8639	21.0079	17.4631	18.5685	18.1315	9.8483	10.9715	10.3347	12.3566	11.8034	12.1282
AT4G27640	AT4G27640	ARM repeat superfamily protein [Source:UniProtKB/TrEMBL;Acc:Q8W498]	147	cluster1			48.2021	63.9573	59.5412	62.4583	61.1241	62.7538	61.6846	61.4358	42.847	48.4925	49.6656	49.0894	52.5005	47.5756	53.7613	58.5806	63.5964	56.1412	65.0887	63.5911	62.333	61.4401	57.7207	43.0662	44.5456	45.3429	50.3852	51.5234	49.78
AT1G51660	MKK4	MKK4 [Source:UniProtKB/TrEMBL;Acc:A0A178WCC0]	148	cluster1			8.44791	9.70167	8.28615	10.0225	8.95483	11.0735	9.43721	9.09547	7.00495	6.74243	7.84647	6.95136	8.34796	6.64983	6.83713	6.71336	9.16848	8.60735	8.3021	10.7181	8.98204	8.58451	8.16381	6.89368	6.90218	7.25128	6.79408	7.4401	6.04211
AT5G04220	SYT3	Synaptotagmin-3 [Source:UniProtKB/Swiss-Prot;Acc:Q7XA06]	149	cluster1			4.71115	6.45885	5.66701	6.30565	6.03034	5.56769	5.48079	5.06255	4.22775	3.37545	4.31277	3.88964	5.57877	4.98193	4.08363	4.98336	5.59422	4.83467	4.22905	5.50988	5.12078	5.68179	4.96265	3.20286	4.26906	3.82583	3.39725	4.31052	4.02506
AT1G25360	PCMP-H74	Pentatricopeptide repeat-containing protein At1g25360 [Source:UniProtKB/Swiss-Prot;Acc:Q9FRI5]	150	cluster1			5.59804	6.16398	5.64552	7.27633	5.0503	6.73557	6.06002	5.36661	4.66907	4.77035	4.76246	4.67206	5.6306	4.37961	5.69292	6.42185	6.01944	6.06388	5.55577	6.22008	6.34127	5.66251	5.49113	4.33963	3.63639	4.4337	4.51192	4.68166	4.6211
AT4G37640	ACA2	ACA2 [Source:UniProtKB/TrEMBL;Acc:A0A384LFJ2]	151	cluster1			20.6272	21.1822	19.5276	22.3846	20.482	24.0976	22.6106	19.5482	16.182	18.2358	17.6441	16.8555	19.8729	18.4667	19.6951	19.4368	20.6582	20.4191	20.3821	21.2765	19.6964	20.0392	20.0526	17.8615	16.1016	14.8762	18.2276	17.5769	17.8588
AT3G24550	PERK1	Proline-rich receptor-like protein kinase PERK1 [Source:UniProtKB/Swiss-Prot;Acc:Q9LV48]	152	cluster1			41.7258	41.0885	44.0453	41.5674	38.0003	41.7809	40.3553	40.6439	27.1034	33.5356	31.7111	30.6236	37.1768	32.053	34.1643	40.8539	41.3788	40.27	41.4885	39.0336	37.2792	38.6361	39.7881	29.6914	33.082	27.8595	29.7672	33.2885	30.7484
AT4G16120	COBL7	COBRA-like protein 7 [Source:UniProtKB/Swiss-Prot;Acc:Q8GZ17]	153	cluster1			14.6326	15.5029	14.9807	14.2761	14.0278	13.3145	13.7825	14.2217	8.29222	10.6637	10.8309	10.2184	11.2827	10.1775	10.7124	14.712	15.8873	15.2885	15.6836	13.7951	13.8329	12.5946	13.5622	8.90544	10.3214	8.0354	10.8036	11.3653	10.1335
AT3G04580	EIN4	Ethylene receptor [Source:UniProtKB/TrEMBL;Acc:A0A178VKQ4]	154	cluster1			27.0367	29.604	27.4153	29.4532	26.4864	25.7848	26.0172	27.0283	18.7675	20.2849	19.4188	18.5266	20.1159	20.0808	19.6424	26.113	25.8718	22.1467	29.3541	24.2465	22.31	23.2137	24.0915	17.0932	17.8862	16.5258	19.7321	18.6167	18.7972
AT1G22530	PATL2	Patellin-2 [Source:UniProtKB/Swiss-Prot;Acc:Q56ZI2]	155	cluster1			101.73	108.321	101.719	100.586	96.1993	96.4821	101.651	104.236	69.1665	68.6165	72.664	71.1906	82.3554	74.1966	79.8153	103.348	102.1	100.878	101.808	89.2549	81.534	88.6425	89.5444	64.2196	64.0787	64.6832	71.9017	72.6287	66.4604
AT1G70280	AT1G70280	NHL domain-containing protein [Source:UniProtKB/TrEMBL;Acc:F4I5D7]	156	cluster1			67.5091	73.5604	72.5746	73.4538	68.5102	70.6321	67.4586	71.3851	50.7499	50.1125	52.4767	55.1868	57.3878	52.0703	55.3056	66.8329	72.2759	70.1678	71.5369	64.8343	60.1239	65.0298	67.6861	44.7728	48.8146	42.8182	51.9714	50.0763	46.0715
AT1G71830	SERK1	SERK1 [Source:UniProtKB/TrEMBL;Acc:A0A178W829]	157	cluster1			10.9032	13.5236	12.1594	13.8228	11.3974	12.3417	10.411	11.0688	8.1713	9.69565	9.6037	10.3866	10.181	9.2956	9.58554	12.7596	12.7865	12.154	13.1243	11.6573	10.8214	10.3998	11.9925	8.39757	8.27082	8.41773	9.64892	11.1654	9.63313
AT2G02870	SKIP11	F-box/kelch-repeat protein SKIP11 [Source:UniProtKB/Swiss-Prot;Acc:Q8L736]	158	cluster1			25.5704	27.5548	29.4507	29.1458	26.7781	28.0196	24.4597	25.5556	20.3506	18.9408	19.8296	22.2388	24.3177	23.5487	21.9846	25.7302	26.4986	26.0411	28.7791	26.1245	24.8526	23.5027	24.3928	21.39	20.849	19.322	21.2708	25.0271	21.678
AT2G20370	MUR3	Xyloglucan galactosyltransferase MUR3 [Source:UniProtKB/Swiss-Prot;Acc:Q7XJ98]	159	cluster1			12.8894	14.6796	13.383	15.6847	14.5256	14.5351	11.9047	14.7663	10.5811	10.5367	8.91305	9.81794	10.2129	10.3398	11.4363	13.3142	13.5455	12.5461	11.9048	13.2075	12.4893	12.1519	14.5208	10.3695	10.2673	9.39154	10.0622	12.5023	8.77864
AT4G03415	AT4G03415	Probable protein phosphatase 2C 52 [Source:UniProtKB/Swiss-Prot;Acc:Q8GY60]	160	cluster1			33.884	39.7959	37.0697	42.3009	36.0377	37.5998	36.442	37.6805	31.8925	29.1937	31.8756	33.5796	31.6215	32.0409	31.6782	37.5934	36.2108	35.1951	36.7075	38.103	34.8307	33.9078	33.2944	28.544	30.8057	27.6334	31.4192	30.4359	28.7949
AT5G46240	KAT1	At5g46240 [Source:UniProtKB/TrEMBL;Acc:Q67YG3]	161	cluster1			0.37439	0.452012	0.398945	0.843489	0.53839	0.482052	0.385961	0.552237	0.143709	0	0.0327974	0.110913	0.131094	0.0304013	0.0561457	0.489195	0.365146	0.510648	0.445569	0.557694	0.278318	0.283708	0.468606	0.0970407	0.0964634	0.0421168	0.0678494	0.0406172	0.0350316
AT1G17500	ALA4	Phospholipid-transporting ATPase [Source:UniProtKB/TrEMBL;Acc:A0A178W5K3]	162	cluster1			5.92027	7.22027	6.32336	7.12239	8.04867	7.12008	6.84373	6.741	5.5547	6.09616	5.84252	5.5572	6.08521	5.51058	5.61645	5.97183	6.21601	5.64937	6.80441	7.31063	6.27642	6.46362	6.89355	5.5644	4.56529	5.86062	5.81559	5.10018	4.71286
AT1G72520	LOX4	Lipoxygenase 4, chloroplastic [Source:UniProtKB/Swiss-Prot;Acc:Q9FNX8]	163	cluster1			0.463906	0.482522	0.365028	0.748126	0.747155	0.845423	0.924554	0.673719	0.18994	0.190458	0.260074	0.403107	0.227399	0.301349	0.333922	0.410307	0.434313	0.325393	0.386451	0.794647	0.398485	0.624907	0.464489	0	0.095614	0.166991	0.134508	0.120782	0
AT3G20350	AT3G20350	Actin cytoskeleton-regulatory complex pan-like protein [Source:UniProtKB/TrEMBL;Acc:B7ZWR9]	164	cluster1			7.51325	8.37628	7.2241	8.32498	9.56256	8.39475	9.10789	9.19775	5.50219	5.93198	6.11961	6.81658	6.58802	6.5148	6.45218	8.02218	8.05981	6.48086	7.94801	7.89685	6.86892	7.14465	8.51314	5.53407	6.35838	6.03231	6.59282	6.1793	5.13602
AT3G61560	RTNLB6	Reticulon-like protein B6 [Source:UniProtKB/Swiss-Prot;Acc:Q6DBN4]	165	cluster1			12.4044	15.52	17.337	15.3399	16.2161	14.9563	15.2575	15.2844	11.1715	9.99904	9.43481	14.8708	11.1383	14.5767	13.413	12.8391	14.5746	13.4123	13.9871	14.7271	12.1794	15.5286	12.9588	9.89918	7.66146	8.33912	10.7063	8.22402	9.44875
AT1G80280	AT1G80280	Alpha/beta-Hydrolases superfamily protein [Source:UniProtKB/TrEMBL;Acc:Q9C976]	166	cluster1			2.88411	4.26177	4.25698	4.38982	4.47635	4.90261	4.25437	4.47653	2.05967	2.56227	3.03352	3.02203	2.64349	2.90942	3.19974	2.95384	2.4878	3.33413	3.7136	4.53577	3.85794	4.10321	3.52788	2.1921	1.55646	1.08688	2.80916	2.75178	2.6751
AT5G35570	OFUT35	O-fucosyltransferase 35 [Source:UniProtKB/Swiss-Prot;Acc:Q94BY4]	167	cluster1			13.8968	16.9576	17.4195	18.9357	17.7028	17.5029	18.5081	17.6602	13.2696	13.4645	15.6386	17.0556	14.2819	14.0539	14.2534	15.8523	16.7423	17.9966	16.2107	17.4308	17.0767	17.1691	16.9253	13.7775	13.2673	13.0729	14.9328	13.6001	13.286
AT4G31020	AT4G31020	Alpha/beta-Hydrolases superfamily protein [Source:UniProtKB/TrEMBL;Acc:Q84JV3]	168	cluster1			5.42738	5.70269	5.80908	4.77654	6.6066	6.02663	7.48834	8.41843	3.29544	2.22079	3.3509	4.19545	3.6243	3.08112	3.68212	4.59123	4.36745	3.90467	5.13875	4.27256	5.07961	4.11604	5.88783	3.22023	2.89205	2.51371	3.93198	3.55162	2.83928
AT5G20150	SPX1	SPX domain-containing protein 1 [Source:UniProtKB/Swiss-Prot;Acc:Q8LBH4]	169	cluster1			16.8424	16.8488	18.0959	21.0963	25.4624	22.8935	23.5829	26.6972	13.1993	10.4367	11.4985	13.9063	11.7571	13.0709	13.401	16.9149	13.4621	14.19	14.3476	18.9462	17.8566	16.7139	14.9268	10.8438	11.2294	9.51981	11.3932	12.6142	11.307
AT1G80840	WRKY40	Probable WRKY transcription factor 40 [Source:UniProtKB/Swiss-Prot;Acc:Q9SAH7]	170	cluster1	Yes	WRKY	2.55412	3.03406	2.60895	2.85858	3.21864	4.5997	2.81808	4.14069	1.42641	1.05862	1.56285	2.04129	1.56074	1.59501	1.40261	1.97433	1.77935	1.36975	2.0226	2.70761	1.93796	3.01814	2.68629	0.732811	0.32369	0.841446	1.10407	1.11824	0.879088
AT1G44830	ERF014	Ethylene-responsive transcription factor ERF014 [Source:UniProtKB/Swiss-Prot;Acc:Q9LPE8]	171	cluster1	Yes	ERF	4.23748	5.20631	4.49514	5.09794	4.91714	6.86855	5.39733	6.03895	1.38088	1.9363	1.51951	1.87136	2.20573	1.90508	2.22787	4.87364	2.9016	3.52004	3.74191	4.24972	3.77326	4.15672	3.38355	2.19704	0.545753	0.878978	1.42331	1.53296	1.62493
AT5G09870	CESA5	Cellulose synthase A catalytic subunit 5 [UDP-forming] [Source:UniProtKB/Swiss-Prot;Acc:Q8L778]	172	cluster1			7.61435	8.77705	7.65435	8.60677	9.11343	10.2475	8.48153	9.59155	6.42971	6.08531	6.13188	6.72595	6.80901	6.80262	7.22464	8.03862	8.18806	7.68422	7.86174	8.79029	7.90901	8.21238	8.27204	5.92771	5.96173	5.88777	5.83431	6.28701	5.21904
AT1G55740	RFS1	Probable galactinol--sucrose galactosyltransferase 1 [Source:UniProtKB/Swiss-Prot;Acc:Q84VX0]	173	cluster1			83.0744	83.4818	83.3871	83.5045	90.6606	90.7711	88.1303	87.8713	58.2651	61.8468	60.0413	79.311	73.9357	73.0107	77.1678	67.7458	67.1599	66.8456	71.9665	72.9885	78.5726	75.9686	70.5327	52.9322	47.9779	51.4414	62.813	57.8774	54.6956
AT5G51460	TPPA	Trehalose 6-phosphate phosphatase [Source:UniProtKB/TrEMBL;Acc:A0A178UCG0]	174	cluster1			6.79378	7.54165	7.96325	7.64974	7.22767	8.69282	7.57765	8.01305	4.24355	3.94024	4.40861	5.69495	4.94793	6.32214	5.37097	7.52319	5.48793	5.38128	5.38517	4.66625	6.96891	6.21084	6.65484	3.82018	3.86046	3.96877	3.45795	4.11983	4.05267
AT2G40480	AT2G40480	WEB family protein At2g40480 [Source:UniProtKB/Swiss-Prot;Acc:Q5XVC7]	175	cluster1			9.41728	9.85816	10.1623	10.741	10.6251	9.85209	10.9601	9.91232	6.70314	7.27614	7.92205	8.23192	9.41447	9.39316	9.91256	9.90657	8.31696	8.68926	9.75488	10.1218	9.07894	8.82423	9.03612	8.28447	6.55714	7.16931	7.17175	9.03428	6.30619
AT3G01680	SEOB	SEOR1 [Source:UniProtKB/TrEMBL;Acc:A0A178VBX0]	176	cluster1			23.4928	28.4708	24.8535	27.7675	27.8624	25.9214	26.0144	26.1552	18.3107	18.0583	19.6352	22.2204	23.9503	21.5112	22.5722	23.9465	22.725	20.6178	25.7567	23.0686	24.5891	25.3316	25.0776	17.6621	17.1871	18.4797	20.4624	22.0253	20.0078
AT1G55200	AT1G55200	Kinase with adenine nucleotide alpha hydrolases-like domain-containing protein [Source:UniProtKB/TrEMBL;Acc:Q9C890]	177	cluster1			29.6955	36.7036	32.6911	38.145	39.8868	39.6205	34.5884	39.1073	24.6734	24.6539	27.1578	29.5409	32.6651	29.795	31.1761	34.8157	33.5504	30.9744	34.2389	34.3186	30.578	31.6378	32.7821	24.0982	23.6774	21.376	30.7927	28.1236	26.4166
AT4G37910	HSP70-9	Heat shock 70 kDa protein 9, mitochondrial [Source:UniProtKB/Swiss-Prot;Acc:Q8GUM2]	178	cluster1			246.073	273.828	260.835	282.94	286.472	281.159	277.099	278.325	212.643	226.328	241.402	231.462	251.349	235.92	243.122	263.23	261.694	252.398	260.855	276.023	260.915	262.799	268.344	219.188	199.543	198.806	238.343	226.589	233.157
AT4G17880	MYC4	Transcription factor MYC4 [Source:UniProtKB/Swiss-Prot;Acc:O49687]	179	cluster1	Yes	bHLH	25.045	22.9508	20.4286	23.5379	21.9086	24.2098	24.2712	24.1729	15.8881	14.9523	15.8491	15.2607	19.559	16.5444	19.6734	22.5412	20.9731	18.9533	22.5802	21.5291	19.1425	20.5224	20.6341	15.7276	15.5914	15.3887	16.9194	16.3322	15.6495
AT5G26710	AT5G26710	Glutamate--tRNA ligase, cytoplasmic [Source:UniProtKB/Swiss-Prot;Acc:O82462]	180	cluster1			159.894	153.719	148.925	160.079	159.05	172.148	167.627	163.623	124.163	127.508	128.319	131.595	141.567	137.692	135.205	146.157	145.344	139.298	149.864	151.48	133.359	143.655	144.234	116.154	118.476	112.726	126.297	119.823	120.1
AT5G47920	AT5G47920	Emb [Source:UniProtKB/TrEMBL;Acc:Q9FII9]	181	cluster1			10.8953	10.4982	9.53454	11.0415	12.1085	11.3648	11.6433	9.50765	4.09871	4.03699	5.00264	5.64595	7.37144	7.6769	6.98674	10.1816	8.20456	9.64022	9.0801	7.45734	9.31336	10.156	8.14446	3.54689	3.40704	3.79572	7.98297	6.46711	6.24021
AT1G61260	AT1G61260	Protein of unknown function (DUF761) [Source:TAIR;Acc:AT1G61260]	182	cluster1			115.428	101.714	99.9885	101.424	111.97	113.636	114.498	105.681	44.6091	40.1632	45.6394	55.9868	63.9746	67.0447	55.866	96.0316	101.184	94.659	92.4701	87.2483	77.4828	83.9334	84.6579	39.5426	36.2888	35.6842	57.3122	52.8892	47.2267
AT5G42020	BIP	Heat shock protein 70 (Hsp 70) family protein [Source:TAIR;Acc:AT5G42020]	183	cluster1			191.813	213.14	175.268	202.257	220.641	200.295	183.957	188.427	102.75	102.403	114.455	129.226	133.361	137.44	132.268	186.698	160.151	154.897	162.62	158.195	151.999	158.022	165.872	100.041	98.575	80.522	122.955	113.331	109.215
AT4G20430	SBT2.2	Subtilisin-like protease SBT2.2 [Source:UniProtKB/Swiss-Prot;Acc:Q9SUN6]	184	cluster1			4.69897	6.44929	5.35984	4.42422	6.25108	6.57277	5.05818	5.57438	3.63493	4.39147	4.39433	4.56038	4.85799	3.21084	4.76121	5.19326	6.32502	4.39907	5.84315	6.32763	6.5085	5.59338	7.23491	3.36881	3.74884	4.09713	5.38211	4.452	4.50736
AT4G21880	AT4G21880	Pentatricopeptide repeat-containing protein At4g21880, mitochondrial [Source:UniProtKB/Swiss-Prot;Acc:O49711]	185	cluster1			6.63118	7.97413	6.30291	6.65019	6.52417	8.01885	5.7713	6.83218	5.20933	5.65945	5.96798	5.85853	6.08472	4.55924	5.45239	6.14499	6.72498	5.92183	7.4721	7.11822	6.55482	6.44316	7.16796	5.48876	4.4205	5.52329	5.41567	5.12672	5.421
AT2G01180	ATPAP1	phosphatidic acid phosphatase 1 [Source:TAIR;Acc:AT2G01180]	186	cluster1			2.30587	3.70147	3.88236	3.45441	4.82132	3.76306	3.35034	2.47062	1.60124	2.38125	1.7748	2.50566	2.9569	1.59713	1.8895	2.58407	3.04042	3.59439	3.52994	3.73335	3.13413	4.02488	3.49458	2.47522	2.32687	3.09644	2.19676	2.1721	2.47282
AT2G37585	GLCAT14C	Beta-glucuronosyltransferase GlcAT14C [Source:UniProtKB/Swiss-Prot;Acc:Q8S8P3]	187	cluster1			3.75813	5.58129	5.74925	3.49547	4.73209	4.30439	3.90259	4.02458	2.88572	2.62894	2.82602	3.18738	4.48712	2.54451	2.65863	4.22714	4.31987	3.94316	4.42499	3.69392	4.78072	4.12437	4.21526	3.01044	3.13452	3.43123	3.44281	3.40448	3.09735
AT1G53070	AT1G53070	Lectin-like protein At1g53070 [Source:UniProtKB/Swiss-Prot;Acc:Q9LNN2]	188	cluster1			20.3006	22.4766	19.6643	20.2967	18.1301	18.1896	18.3595	17.0319	13.2506	14.662	13.5279	16.1961	13.3437	14.6363	17.6181	18.7811	16.4066	17.966	15.8331	18.9468	18.1455	18.5931	17.5328	16.5138	11.4314	16.1299	14.7383	14.0517	15.877
AT4G17100	AT4G17100	CONTAINS InterPro DOMAIN/s: Endoribonuclease XendoU (InterPro:IPR018998); Ha. [Source:TAIR;Acc:AT4G17100]	189	cluster1			15.4488	16.6178	15.7247	14.8608	14.9353	16.8432	13.6629	12.6279	10.6578	10.5972	10.7281	12.479	10.9116	10.8537	12.2257	16.178	13.8577	13.2199	14.0222	13.5751	13.926	16.7392	13.064	11.0826	10.419	12.3462	9.73296	8.74002	11.9544
AT5G59150	RABA2D	Ras-related protein RABA2d [Source:UniProtKB/Swiss-Prot;Acc:Q9FIF9]	190	cluster1			27.9146	26.8663	28.2981	26.3796	28.7141	25.1797	22.7653	23.4852	22.5051	20.0486	22.7126	21.9716	21.8017	23.6816	20.2694	28.5364	26.1841	26.7477	24.2722	27.0188	25.9651	26.9296	25.9135	23.6229	22.0534	22.6662	23.8672	21.2716	23.5176
AT4G39950	CYP79B2	cytochrome P450, family 79, subfamily B, polypeptide 2 [Source:TAIR;Acc:AT4G39950]	191	cluster1			6.33074	7.78132	6.63341	6.35047	6.22026	3.96635	4.0108	4.89191	2.90128	1.69872	4.04096	2.92076	3.77825	1.96599	3.32079	5.99474	5.50923	5.70011	4.79224	5.33892	5.51879	6.23531	4.44128	3.07005	3.3567	2.98888	3.58788	3.91063	3.70835
AT4G31500	CYP83B1	Cytochrome P450 83B1 [Source:UniProtKB/Swiss-Prot;Acc:O65782]	192	cluster1			49.1584	53.9268	44.961	47.0376	42.8184	32.1535	31.9999	33.2946	29.4745	24.0911	30.9154	22.3398	24.2507	17.981	21.7192	46.0725	40.5266	39.9803	42.9074	44.2922	46.3317	42.145	46.66	26.7221	26.0264	25.8826	22.6143	29.2278	26.4586
AT1G74100	SOT16	Sulfotransferase [Source:UniProtKB/TrEMBL;Acc:M1EU36]	193	cluster1			67.6396	60.3923	57.8815	57.5679	53.1903	45.3745	46.5536	46.5364	35.4798	29.1866	34.1179	31.1327	31.4206	31.1365	29.2986	59.1458	48.7895	51.5472	51.3103	49.7294	52.9322	47.1546	50.3402	30.1844	29.6032	32.4164	33.8163	34.511	31.8183
AT2G20610	SUR1	S-alkyl-thiohydroximate lyase SUR1 [Source:UniProtKB/Swiss-Prot;Acc:Q9SIV0]	194	cluster1			37.7948	34.2969	34.5034	35.8608	33.1876	26.955	29.3004	27.5445	23.4419	22.4284	23.9871	23.5825	24.9478	23.3066	22.9052	36.0751	29.1689	31.5575	31.4238	31.634	32.2296	32.5649	31.6946	25.2377	22.9452	25.3836	22.7955	23.938	22.0316
AT1G45130	BGAL5	Beta-galactosidase 5 [Source:UniProtKB/Swiss-Prot;Acc:Q9MAJ7]	195	cluster1			5.60961	6.81185	5.46509	5.29745	6.15119	4.96045	4.54601	4.28665	3.92781	2.71609	4.0702	3.89538	4.11376	3.43358	3.84403	5.09865	5.13618	4.62944	5.74422	6.38627	5.53267	6.10379	5.07162	4.53262	3.4371	2.97431	5.08857	3.22173	4.44932
AT4G38950	KIN7F	Kinesin-like protein KIN-7F [Source:UniProtKB/Swiss-Prot;Acc:F4JUI9]	196	cluster1			2.5104	2.5828	2.628	2.39572	2.88831	2.40991	1.99114	2.2351	1.8284	1.30847	1.90694	1.75482	2.09663	1.38011	1.79576	2.52362	1.98451	2.14516	2.27627	2.76927	2.61646	2.58046	2.91842	1.90261	1.45993	1.85065	1.96017	1.80204	1.44588
AT4G24570	PUMP4	DIC2 [Source:UniProtKB/TrEMBL;Acc:A0A178URN9]	197	cluster1			18.5639	13.5494	15.654	14.4239	17.3127	15.6122	12.505	16.243	7.93501	7.20122	6.06366	9.6826	9.59422	9.03686	8.58237	14.7017	10.4495	12.8368	11.9402	12.1816	15.9987	11.5417	15.1376	7.30113	5.3271	5.6012	9.3391	8.41252	7.67778
AT5G07340	AT5G07340	Calreticulin family protein [Source:UniProtKB/TrEMBL;Acc:F4K6M8]	198	cluster1			87.7762	75.2348	73.6033	83.2566	85.5275	77.7968	78.6647	80.3386	55.8306	56.7529	56.4091	62.625	65.0472	66.0428	64.794	78.4456	75.3221	74.3523	73.0243	72.4671	76.7126	74.6468	79.4419	59.0549	51.6482	53.6175	62.1248	61.0462	56.6636
AT2G38650	GAUT7	Probable galacturonosyltransferase 7 [Source:UniProtKB/Swiss-Prot;Acc:Q9ZVI7]	199	cluster1			29.1614	30.545	28.3635	29.6075	29.8032	28.8659	27.4563	28.0326	23.1665	21.2231	21.8196	23.6394	25.8013	23.5697	23.1168	27.5376	24.8919	27.466	28.3247	26.4549	28.6026	27.2508	27.4192	19.3076	19.7894	19.9232	22.4487	23.4881	21.2277
AT3G62600	ERDJ3B	DnaJ protein ERDJ3B [Source:UniProtKB/Swiss-Prot;Acc:Q9LZK5]	200	cluster1			50.3852	52.3015	49.2694	51.9616	52.2334	47.9682	42.0533	43.8914	31.5621	29.2594	31.5915	35.4047	34.9149	35.7934	29.5595	47.8528	38.3101	42.3449	43.5834	44.2027	50.2917	42.9845	43.5489	30.5169	28.0628	29.474	33.3871	30.2609	30.5147
AT5G28540	MED37A	Mediator of RNA polymerase II transcription subunit 37a [Source:UniProtKB/Swiss-Prot;Acc:Q9LKR3]	201	cluster1			215.339	205.427	194.007	198.43	221.966	199.341	186.15	190.989	131.547	133.025	134.783	149.931	157.089	150.81	144.516	195.891	177.42	172.234	184.064	184.031	188.693	185.254	187.273	132.346	119.777	114.743	145.783	143.986	133.34
AT5G61790	CNX1	Calnexin homolog 1 [Source:UniProtKB/Swiss-Prot;Acc:P29402]	202	cluster1			242.919	221.35	220.357	219.624	238.485	218.421	197.395	222.778	150.745	150.25	144.157	162.954	168.373	171.606	157.421	220.76	190.942	189.768	203.423	212.491	223.97	197.77	216.156	150.527	132.764	137.057	152.801	155.833	148.117
AT2G30020	AT2G30020	PP2C-type phosphatase AP2C1 [Source:UniProtKB/TrEMBL;Acc:F6LPR5]	203	cluster1			9.33503	8.85287	9.27195	8.71932	10.6988	8.83747	8.93647	9.12322	6.87572	5.97774	7.28532	8.27987	6.41816	6.68707	6.56672	8.80283	7.4695	7.9676	8.17727	9.44554	9.57127	9.72614	8.66455	5.6113	5.46468	6.39533	6.9361	6.88406	6.43544
AT4G16660	AT4G16660	heat shock protein 70 (Hsp 70) family protein [Source:TAIR;Acc:AT4G16660]	204	cluster1			30.3065	34.2455	31.6385	32.4548	37.7485	30.7153	29.6154	32.1655	25.3637	25.5109	27.4887	25.7465	27.6662	25.4966	25.2974	31.6937	28.0335	26.2393	30.3515	30.4327	34.2854	29.1693	32.1892	24.3481	20.211	21.1156	25.5708	23.4447	23.3899
AT1G28680	AT1G28680	Anthranilate N-hydroxycinnamoyl/benzoyltransferase, putative [Source:UniProtKB/TrEMBL;Acc:Q8LF28]	205	cluster1			16.7423	14.1304	16.4822	16.4416	18.7713	15.864	13.3611	13.253	11.4285	11.9314	9.90838	14.3528	13.2096	12.0949	13.341	14.5747	13.0972	12.8174	14.6753	13.8064	16.8254	13.7488	14.7127	10.744	8.35636	11.2481	13.1013	12.7536	13.0345
AT1G43780	SCPL44	Carboxypeptidase [Source:UniProtKB/TrEMBL;Acc:A0A178WN63]	206	cluster1			606.573	636.354	667.295	667.096	644.874	539.132	485.757	522.827	394.046	381.894	373.87	508.384	492.799	499.251	463.403	613.628	538.533	498.535	578.585	581.144	639.396	551.058	532.885	382.431	301.577	374.878	473.218	469.959	460.139
AT1G80440	AT1G80440	F-box/kelch-repeat protein At1g80440 [Source:UniProtKB/Swiss-Prot;Acc:Q9M8L2]	207	cluster1			16.1767	14.6813	16.1529	16.3094	15.4784	13.227	12.7798	14.3537	7.13525	6.96145	7.09905	9.57924	10.9098	10.214	10.1568	15.491	12.1936	11.2578	13.7963	14.6952	15.042	12.6295	13.747	6.77615	5.30461	6.06296	12.5394	12.3842	9.91896
AT1G06080	ADS1	Delta-9 acyl-lipid desaturase 1 [Source:UniProtKB/Swiss-Prot;Acc:O65797]	208	cluster1			29.4877	28.8117	31.2117	35.1264	36.1008	32.3106	28.8353	28.2289	17.6907	12.8892	14.1981	24.116	18.9063	22.5298	22.1942	28.7275	24.4675	26.2712	29.4057	30.0662	38.3739	27.6532	27.7318	14.5381	12.2814	17.635	21.6531	21.179	20.4944
AT2G28510	DOF2.1	Dof zinc finger protein DOF2.1 [Source:UniProtKB/Swiss-Prot;Acc:Q8LE43]	209	cluster1	Yes	Dof	98.7329	89.6581	113.418	105.931	107.719	88.3587	83.9166	96.1488	68.1701	55.5739	58.2459	81.1563	75.7812	74.1612	73.8618	97.2367	91.2987	82.4223	95.9926	101.222	106.459	102.817	109.175	60.8229	48.1815	67.9771	81.7383	81.7196	81.0991
AT4G21490	NDB3	External alternative NAD(P)H-ubiquinone oxidoreductase B3, mitochondrial [Source:UniProtKB/Swiss-Prot;Acc:F4JJJ3]	210	cluster1			41.7853	46.5578	48.2082	50.5411	50.864	43.1523	32.7528	42.0146	26.5555	23.4204	24.0466	36.096	32.3956	30.8806	28.766	47.4634	40.2666	32.1538	49.8022	51.5336	52.4764	43.7179	44.8901	25.3443	19.0128	27.0722	35.8498	32.1281	35.9119
AT1G70560	TAA1	L-tryptophan--pyruvate aminotransferase 1 [Source:UniProtKB/Swiss-Prot;Acc:Q9S7N2]	211	cluster1			6.67277	6.59397	6.28079	5.43214	8.37227	4.92804	4.97484	6.11944	3.48209	3.93695	4.32461	4.41283	6.10214	5.71068	4.04264	5.49791	5.52245	6.17573	5.35686	5.68676	6.14655	6.61982	4.62369	3.80138	3.03606	3.86667	4.89283	4.41402	4.03431
AT2G05940	RIPK	Serine/threonine-protein kinase RIPK [Source:UniProtKB/Swiss-Prot;Acc:Q9ZUF4]	212	cluster1			3.39967	3.58177	3.02288	3.4727	4.35823	3.35774	2.72382	2.54947	1.8749	2.18964	2.07188	2.22215	2.97864	2.38563	2.46201	3.35823	2.51748	2.69588	2.95916	3.75821	3.14417	3.74609	3.45537	1.54706	2.08339	2.1382	3.13419	2.87666	1.94354
AT3G02870	VTC4	Inositol-phosphate phosphatase [Source:UniProtKB/Swiss-Prot;Acc:Q9M8S8]	213	cluster1			15.0229	17.4574	14.9005	15.6635	19.7468	17.6662	18.2695	15.1333	11.0454	10.7365	11.3867	11.5988	14.1712	15.5756	13.1829	15.3425	12.6464	14.3377	13.9769	17.5039	18.4984	18.5483	17.6046	9.17049	11.0351	11.8377	13.1592	13.6511	10.6258
AT2G23093	AT2G23093	Major facilitator superfamily protein [Source:UniProtKB/TrEMBL;Acc:Q8GXH4]	214	cluster1			3.3092	4.30488	3.62799	3.16436	3.89139	3.71867	4.0547	3.95403	3.20907	2.98197	3.00125	4.85293	3.49864	3.3026	3.91864	4.59223	4.21311	4.59339	3.78179	3.99096	4.48394	3.98201	3.70456	2.70694	2.89171	3.99131	3.33578	2.80238	2.84357
AT3G46940	DUT1	dUTP-PYROPHOSPHATASE-LIKE 1 [Source:UniProtKB/TrEMBL;Acc:A0A1I9LM85]	215	cluster1			68.1177	61.7441	63.2034	59.2878	64.8337	59.5527	61.7601	62.5679	47.4077	50.9274	47.27	61.9599	54.7365	55.8051	53.6147	71.5168	60.6578	71.5279	58.2995	58.176	71.7355	64.9737	59.0395	51.8535	42.3592	63.3776	59.3625	58.625	50.2095
AT3G05470	FH11	Formin-like protein [Source:UniProtKB/TrEMBL;Acc:A0A178VCE3]	216	cluster1			1.17311	1.36762	0.724055	0.815334	1.16088	0.940319	0.702583	0.928062	0.565475	0.268614	0.659016	0.936622	0.601301	0.557931	0.78507	1.01946	0.829064	0.956112	1.11926	0.88315	0.999651	0.825871	1.02347	0.762767	0.36508	0.809769	1.18569	0.63883	0.581463
AT1G53345	AT1G53345	unknown protein; INVOLVED IN: biological_process unknown; LOCATED IN: endomembrane system; EXPRESSED IN: 8 plant structures; EXPRESSED DURING: 4 anthesis, F mature embryo stage, petal differentiation and expansion stage, E expanded cotyledon stage, /.../teral stage; BEST Arabidopsis thaliana protein match is: unknown protein (TAIR:AT5G09580.1); Ha. [Source:TAIR;Acc:AT1G53345]	217	cluster1			5.98476	7.56193	5.78062	6.10381	6.20393	6.20144	5.10778	5.47254	3.06379	4.19724	4.48417	5.88589	4.80382	3.99024	6.60404	6.05751	5.04736	6.60753	5.46141	5.71386	6.91522	5.03804	5.49164	3.55087	3.60924	3.75337	4.96673	4.23216	5.14087
AT1G74210	GDPD5	GDPD5 [Source:UniProtKB/TrEMBL;Acc:A0A178W3R5]	218	cluster1			8.38222	10.7458	10.0051	9.1613	10.0915	9.28173	8.85901	9.22947	6.93161	6.40636	7.0713	8.31895	7.36604	6.88386	8.56143	10.8686	9.35247	9.7095	9.02755	9.44737	10.0326	8.3649	9.46705	7.97457	6.20598	7.19866	8.40209	8.83561	8.28808
AT3G45400	AT3G45400	Exostosin family protein [Source:UniProtKB/TrEMBL;Acc:Q9M3D9]	219	cluster1			6.24692	6.50186	6.11482	5.34364	4.76175	5.35922	5.58563	6.15501	4.21919	4.29494	4.41076	5.81138	5.09977	5.0925	4.49053	6.07634	4.45837	5.39813	5.08931	6.16054	5.79336	4.77079	4.34972	4.64921	4.86445	4.44848	4.91817	4.59995	4.12974
AT5G49550	BLOS2	Biogenesis of lysosome-related organelles complex 1 subunit 2 [Source:UniProtKB/Swiss-Prot;Acc:F4K657]	220	cluster1			32.4183	27.3785	26.1111	23.5027	19.4221	19.5055	28.3704	20.9637	20.7595	19.6246	17.079	22.1291	18.6166	20.3822	21.3075	30.127	22.7339	27.6577	21.3432	25.3159	26.3511	23.6147	18.5996	20.2769	20.365	19.267	23.3658	16.4982	19.2377
AT2G23010	SCPL9	SCPL9 [Source:UniProtKB/TrEMBL;Acc:A0A178W1Q9]	221	cluster1			23.6795	24.1621	22.3613	23.0304	21.4475	18.7383	17.8495	20.458	18.6638	13.7824	19.8234	18.2304	18.8704	20.2336	18.6829	20.7823	21.5498	20.5419	20.1442	20.6302	22.1963	19.9455	19.5523	18.4821	16.4581	18.9945	16.3562	18.8393	16.0644
AT5G54670	KIN14N	Kinesin-like protein [Source:UniProtKB/TrEMBL;Acc:A0A178UTF4]	222	cluster1			6.70765	7.13553	5.53707	6.23255	5.75796	5.29949	5.40406	5.97272	5.29849	3.87564	5.22642	5.24771	4.97729	4.9172	6.07734	5.24374	5.64149	6.08316	5.33792	5.55367	5.50497	5.57696	5.70893	4.59358	5.00669	4.50618	4.60224	5.15609	4.05638
AT1G29530	AT1G29530	At1g29530 [Source:UniProtKB/TrEMBL;Acc:Q6NL08]	223	cluster1			16.4696	17.147	14.8522	13.7729	14.494	11.2287	15.4998	15.1533	11.4276	10.7208	11.8344	12.3468	12.2616	13.7139	15.013	12.0963	11.6232	15.5051	13.427	13.1316	16.3508	15.1311	16.0733	10.9274	12.086	12.0537	12.5833	10.9939	11.2222
AT5G20580	AT5G20580	TMEM192 family protein [Source:UniProtKB/TrEMBL;Acc:Q0WP45]	224	cluster1			4.6746	4.7984	3.74852	3.75424	3.87508	2.80101	4.18579	4.11037	2.35793	2.48322	3.05277	2.75433	2.50711	2.7593	3.2324	3.57079	3.50266	4.20772	3.34213	3.60264	4.35703	4.42202	3.18476	2.54945	2.08669	2.81191	2.38274	2.68454	3.56389
AT1G24150	ATFH4	formin homologue 4 [Source:TAIR;Acc:AT1G24150]	225	cluster1			1.63112	1.75227	1.67367	1.4319	1.63745	1.89738	2.0407	1.46566	0.905865	1.06943	1.67957	1.39947	1.6053	1.48875	1.84337	1.46583	1.46397	1.74585	1.48797	1.16405	1.58359	1.68509	1.15516	1.33277	1.0222	0.74996	1.73707	1.53718	1.24805
AT1G73590	PIN1	Auxin efflux carrier component [Source:UniProtKB/TrEMBL;Acc:A0A178WFG7]	226	cluster1			14.0831	13.9759	12.5443	10.7731	11.8789	13.3322	13.362	13.399	9.55489	10.5094	11.7327	11.4283	14.4809	10.8668	11.8051	13.5992	13.685	14.626	13.4377	11.4127	12.7695	14.6077	12.8544	10.8567	9.9029	8.13538	12.5328	11.9075	11.1511
AT4G01220	MGP4	UDP-D-xylose:L-fucose alpha-1,3-D-xylosyltransferase MGP4 [Source:UniProtKB/Swiss-Prot;Acc:Q9M146]	227	cluster1			9.86763	10.2959	8.70488	9.60535	9.74568	10.0911	10.743	9.16283	8.7353	6.89402	8.31342	9.8741	9.68684	8.4382	9.58055	10.2324	10.5422	11.1944	8.76992	8.82328	8.71958	9.70489	9.95038	8.41412	8.43916	7.15332	8.63335	8.93823	8.32687
AT4G23730	AT4G23730	Galactose mutarotase-like superfamily protein [Source:TAIR;Acc:AT4G23730]	228	cluster1			8.53971	10.5888	9.54547	8.98399	8.90758	9.45364	8.1002	6.40537	7.35635	7.43255	6.3657	7.50878	7.2663	8.2752	8.60086	8.51608	8.34003	9.07034	9.39484	8.68785	10.0747	8.90485	7.81583	7.48553	7.40375	6.24718	6.44519	6.795	7.22956
AT3G60370	AT3G60370	Peptidylprolyl isomerase [Source:UniProtKB/TrEMBL;Acc:A0A1I9LRJ6]	229	cluster1			32.8505	37.8457	35.927	32.0284	36.9534	32.45	33.5094	29.2811	31.6206	33.8081	29.5751	32.9368	27.9108	35.4654	32.8273	33.9872	37.0547	37.7932	34.0435	31.7008	35.8691	36.1556	31.5462	28.6429	26.5862	28.8799	26.8785	30.1681	30.1849
AT4G34570	THY-2	Bifunctional dihydrofolate reductase-thymidylate synthase 2 [Source:UniProtKB/Swiss-Prot;Acc:Q05763]	230	cluster1			20.7064	24.1095	22.4608	22.8498	22.5177	23.384	20.9371	20.4221	21.4021	21.6808	20.017	22.1776	19.2182	21.2808	23.3011	22.6048	22.1085	23.1511	22.6988	21.0198	25.1806	24.1329	21.7129	18.8078	15.9798	19.5754	20.0258	21.9761	20.0372
AT4G20040	AT4G20040	AT4g20040/F18F4_140 [Source:UniProtKB/TrEMBL;Acc:Q944M6]	231	cluster1			2.53736	3.03622	2.61691	2.30913	2.84526	3.43261	2.74472	2.31407	2.1713	1.71463	2.03785	2.36997	1.39945	2.00221	1.68564	3.49884	2.03881	2.1931	2.26908	1.75873	2.58116	3.56033	2.40472	1.19609	1.81452	1.87592	1.51333	2.04791	2.25056
AT5G61000	RPA1D	Replication protein A subunit [Source:UniProtKB/TrEMBL;Acc:A0A178UJ91]	232	cluster1			7.08397	7.99669	6.07704	5.57151	6.52579	7.57762	6.06954	5.0013	5.15073	4.73214	5.70871	5.49549	4.29974	4.88036	5.40779	7.90349	6.3302	7.02973	6.89581	5.55257	7.32789	7.18262	6.36389	4.42125	4.43784	4.78866	4.76742	5.21838	5.91074
AT3G09700	TIM14-2	Mitochondrial import inner membrane translocase subunit TIM14-2 [Source:UniProtKB/Swiss-Prot;Acc:Q9SF33]	233	cluster1			36.8433	41.7107	39.3257	34.2814	37.2472	39.784	33.9215	35.8613	30.1405	30.4727	32.3187	34.4364	31.9434	33.3065	38.0816	37.26	40.5729	43.5183	35.9497	32.9874	43.1506	41.4375	32.0542	31.7045	31.201	34.5241	31.094	27.4848	38.7855
AT1G29418	AT1G29418	unknown protein; FUNCTIONS IN: molecular_function unknown; INVOLVED IN: biological_process unknown; LOCATED IN: endomembrane system; Ha. [Source:TAIR;Acc:AT1G29418]	234	cluster1			87.6719	74.2112	88.4498	73.1166	86.4517	87.0849	89.964	71.3037	63.7663	59.8712	70.3818	72.4101	79.9534	73.7501	79.3475	91.0923	80.8679	86.7011	72.9029	83.9133	95.9413	89.1206	86.4459	54.2076	62.0151	72.4755	67.8988	67.7563	81.9881
AT4G09720	ATRABG3A	RAB GTPase homolog G3A [Source:UniProtKB/TrEMBL;Acc:F4JKR6]	235	cluster1			37.2457	34.7082	37.2279	35.3162	33.9749	37.2325	37.4608	32.8787	30.6076	26.5089	31.7647	30.2001	30.8248	37.2459	30.418	37.3776	34.8458	43.0006	32.7953	33.4466	40.5619	35.3029	30.5219	26.925	25.996	32.8109	27.2162	29.2819	35.4879
AT1G10750	AT1G10750	Carboxyl-terminal peptidase, putative (DUF239) [Source:UniProtKB/TrEMBL;Acc:Q84JS7]	236	cluster1			5.57487	6.96212	6.47714	6.85301	7.18468	5.78371	7.18213	5.99789	4.35275	5.21358	4.83573	4.55578	4.58212	4.83808	6.2134	6.17918	6.22701	5.81793	5.83869	8.22326	6.76764	5.99901	6.51238	4.84663	4.74659	3.77156	5.41108	6.16954	5.43246
AT3G22942	GG2	AtGG2 [Source:UniProtKB/TrEMBL;Acc:A0A178V974]	237	cluster1			9.3811	9.66944	9.56022	10.825	10.262	8.66145	10.1204	7.59118	7.1397	6.77855	6.32977	8.54883	7.656	8.80359	7.67282	8.65673	8.98388	8.4106	8.76702	10.6959	9.40931	9.04462	9.18943	7.5934	9.65245	7.63344	8.09822	9.47292	7.24179
AT3G10840	AT3G10840	Alpha/beta-Hydrolases superfamily protein [Source:UniProtKB/TrEMBL;Acc:A4IJ41]	238	cluster1			3.21066	3.11541	1.85646	3.01372	2.93468	2.30405	2.38683	2.23759	1.48844	1.5013	1.47486	2.18425	2.30588	1.63515	2.19002	2.05507	2.76921	2.35074	2.99197	2.79258	2.35727	2.41071	1.57063	1.96511	1.38612	1.47823	1.39129	1.5862	1.37035
AT1G51540	AT1G51540	At1g51540 [Source:UniProtKB/TrEMBL;Acc:Q84VX7]	239	cluster1			21.1589	24.5298	20.3082	22.2976	22.9576	20.6339	22.8639	20.4303	16.7996	18.3277	17.2106	19.7124	19.384	18.8651	19.5313	21.4299	22.5185	20.6621	22.3043	21.198	20.873	20.8499	19.4877	17.4886	15.5365	14.3487	17.8976	17.9246	15.9317
AT2G44280	AT2G44280	AT3g60070/T2O9_50 [Source:UniProtKB/TrEMBL;Acc:Q8L7S2]	240	cluster1			8.10041	8.37071	7.19144	7.64255	7.80378	6.69981	7.51954	7.26218	5.45187	5.9918	5.24933	6.94723	5.69897	6.56199	6.38131	7.51327	8.06087	7.46575	7.94249	7.96244	6.78978	7.82768	6.11421	5.92388	5.27707	4.20445	5.66468	6.16976	5.21951
AT2G35880	WDL4	Protein WVD2-like 4 [Source:UniProtKB/Swiss-Prot;Acc:Q9SJ62]	241	cluster1			19.4925	20.7873	18.0929	20.9188	18.3167	17.8611	20.5308	18.2013	15.7181	15.206	15.4452	15.6729	16.7811	15.0592	16.0099	17.7253	17.8445	20.8693	17.4919	18.7441	16.2899	16.3687	15.9856	15.8224	14.4242	14.5761	15.3183	15.3234	13.0209
AT4G22130	SRF8	SRF8 [Source:UniProtKB/TrEMBL;Acc:A0A384KGH4]	242	cluster1			10.4462	11.7618	9.8019	11.6493	11.1323	10.1733	12.418	10.3632	9.0801	8.99667	8.68953	9.46903	10.0879	8.3594	9.29596	10.9592	11.7287	10.8455	11.1242	11.3986	10.6175	9.95289	10.1563	8.67603	9.33855	9.5872	9.58522	8.83176	8.2978
AT1G80510	AVT6E	Amino acid transporter AVT6E [Source:UniProtKB/Swiss-Prot;Acc:Q9M8L9]	243	cluster1			4.18654	5.36443	5.49033	5.14173	5.75513	4.41046	5.11702	4.22155	2.22809	3.52767	4.01636	3.84927	3.91223	4.13615	4.46296	4.48695	5.07666	4.46393	5.62418	4.53385	4.44891	4.63989	4.25266	3.32178	4.28739	3.08994	3.99607	2.98223	3.43266
AT3G08600	AT3G08600	AT3g08600/F17O14_7 [Source:UniProtKB/TrEMBL;Acc:Q9C9Z6]	244	cluster1			2.82291	3.98651	2.52421	3.71066	2.76278	2.97536	3.19849	3.1295	1.06326	1.64752	1.51964	1.77704	1.91165	2.34339	2.26001	2.64283	3.6011	2.25148	3.58183	2.27205	2.44056	2.65651	3.04432	1.50137	2.43189	1.37047	1.33784	1.46232	1.4432
AT3G52290	IQD3	IQD3 [Source:UniProtKB/TrEMBL;Acc:A0A384LAZ6]	245	cluster1			15.6526	16.4503	16.2596	16.4185	16.3834	14.8831	17.581	16.404	12.4118	12.6944	12.4672	14.119	16.137	13.5435	13.7101	13.846	17.2969	17.3482	15.7311	16.0664	14.9207	17.1226	17.0385	11.9942	12.8266	11.881	16.079	13.3468	13.3777
AT2G18350	ZHD6	Zinc-finger homeodomain protein 6 [Source:UniProtKB/Swiss-Prot;Acc:Q9ZPW7]	246	cluster1	Yes	ZF-HD	6.12965	6.86275	5.78069	6.50513	4.52001	4.56448	6.29544	4.65744	3.23243	2.56932	3.8426	4.68812	5.09067	4.85302	4.28038	6.09682	6.49056	6.35619	5.85204	6.49551	7.09509	6.35834	5.52225	3.95786	4.08783	2.90899	4.93978	3.00496	2.84942
AT3G18670	AT3G18670	Ankyrin repeat family protein [Source:UniProtKB/TrEMBL;Acc:Q9LSB0]	247	cluster1			2.31363	2.39372	2.61157	3.35111	2.08296	2.07311	2.65309	2.29504	1.67402	0.727	1.44037	1.64946	2.12952	1.56021	2.31268	1.7814	2.56424	2.21781	2.22026	2.63179	2.22679	2.9007	1.88158	1.4004	1.6965	1.32891	2.01689	1.2622	1.18401
AT1G54730	AT1G54730	Sugar transporter ERD6-like 5 [Source:UniProtKB/Swiss-Prot;Acc:Q3ECP7]	248	cluster1			20.5226	19.136	16.39	17.4928	19.1135	22.9056	20.7698	19.1235	13.338	13.9321	18.2528	17.2921	15.7207	17.6791	17.624	19.208	21.0234	21.122	17.7635	19.898	19.4111	17.5858	18.6342	16.8828	16.3014	16.4207	15.0758	16.355	16.652
AT3G08980	AT3G08980	At3g08980 [Source:UniProtKB/TrEMBL;Acc:Q9S724]	249	cluster1			20.5882	23.114	19.517	19.9248	21.5056	20.6416	21.1755	19.3403	16.999	14.9054	17.7347	20.2719	15.2188	20.6946	18.4277	20.9153	21.2623	23.9273	22.3685	20.4662	22.2322	20.2196	20.3314	19.6327	17.5738	17.2506	17.0483	18.3668	15.6207
AT3G22420	WNK2	With no lysine (K) kinase 2 [Source:UniProtKB/TrEMBL;Acc:A0A1I9LMD0]	250	cluster1			16.5095	18.0841	14.2869	13.5132	15.4883	17.6278	15.9052	15.3849	13.0866	10.7085	12.2852	12.7379	13.1792	12.2286	13.5591	14.0007	15.9936	15.6527	15.9081	15.7705	13.3936	16.9117	13.4064	11.3302	11.1569	10.4661	13.4871	13.5394	12.6763
AT1G62380	ACO2	1-aminocyclopropane-1-carboxylate oxidase 2 [Source:UniProtKB/Swiss-Prot;Acc:Q41931]	251	cluster1			7.59426	8.7326	5.10475	6.83095	7.96231	7.94984	7.67117	5.82273	4.06592	3.97875	4.43456	3.33447	5.83155	4.50718	5.35979	8.36858	7.49154	9.11041	7.89808	8.63409	7.45352	9.19904	6.93947	5.55686	5.59554	4.63424	5.80142	4.66015	5.84464
AT5G08020	RPA1B	Replication protein A 70 kDa DNA-binding subunit B [Source:UniProtKB/Swiss-Prot;Acc:Q9SD82]	252	cluster1			4.37076	4.57656	3.46524	4.10136	4.61925	4.33796	4.09888	4.11974	3.14811	2.94987	3.46914	2.57188	3.65587	3.168	3.4941	4.35705	4.34492	4.3315	5.00144	4.24134	4.79377	5.07699	3.29797	2.81525	2.56514	3.29123	3.24253	3.05849	2.99533
AT1G32440	PKP3	Plastidial pyruvate kinase 3, chloroplastic [Source:UniProtKB/Swiss-Prot;Acc:Q93Z53]	253	cluster1			9.05859	10.5062	8.40498	10.231	9.97324	10.8193	9.5004	10.8454	8.18207	7.62305	8.288	8.60538	7.953	8.54122	7.5666	10.3576	10.8935	11.0865	9.77676	10.9453	10.4181	9.19313	11.039	6.93445	6.93875	6.72646	8.42323	7.59216	9.25421
AT3G58760	AT3G58760	Integrin-linked protein kinase family [Source:UniProtKB/TrEMBL;Acc:A0A1I9LMD5]	254	cluster1			13.2526	14.7604	12.4303	13.4559	14.1636	14.6676	13.5438	13.359	12.0914	11.4842	12.6273	11.6208	12.5287	13.0258	11.7322	13.9058	14.7502	15.1044	13.8622	14.0528	14.2748	13.565	13.6984	12.9	11.3768	10.0711	13.0342	10.9743	11.5704
AT3G23150	ETR2	Ethylene receptor 2 [Source:UniProtKB/Swiss-Prot;Acc:Q0WPQ2]	255	cluster1			20.0553	21.9137	20.8067	23.3126	24.2362	25.8928	23.6517	25.1463	15.1425	14.9932	15.5226	19.8324	17.6123	18.5774	19.8121	25.0806	23.3415	21.6256	22.2089	22.5297	20.3737	22.513	22.0209	15.0616	14.3272	13.0098	19.4008	18.6817	17.5182
AT4G12780	AUXI1	Auxilin-related protein 1 [Source:UniProtKB/Swiss-Prot;Acc:Q9SU08]	256	cluster1			16.3522	17.8053	17.2914	17.3397	18.0469	20.1394	16.381	17.7087	13.121	13.0797	14.4195	14.6472	15.7556	14.7847	14.4296	19.3268	17.5935	16.8959	17.0095	17.3725	17.2305	16.5918	18.0655	13.597	13.0853	12.2027	15.6986	17.2523	14.2292
AT3G42670	CHR38	Chromatin remodeling 38 [Source:UniProtKB/TrEMBL;Acc:A0A1I9LTS2]	257	cluster1			13.2268	15.684	13.3409	14.1122	15.284	13.9821	13.6628	14.8953	9.74564	11.0204	10.2575	11.9311	11.9834	11.2848	12.7457	15.3202	15.0645	14.7933	16.1413	15.3865	13.4629	13.5684	15.7754	10.0602	10.8662	9.58486	12.0149	11.24	12.4558
AT3G61820	AT3G61820	Eukaryotic aspartyl protease family protein [Source:UniProtKB/TrEMBL;Acc:Q9M356]	258	cluster1			33.9217	42.9858	41.286	41.0509	44.4144	40.3175	40.6987	41.0178	23.9401	27.3234	27.5686	30.3534	35.5612	30.92	33.75	40.5577	40.9945	44.1055	42.8171	46.0275	44.2716	44.2967	45.8919	26.3874	25.7882	25.3781	32.3119	30.1691	33.9795
AT1G11670	DTX36	Protein DETOXIFICATION 36 [Source:UniProtKB/Swiss-Prot;Acc:Q9SAB0]	259	cluster1			16.2673	15.6786	15.0564	17.2064	15.8672	15.349	15.0364	17.7472	9.14956	10.0193	10.6577	11.1543	11.8416	11.903	13.4018	18.4032	16.6974	18.5399	18.5779	18.585	17.3466	16.8359	18.0956	11.2308	11.82	9.50051	13.2907	13.5455	13.9896
AT4G21400	CRK28	Cysteine-rich receptor-like protein kinase 28 [Source:UniProtKB/Swiss-Prot;Acc:O65405]	260	cluster1			19.7118	20.1049	20.1067	24.3669	23.0002	23.7653	23.5816	25.6103	12.7435	12.7749	14.0675	17.2405	15.8103	13.9861	15.456	27.6103	25.8126	23.3246	22.6592	28.0928	22.7624	24.8999	24.4969	15.956	16.8769	11.5676	18.1182	18.4951	16.5709
AT3G12710	AT3G12710	DNA glycosylase superfamily protein [Source:UniProtKB/TrEMBL;Acc:Q9LTW3]	261	cluster1			3.5336	3.00569	3.21931	2.91207	2.44766	3.52797	3.30401	3.48624	1.41094	1.75508	1.57474	1.26869	2.77104	2.84053	2.30295	3.34454	2.124	2.4981	3.49777	4.30032	3.74576	4.26913	3.29077	2.67082	1.76964	1.72705	2.32335	2.0395	2.08351
AT5G64560	MRS2-2	Magnesium transporter MRS2-2 [Source:UniProtKB/Swiss-Prot;Acc:Q9FLG2]	262	cluster1			9.72192	10.0464	9.43659	8.75853	9.7758	8.66631	10.5993	9.96842	7.81175	7.69983	7.71084	7.40876	8.74492	8.51474	8.3901	9.3763	10.0094	8.16868	9.99086	10.1923	10.5364	10.1369	10.2485	8.21084	7.69138	7.88784	7.84444	7.83794	7.47229
AT1G15000	SCPL50	Serine carboxypeptidase-like 50 [Source:UniProtKB/Swiss-Prot;Acc:Q9M9Q6]	263	cluster1			19.743	16.7838	16.5668	17.0845	19.3989	19.0244	17.6353	17.8975	12.3857	14.7455	14.7075	15.0247	17.6551	16.4637	15.7087	16.907	17.7307	19.3409	19.4139	18.8439	20.4524	19.4575	21.6735	15.7801	15.2952	14.188	17.5793	14.6003	14.9402
AT1G78860	AT1G78860	EP1-like glycoprotein 4 [Source:UniProtKB/Swiss-Prot;Acc:Q9ZVA5]	264	cluster1			1.58577	0.853439	0.986721	1.08534	0.746097	1.11691	1.15662	0.963887	0.450956	0.290999	0.310715	0.140158	0.68282	0.344827	0.583739	1.06708	1.20399	1.03722	0.948986	1.65023	1.81586	1.31762	1.46076	0.429959	0.427349	0.398	0.450496	0.154136	0.665539
AT3G15150	MMS21	E3 SUMO-protein ligase MMS21 [Source:UniProtKB/Swiss-Prot;Acc:Q8GYH7]	265	cluster1			17.4959	14.4187	14.8564	14.4097	16.3852	14.9729	15.7752	14.7844	12.4954	10.9	12.7674	10.7242	14.2373	14.7025	13.0988	14.7934	15.2407	17.4778	14.2981	17.7098	17.2999	15.3133	16.0734	13.1102	12.7537	11.0722	13.5618	13.1242	14.2444
AT1G76920	SKIP15	SKP1-interacting partner 15 [Source:UniProtKB/Swiss-Prot;Acc:O49279]	266	cluster1			16.7521	17.9617	18.3384	16.4935	17.5538	17.7584	20.2291	19.2662	15.2089	16.1165	12.9279	16.4682	15.4849	18.4355	16.0515	16.515	17.8177	18.6859	20.3122	20.472	17.7715	17.0129	17.3473	13.4265	15.2264	14.2624	15.8328	14.4375	16.4987
AT4G21865	AT4G21865	At4g21865 [Source:UniProtKB/TrEMBL;Acc:A0JPV5]	267	cluster1			2.19057	2.46207	2.40222	1.86488	2.53771	2.4736	3.44007	3.17173	1.17772	1.37096	1.52488	1.58854	1.99049	1.40421	1.79515	2.54044	3.24886	2.7312	3.17952	3.85877	2.7626	2.04541	2.39419	1.16415	0.925456	1.19634	1.57241	1.5923	1.88116
AT4G36945	AT4G36945	PLC-like phosphodiesterases superfamily protein [Source:UniProtKB/TrEMBL;Acc:F4JQJ7]	268	cluster1			11.2903	15.3074	13.154	10.6981	13.1313	13.2973	11.2919	12.0938	8.40112	9.57435	7.42327	10.2148	10.9126	11.0522	11.9042	11.3923	12.9227	13.4057	11.3478	13.2128	14.4448	13.597	13.1613	8.66974	7.83743	8.42222	8.805	9.30402	11.9975
AT1G04340	AT1G04340	At1g04340/F19P19_23 [Source:UniProtKB/TrEMBL;Acc:O22690]	269	cluster1			52.9206	60.471	54.6347	51.3809	52.0614	52.9066	52.4327	54.5279	42.6129	44.3529	45.944	47.6383	46.1944	51.0225	50.1877	52.5271	56.6753	56.5494	53.1403	57.1412	53.9269	58.0639	50.0218	43.1793	50.4745	50.2185	48.0679	45.4823	50.7585
AT1G48230	AT1G48230	Probable sugar phosphate/phosphate translocator At1g48230 [Source:UniProtKB/Swiss-Prot;Acc:Q9LNH5]	270	cluster1			25.983	31.6655	30.6796	27.8386	29.5124	30.6172	29.4488	29.2469	24.0822	24.2055	22.4428	25.6196	26.2011	24.2689	27.4278	31.1959	32.6647	33.5788	30.2947	31.2874	30.5286	32.3657	30.3903	23.3191	25.5948	24.2314	25.0948	25.8005	26.4622
AT4G32690	GLB3	GLB3 [Source:UniProtKB/TrEMBL;Acc:A0A178V2G3]	271	cluster1			60.8197	64.8298	63.5467	56.1346	61.2213	66.7301	70.0534	63.9485	52.2023	50.7942	46.3689	62.5809	54.4039	55.4853	59.3109	63.9909	70.1619	71.7454	63.1774	70.6155	65.5376	72.9334	60.8998	50.3158	57.0361	50.9686	56.7315	56.3034	60.4398
AT3G55820	AT3G55820	At3g55820 [Source:UniProtKB/TrEMBL;Acc:Q9M043]	272	cluster1			3.78288	4.35095	2.63308	2.95368	2.95415	3.03506	2.66537	2.86205	1.7431	2.36019	1.81655	1.59416	2.7205	3.34987	1.71832	4.37693	2.71516	2.79905	2.65129	2.78527	2.94778	2.9285	2.78084	2.4009	2.0877	2.1903	2.49906	2.61721	1.94182
AT4G22540	ORP2A	ORP2A [Source:UniProtKB/TrEMBL;Acc:A0A178UYT2]	273	cluster1			4.25665	4.18261	4.12722	4.56771	4.33356	4.41226	4.54391	4.22649	2.77056	3.03916	3.10764	2.99888	3.46903	4.23617	3.27967	5.07076	3.87293	3.84075	4.13606	4.06993	3.4906	3.62806	4.06963	3.40596	3.49855	3.55771	3.03144	3.20036	3.97722
AT5G42880	WEL3	Protein WEAK CHLOROPLAST MOVEMENT UNDER BLUE LIGHT-like 3 [Source:UniProtKB/Swiss-Prot;Acc:Q9FMN1]	274	cluster1			1.01878	1.22378	0.733295	1.44923	1.08265	1.304	0.970993	1.0684	0.721984	0.386739	0.412686	0.511782	0.865914	0.802794	0.529499	1.56152	1.25692	1.14705	1.15607	1.05245	0.855982	0.793929	1.09505	0.570181	0.809671	0.74139	0.469412	1.07289	0.617179
AT3G55960	AT3G55960	Haloacid dehalogenase-like hydrolase (HAD) superfamily protein [Source:UniProtKB/TrEMBL;Acc:Q9LY49]	275	cluster1			15.8552	17.5877	14.8747	17.3153	13.0272	13.8253	15.3171	16.3144	13.0253	13.4936	11.4566	13.1703	15.99	14.1148	14.474	17.2195	15.0514	14.3538	15.0109	13.103	14.0511	15.7297	13.8657	12.2052	12.7804	11.4655	11.3776	11.8944	11.5365
AT5G17890	DAR4	Protein DA1-related 4 [Source:UniProtKB/Swiss-Prot;Acc:Q9FKN7]	276	cluster1			4.23497	4.86586	4.22327	4.80371	3.7979	4.56269	4.08848	4.23309	3.14518	3.23509	3.87816	3.6796	4.07436	3.36462	3.8026	4.49618	4.13084	4.25508	3.99913	3.62409	3.33403	3.84357	4.01315	3.48307	3.63923	3.40935	3.54694	3.59873	3.13995
AT1G55900	TIM50	Mitochondrial import inner membrane translocase subunit TIM50 [Source:UniProtKB/Swiss-Prot;Acc:Q8VYE2]	277	cluster1			57.0253	56.8858	53.8488	55.993	55.0725	50.6421	51.8859	56.6982	43.0088	46.8173	49.0124	47.9338	53.1663	49.8117	48.7795	62.716	58.1041	54.1058	55.772	54.5	52.8331	51.419	55.3934	48.4014	46.0684	40.6399	48.6231	48.8813	43.6493
AT3G17330	ECT6	At3g17330 [Source:UniProtKB/TrEMBL;Acc:Q1JPL5]	278	cluster1			10.389	10.713	10.1109	11.4373	10.5071	9.32495	9.51311	9.49923	7.94224	7.63243	8.50386	8.02457	10.02	9.41497	10.0376	10.8866	10.7514	10.4807	9.68917	9.42833	9.84708	9.34007	10.2352	8.48665	7.45936	6.52127	8.78329	9.26706	8.10088
AT1G31500	AT1G31500	DNAse I-like superfamily protein [Source:TAIR;Acc:AT1G31500]	279	cluster1			23.0418	25.902	24.8159	24.4106	21.5622	22.8684	23.7815	24.4303	21.0903	18.2485	21.6933	21.7837	22.5669	23.8462	23.7631	27.3492	25.3277	22.6391	22.9896	23.6419	23.6045	24.1614	22.737	20.9812	20.2771	17.5002	22.2392	20.3275	20.9977
AT1G65030	AT1G65030	At1g65030 [Source:UniProtKB/TrEMBL;Acc:Q5XEV4]	280	cluster1			89.6238	101.762	98.8011	98.2546	87.1206	95.9743	95.4	93.078	74.3943	84.7526	83.0209	85.6907	89.299	92.4174	92.1874	101.362	101.579	95.537	94.3232	93.9049	98.496	94.9749	96.449	75.5211	81.5938	78.887	87.3287	87.1946	81.7128
AT3G27550	AT3G27550	RNA-binding CRS1 / YhbY (CRM) domain protein [Source:UniProtKB/TrEMBL;Acc:A0A1I9LTS8]	281	cluster1			19.7074	18.5937	17.3541	18.6009	16.041	17.9579	18.2589	17.4329	14.1646	13.8216	15.1071	17.1617	17.5154	16.5136	16.461	20.5423	16.9221	17.1032	15.27	18.5646	16.419	13.6584	16.5502	13.151	13.3779	13.4212	15.0698	15.9792	15.0239
AT5G57210	AT5G57210	AT5g57210/MJB24_2 [Source:UniProtKB/TrEMBL;Acc:Q9LVD7]	282	cluster1			3.19945	3.70171	2.2494	3.31635	2.54912	3.09226	2.84274	3.06571	1.57409	1.82032	2.0152	2.33545	2.70044	2.45736	2.20864	3.48823	2.4448	2.50931	2.26137	2.55537	3.20896	2.65113	2.23704	1.67911	1.95911	1.7571	2.0477	2.79421	2.11478
AT5G50150	AT5G50150	AT5g50150/MPF21_17 [Source:UniProtKB/TrEMBL;Acc:Q9FG96]	283	cluster1			5.31986	6.41826	5.30493	5.82405	5.2123	5.18482	5.61812	5.6699	4.08455	3.81762	2.81072	3.16942	4.32407	4.26502	3.69809	5.92307	4.55861	5.80926	5.34237	3.82196	5.03417	4.33186	5.04858	3.33231	3.03615	3.09783	3.54389	3.89479	2.7027
AT2G39870	AT2G39870	At2g39870/T5I7.17 [Source:UniProtKB/TrEMBL;Acc:O04191]	284	cluster1			41.3907	42.3194	41.865	43.8904	36.9869	41.1586	41.6069	42.2169	28.9493	32.9127	31.8928	34.2577	40.0357	35.5835	33.4826	40.2219	42.3789	41.395	41.5747	34.7607	37.6057	36.4944	40.0562	26.9289	30.2645	28.3086	34.2961	36.1955	32.6549
AT2G40220	ABI4	Ethylene-responsive transcription factor ABI4 [Source:UniProtKB/Swiss-Prot;Acc:A0MES8]	285	cluster1	Yes	ERF	191.998	197.467	202.979	202.362	176.198	193.217	191.746	192.653	131.523	140.59	134.215	155.703	175.576	164.679	161.962	189.635	192.029	192.932	177.253	174.956	164.387	171.55	180.422	126.012	124.918	115.429	151.5	155.64	138.489
AT3G24530	AT3G24530	AAA-type ATPase family protein / ankyrin repeat family protein [Source:UniProtKB/TrEMBL;Acc:Q9C5C7]	286	cluster1			20.8745	18.6584	18.76	19.855	16.489	18.509	18.4102	18.52	13.5926	13.1195	13.5118	16.2086	15.4141	15.4547	14.3017	17.5104	18.3267	19.3771	18.6064	16.2501	15.2769	15.9382	18.5659	13.2031	11.4096	13.3071	14.5689	14.5587	12.8537
AT2G33330	CRRSP11	Cysteine-rich repeat secretory protein 11 [Source:UniProtKB/Swiss-Prot;Acc:O22784]	287	cluster1			44.755	41.7541	42.1879	46.1535	39.0156	42.2538	38.5339	38.4965	24.8412	25.9241	25.0552	30.0276	32.1883	31.6416	31.5066	40.7007	41.8413	42.212	38.6616	37.5718	42.3479	36.3207	42.9345	24.2971	22.2615	24.9369	30.2276	30.5638	28.0773
AT4G39960	AT4G39960	AT4g39960/T5J17_130 [Source:UniProtKB/TrEMBL;Acc:Q940V1]	288	cluster1			150.843	141.058	130.843	144.089	124.9	135.149	134.152	141.104	105.536	105.918	109.248	111.817	123.702	119.368	117.552	141.477	141.04	137.118	136.356	129.605	128.95	128.453	138.236	101.478	102.381	96.4079	115.583	115.273	106.492
AT5G47900	AT5G47900	Protein of unknown function (DUF1624) [Source:TAIR;Acc:AT5G47900]	289	cluster1			21.0819	20.0882	21.6665	22.3604	18.3976	18.4759	20.6272	15.1231	12.8612	9.26591	12.9021	14.3315	11.7472	13.1196	14.5261	18.5939	19.7805	22.3482	18.0728	18.5845	15.9636	17.7811	14.7758	7.93143	7.72345	6.11733	11.1344	11.4478	12.3329
AT4G23885	AT4G23885	At4g23885 [Source:UniProtKB/TrEMBL;Acc:Q2HIQ5]	290	cluster1			165.655	154.3	158.82	162.712	151.692	141.796	155.681	150.263	119.994	115.484	116.204	127.339	128.71	144.678	127.112	148.128	136.439	148.358	127.565	141.62	140.914	146.012	132.761	118.995	104.57	107.557	120.171	122.318	121.294
AT5G54470	AT5G54470	BBX29 [Source:UniProtKB/TrEMBL;Acc:A0A178UJV0]	291	cluster1			11.7607	12.4761	12.684	15.2741	11.1769	8.34396	10.8414	8.89923	5.39104	5.22938	6.61014	5.92246	8.347	7.62072	6.8708	11.4308	10.2394	10.3544	9.4747	8.77139	9.06801	8.83544	7.93651	5.39459	5.26533	4.71739	7.12212	6.48346	5.50707
AT5G59560	SRR1	Protein SENSITIVITY TO RED LIGHT REDUCED 1 [Source:UniProtKB/Swiss-Prot;Acc:Q8GWZ6]	292	cluster1			27.363	28.1981	26.887	28.3067	23.3394	23.4619	24.9488	22.497	18.4152	19.1611	17.9394	18.2911	19.8169	20.972	19.4052	23.967	24.8242	22.6263	23.583	24.7793	22.558	24.8521	22.762	17.9918	17.5872	16.3729	20.9614	19.189	19.4371
AT5G06550	AT5G06550	F-box protein At5g06550 [Source:UniProtKB/Swiss-Prot;Acc:Q67XX3]	293	cluster1			56.2796	54.1956	48.0246	52.5774	46.3447	49.063	47.9934	45.6384	40.7943	42.6794	39.9067	45.6168	45.9732	48.0574	46.547	49.5715	48.8583	49.4505	46.5997	45.9931	47.8916	47.6171	47.031	38.482	38.0703	40.1856	45.7416	44.9451	39.6626
AT1G47500	RBP47C'	Polyadenylate-binding protein RBP47C' [Source:UniProtKB/Swiss-Prot;Acc:Q9SX80]	294	cluster1			134.464	124.91	122.639	119.891	115.956	118.803	122.548	121.218	105.364	105.055	106.658	108.376	114.223	114.017	115.148	129.653	123.324	122.31	116.672	113.02	121.729	114.456	120.646	102.229	101.357	92.1917	110.947	112.296	105.902
AT1G07790	HTB1	Histone H2B.1 [Source:UniProtKB/Swiss-Prot;Acc:Q9LQQ4]	295	cluster1			149.152	138.534	136.624	127.105	116.747	119.401	129.016	121.343	107.497	93.532	103.75	108.651	111.168	110.605	111.854	129.657	129.129	131.889	124.287	116.37	121.615	120.011	116.59	99.6369	100.82	100.257	114.478	112.005	103.374
AT4G34530	BHLH63	CIB1 [Source:UniProtKB/TrEMBL;Acc:A0A178V495]	296	cluster1	Yes	bHLH	32.844	29.2621	31.0747	28.9506	21.335	22.7248	26.0604	24.8385	14.0461	12.9333	15.7487	15.2795	21.5312	21.635	20.5267	27.6302	29.3765	25.4824	25.7124	23.3565	25.3279	23.0214	21.8202	14.8137	13.8496	14.1305	18.5058	16.5078	17.2868
AT1G08580	AT1G08580	At1g08580 [Source:UniProtKB/TrEMBL;Acc:Q9FRS7]	297	cluster1			214.206	177.601	182.971	191.677	167.283	163.046	162.574	161.12	130.873	122.129	122.226	135.917	139.312	150.665	137.057	190.842	178.036	189.249	158.713	149.741	173.948	153.939	155.027	127.569	120.471	124.045	145.72	140.931	141.893
AT1G29965	RPL18AA	60S ribosomal protein L18a-1 [Source:UniProtKB/Swiss-Prot;Acc:Q8L7K0]	298	cluster1			288.885	255.214	250.753	265.442	232.859	241.109	238.217	252.512	190.775	166.388	191.153	202.279	233.681	222.381	211.899	272.587	245.116	267.746	232.527	219.185	224.85	223.203	235.826	185.765	179.301	176.955	202.437	220.672	207.476
AT3G13110	SAT3	Serine acetyltransferase 3, mitochondrial [Source:UniProtKB/Swiss-Prot;Acc:Q39218]	299	cluster1			22.363	19.35	22.1234	23.6105	19.019	18.5752	16.867	19.9441	15.1175	13.7341	14.0096	16.4093	15.7857	16.13	15.3117	20.0902	19.5086	20.6372	19.8137	18.8637	19.1956	16.5254	18.2323	16.9503	12.636	13.4331	14.648	14.7812	15.3157
AT1G15550	GA3OX1	Gibberellin 3-beta-dioxygenase 1 [Source:UniProtKB/Swiss-Prot;Acc:Q39103]	300	cluster1			16.5097	16.5479	18.1659	19.9899	15.318	14.2071	11.6529	16.8188	8.16399	9.25731	8.39939	8.84156	11.815	8.863	11.1107	15.8555	14.3925	16.6363	14.13	11.2253	12.9306	13.2318	12.6438	5.88404	6.05455	5.64463	6.94098	8.4819	8.07788
AT2G27500	AT2G27500	Glucan endo-1,3-beta-glucosidase 14 [Source:UniProtKB/Swiss-Prot;Acc:Q9ZQG9]	301	cluster1			35.3109	34.4174	40.007	35.8242	32.679	29.8933	27.1622	33.2792	23.9654	21.4827	22.3282	23.215	25.7108	25.1075	24.0534	32.2005	33.5496	35.4756	33.7857	28.9926	31.3954	27.1516	30.4659	18.4491	20.3971	22.5551	21.4848	20.9591	25.6669
AT3G50340	AT3G50340	At3g50340 [Source:UniProtKB/TrEMBL;Acc:Q9SND3]	302	cluster1			10.483	9.22628	10.7155	11.2162	8.17759	7.99178	8.33168	10.2	5.24389	6.74682	6.26556	6.05582	6.31503	7.50548	6.93039	9.93102	8.73992	8.08127	8.97171	8.55786	8.54307	7.38223	8.39263	5.3058	3.51582	4.73192	5.55035	7.40592	6.99301
AT5G24990	AT5G24990	Enhanced disease resistance-like protein (DUF1336) [Source:UniProtKB/TrEMBL;Acc:Q94AK1]	303	cluster1			66.2114	57.4496	62.6962	63.8538	53.0003	49.0057	47.6933	55.1775	38.487	31.5947	37.5497	39.7309	46.7126	43.762	38.5501	56.7473	51.1127	53.0028	50.5452	47.6887	50.2315	46.4271	56.3195	35.4701	28.9141	38.0703	40.7908	42.2841	39.2103
AT1G12270	HOP1	Hop1 [Source:UniProtKB/TrEMBL;Acc:A0A178WM19]	304	cluster1			66.5729	66.2654	66.4889	69.6574	58.421	61.6879	59.8926	64.0917	53.8523	51.0688	54.965	54.1998	60.105	53.8641	54.7698	65.0928	61.8718	61.1427	62.3567	55.7449	60.6677	55.8413	61.9971	53.0336	50.6302	49.6488	54.4539	56.4586	51.4676
AT5G64300	RIBA1	RIBA1 [Source:UniProtKB/TrEMBL;Acc:A0A178UCT4]	305	cluster1			79.6501	75.0023	77.7203	78.6714	66.2639	69.8908	63.4031	68.0768	50.9382	49.8022	49.6411	52.4551	57.457	53.839	52.5877	76.0813	65.9918	62.1127	71.5201	62.2806	60.472	56.8886	65.9607	48.5442	45.9636	46.7252	52.9414	57.4502	52.6777
AT2G22420	PER17	Peroxidase 17 [Source:UniProtKB/Swiss-Prot;Acc:Q9SJZ2]	306	cluster1			28.8483	23.5812	26.0131	26.4451	23.3804	26.1793	20.5085	21.3522	17.6534	14.9285	17.7984	17.2334	20.3706	19.7124	19.1417	28.5422	23.1961	22.9969	21.7044	20.322	25.3095	25.6184	24.9157	16.8345	14.4074	16.2182	16.9153	18.9824	19.3576
AT1G27330	AT1G27330	At1g27330 [Source:UniProtKB/TrEMBL;Acc:Q84K46]	307	cluster1			82.7461	68.6784	72.7395	65.9456	68.4202	62.6637	54.4966	56.8308	45.6339	36.4517	41.6881	45.1329	45.0078	54.923	46.5864	62.6154	57.489	65.4471	51.7646	56.5973	64.4563	51.9899	58.8672	38.0777	36.5056	47.3775	44.0443	52.71	40.9308
AT3G02800	DSP3	Tyrosine-protein phosphatase DSP3 [Source:UniProtKB/Swiss-Prot;Acc:Q681Z2]	308	cluster1			21.3467	19.1124	21.2975	20.7586	16.5956	18.8697	15.0589	17.2596	12.6738	13.0815	11.3765	13.3746	13.2683	14.4622	14.656	17.6834	16.7808	17.6095	17.0163	16.4413	19.1877	15.8973	18.2449	11.9357	10.1671	14.5306	12.2337	14.5247	13.1821
AT3G15080	AT3G15080	At3g15080 [Source:UniProtKB/TrEMBL;Acc:Q8LAA0]	309	cluster1			50.3052	44.8728	45.5313	48.2968	45.8554	44.898	43.3103	43.6757	35.6075	36.1512	37.8752	41.763	41.9138	39.1616	40.059	42.9197	45.7483	48.9089	41.483	42.6391	46.0275	40.9518	45.372	33.7476	34.3836	32.6575	36.2318	39.4778	37.3233
AT1G71850	AT1G71850	F14O23.23 protein [Source:UniProtKB/TrEMBL;Acc:Q9M9G1]	310	cluster1			29.6437	24.8913	25.2666	30.4308	27.6502	28.8538	26.2482	26.7038	20.7942	19.9552	21.2442	23.4483	23.6711	24.8378	24.037	26.5319	24.2325	28.1901	24.8146	25.1713	26.9629	23.9029	26.1621	20.9379	20.0493	17.035	23.8167	19.726	20.9748
AT3G55010	PUR5	Phosphoribosylformylglycinamidine cyclo-ligase, chloroplastic [Source:UniProtKB/Swiss-Prot;Acc:Q05728]	311	cluster1			95.5986	85.2317	84.1944	91.6951	85.1426	90.7361	87.5305	89.4776	70.7731	73.265	73.5742	80.1648	80.3572	83.7457	78.9468	83.9542	86.9893	92.6595	87.5037	83.6203	83.3927	85.1435	89.9931	74.3747	73.5748	70.1508	77.8191	72.828	77.5396
AT1G27210	TOR1L4	TORTIFOLIA1-like protein 4 [Source:UniProtKB/Swiss-Prot;Acc:Q93ZH1]	312	cluster1			13.5084	13.2977	13.3762	13.1512	12.5091	13.7231	12.1131	14.1432	9.9941	9.40077	10.0111	9.98739	11.8686	10.9677	10.4675	12.8925	10.8585	12.8536	12.3434	12.1157	12.0231	10.6982	11.2306	8.70266	9.11825	7.03589	10.4759	10.8206	11.0335
AT1G31660	AT1G31660	Bystin-like protein [Source:UniProtKB/TrEMBL;Acc:Q8RWS4]	313	cluster1			117.679	115.302	110.893	114.195	101.057	101.215	103.931	107.698	89.6336	85.8873	92.7175	93.4712	96.9664	98.9829	99.1559	101.65	104.968	109.573	103.209	94.9829	101.004	93.198	94.3064	81.9871	82.1619	81.5397	95.0292	91.0543	92.6179
AT3G50310	MAPKKK20	MKKK20 [Source:UniProtKB/TrEMBL;Acc:A0A384LB13]	314	cluster1			25.6006	23.9536	23.1323	27.0338	24.0625	22.7797	21.0711	25.013	11.7088	10.4209	11.7987	17.1578	19.714	20.9802	19.1189	18.7559	20.0766	20.2714	20.3277	20.4896	18.2539	18.4008	18.4785	10.2042	9.48509	11.0146	17.1673	15.0455	16.5734
AT1G23010	LPR1	Multicopper oxidase LPR1 [Source:UniProtKB/Swiss-Prot;Acc:F4I4K5]	315	cluster1			8.77097	10.629	9.67701	8.95374	9.18189	7.4818	8.67092	9.21552	7.63599	6.57919	7.03226	8.12786	7.73313	7.08613	8.28313	9.53169	9.23504	10.0793	9.72329	7.98908	9.54867	8.97909	10.4268	6.76691	5.0773	5.61723	6.81363	7.55512	7.46505
AT4G32915	GATC	Glutamyl-tRNA(Gln) amidotransferase subunit C, chloroplastic/mitochondrial [Source:UniProtKB/Swiss-Prot;Acc:F4JV80]	316	cluster1			65.3529	69.736	67.626	65.6769	64.4693	56.2548	63.7994	59.5387	53.8847	56.0762	49.3936	56.8021	58.381	61.6961	57.3439	69.4575	64.6118	68.3276	67.6446	57.057	67.4082	67.6512	65.1443	50.509	48.8326	51.3871	57.1248	53.5611	58.8429
AT5G37790	AT5G37790	Protein kinase superfamily protein [Source:UniProtKB/TrEMBL;Acc:Q8LGB4]	317	cluster1			5.12784	5.57478	4.48853	4.27526	4.78595	3.73035	3.42659	3.49828	2.81693	2.5659	1.8645	3.62624	2.93393	3.10756	3.22818	4.27392	3.5338	4.04145	4.39149	3.61541	4.04287	3.54387	4.04354	3.31339	2.19566	2.2121	3.27694	2.4808	3.68489
AT1G56230	AT1G56230	Enolase (DUF1399) [Source:UniProtKB/TrEMBL;Acc:Q9C7J8]	318	cluster1			9.27598	8.43908	7.78537	8.1766	7.87079	7.00137	6.35847	7.34427	4.80745	4.42415	5.00122	5.8963	7.07608	6.3395	5.95343	8.95469	8.30041	7.85917	8.58129	6.95432	8.28362	7.16471	7.49522	6.58188	4.82663	4.51912	6.16897	5.66895	6.5439
AT1G78290	SRK2C	SRK2C [Source:UniProtKB/TrEMBL;Acc:A0A178W6S8]	319	cluster1			59.4583	55.7548	58.9949	56.5392	59.4912	54.0828	49.6512	55.0346	49.4354	44.1192	43.0795	48.888	50.5567	49.204	50.1799	55.9087	55.5169	54.7569	56.0611	52.5967	57.1779	50.9838	56.5222	47.428	43.9977	44.9589	49.4624	49.7009	51.1882
AT1G28510	AT1G28510	At1g28510/F3M18_5 [Source:UniProtKB/TrEMBL;Acc:Q9SGP9]	320	cluster1			51.7152	50.742	55.8056	56.723	53.2	51.3572	50.8991	53.6593	45.8096	39.8487	41.6293	47.4319	54.0925	48.352	45.86	52.1664	49.0361	55.0115	53.0901	50.5786	55.3751	52.2142	52.3774	45.3149	40.6095	44.9361	43.5824	44.2253	48.9725
AT3G25700	AT3G25700	At3g25700 [Source:UniProtKB/TrEMBL;Acc:Q9LI73]	321	cluster1			19.8942	21.5758	21.3726	22.7484	22.0812	19.7501	17.9494	18.4765	14.2643	17.1239	14.5778	16.298	19.7756	18.2141	18.1012	19.5521	19.7543	21.9975	21.7992	18.7719	22.0157	19.8824	18.6706	16.0411	14.8356	15.8308	15.3681	17.1998	17.539
AT5G51140	AT5G51140	Pseudouridine synthase [Source:UniProtKB/TrEMBL;Acc:F4KBV6]	322	cluster1			35.383	34.3948	32.3753	33.16	32.2042	33.7024	32.1241	31.2672	27.1091	27.5418	29.1277	32.0829	30.3739	30.1402	29.6604	31.5156	33.8532	34.9073	34.3108	31.0183	34.6557	33.7785	29.4634	25.1827	23.5054	29.9851	28.4735	28.9856	29.0188
AT2G15910	AT2G15910	CSL zinc finger domain-containing protein [Source:UniProtKB/TrEMBL;Acc:Q9XIM2]	323	cluster1			124.391	121.802	113.022	115.362	109.837	106.325	112.568	100.875	96.8939	90.35	92.1306	101.67	103.225	105.076	95.6664	114.536	110.168	120.233	113.027	101.816	107.979	103.742	97.1454	90.6964	78.0114	95.1252	95.1842	94.0031	101.075
AT3G50750	BEH1	BEH1 [Source:UniProtKB/TrEMBL;Acc:A0A178VA20]	324	cluster1	Yes	BES1	8.64478	8.23606	7.6009	8.00875	6.2801	6.69774	7.24205	6.66154	5.31026	5.24073	5.49497	6.12071	6.43716	7.14911	6.25377	8.53874	7.27629	7.61047	7.42328	5.98039	6.58601	6.80332	6.99263	4.69569	3.53365	5.21123	5.81669	5.70465	5.72669
AT1G27100	AT1G27100	Actin cross-linking protein [Source:UniProtKB/TrEMBL;Acc:Q0WQH3]	325	cluster1			11.1101	9.76874	11.2318	10.1633	11.0333	11.5358	9.98297	9.63184	8.08576	8.41122	8.18188	7.55618	8.69658	8.62577	8.56051	9.87867	10.2185	10.9827	10.3437	9.06372	8.82158	10.761	7.59506	8.20477	7.77131	6.81193	8.36978	6.94964	8.41489
AT1G48040	AT1G48040	Probable protein phosphatase 2C 13 [Source:UniProtKB/Swiss-Prot;Acc:Q9LNF4]	326	cluster1			14.9241	14.0246	12.8213	14.7839	12.7941	13.5758	13.1106	13.621	11.2105	11.6006	10.7049	11.1723	11.8883	11.2739	12.1613	13.368	14.2349	13.9196	13.1418	10.1622	11.0035	12.8353	11.3318	10.9143	9.39441	9.63194	11.8869	10.7079	11.0115
AT1G14330	AT1G14330	At1g14330/F14L17_7 [Source:UniProtKB/TrEMBL;Acc:Q9M9S9]	327	cluster1			9.95204	8.39969	9.89178	11.554	9.10979	9.45261	8.12924	8.93407	6.17128	6.24828	6.94836	6.16602	6.00167	7.68011	6.93843	7.75929	8.62803	9.0198	10.3877	7.24002	6.84656	6.16826	7.31999	5.70848	5.76221	6.03819	6.0253	5.10496	7.08751
AT1G78040	AT1G78040	Allergen, putative [Source:UniProtKB/TrEMBL;Acc:Q8LD45]	328	cluster1			975.879	903.484	927.074	912.405	833.589	803.095	801.342	759.372	732.679	657.522	661.804	726.458	678.566	796.649	717.73	898.868	855.005	882.926	832.89	793.232	767.554	800.704	731.007	722.501	690.295	679.983	690.534	664.385	693.927
AT5G65270	RABA4A	RABA4a [Source:UniProtKB/TrEMBL;Acc:A0A178UKD0]	329	cluster1			71.1402	65.6196	65.4017	68.8067	65.1123	61.4774	58.8911	61.9794	51.243	50.2674	50.6906	52.3086	50.8023	58.5631	55.1943	66.5844	65.1782	65.4348	62.4971	58.9064	56.3618	55.5457	53.3644	50.4083	43.7065	45.1711	49.7916	46.7017	48.2511
AT1G65295	AT1G65295	Ubiquitin carboxyl-terminal hydrolase [Source:UniProtKB/TrEMBL;Acc:Q8H130]	330	cluster1			17.2993	18.6078	17.8232	21.1263	17.6146	16.774	17.8332	14.5678	13.0509	10.6575	10.8819	14.2751	12.7189	14.9625	13.4718	17.0465	17.7346	17.8089	18.728	14.7222	15.2692	16.4202	14.8898	12.5258	10.7837	12.7828	11.4027	12.4535	11.1989
AT1G21050	AT1G21050	Protein of unknown function, DUF617 [Source:TAIR;Acc:AT1G21050]	331	cluster1			63.3732	53.231	60.931	60.7005	57.9594	50.7257	51.9302	50.4042	38.9403	39.7902	38.6667	43.7831	41.8307	46.6069	39.6396	57.1237	54.7568	60.8352	58.627	47.2479	50.4065	53.9298	50.9181	31.4607	33.2308	36.3921	39.6029	37.5467	38.9426
AT1G26570	UGD1	UDP-glucose 6-dehydrogenase [Source:UniProtKB/TrEMBL;Acc:A0A178WCI2]	332	cluster1			25.6964	25.549	25.5142	27.7859	20.9845	20.6049	22.136	22.2797	15.3975	15.0341	15.3853	16.3098	16.5605	18.9499	17.3591	24.387	23.734	22.696	26.9847	20.6612	21.6019	19.8777	18.2448	14.9304	12.2339	15.3461	16.9094	16.1543	15.1641
AT4G36920	AP2	Floral homeotic protein APETALA 2 [Source:UniProtKB/Swiss-Prot;Acc:P47927]	333	cluster1	Yes	AP2	8.1894	8.54716	7.76729	8.73245	6.08654	5.251	6.86217	5.96377	3.22663	4.21247	3.87199	4.10934	4.49688	4.47795	3.69745	7.04265	8.00714	8.54158	7.82708	5.38355	4.99185	5.49235	4.70706	2.86923	3.29923	3.22684	3.64845	3.09965	3.34603
AT1G06870	TPP2	Probable thylakoidal processing peptidase 2, chloroplastic [Source:UniProtKB/Swiss-Prot;Acc:Q9M9Z2]	334	cluster1			10.046	10.9761	9.59227	12.1396	8.94428	8.0265	7.80489	9.99436	6.34209	5.87267	6.43224	7.31993	5.36433	7.64238	6.55271	8.17595	10.1005	9.24489	10.7649	8.58804	7.45391	8.58544	6.14292	5.8897	6.02792	4.08288	6.64692	5.03713	6.24199
AT3G52950	CBSCBSPB3	CBS domain-containing protein CBSCBSPB3 [Source:UniProtKB/Swiss-Prot;Acc:Q9LF97]	335	cluster1			16.5611	15.9255	15.2412	18.2103	15.3598	15.7578	11.8828	15.2779	11.1516	11.707	9.7744	10.3123	8.60587	11.6038	9.6806	14.9178	15.7568	15.007	16.4808	13.8308	13.318	14.1713	14.6266	8.61513	9.37566	8.79465	9.10494	9.63559	10.1449
AT1G32920	AT1G32920	At1g32920/F9L11_25 [Source:UniProtKB/TrEMBL;Acc:Q93WI1]	336	cluster1			30.6851	26.217	27.9593	29.767	26.1638	28.1016	26.0239	25.7887	18.4778	18.8938	16.7767	21.5437	16.6634	20.6712	19.4666	24.2621	24.2468	24.7608	26.629	24.2547	24.3869	25.0047	20.7645	14.5829	13.7901	15.8517	19.7123	15.7666	14.4976
AT2G33210	HSP60-2	Chaperonin CPN60-like 1, mitochondrial [Source:UniProtKB/Swiss-Prot;Acc:Q8L7B5]	337	cluster1			125.465	122.96	111.913	118.84	114.702	115.039	106.977	113.134	84.2844	88.7035	91.8161	93.2749	95.7646	97.0971	96.9444	116.326	113.997	106.749	112.464	104.622	103.649	105.125	104.628	82.9319	76.4363	79.3187	92.0454	87.2146	86.1547
AT3G13470	CPN60B2	Chaperonin 60 subunit beta 2, chloroplastic [Source:UniProtKB/Swiss-Prot;Acc:Q9LJE4]	338	cluster1			149.18	153.156	135.379	149.859	143.244	135.468	128.325	126.789	106.842	106.865	107.127	117.911	109.409	112.307	112.582	137.729	126.545	124.564	142.124	125.364	130.774	122.831	122.966	94.682	91.8749	96.8255	107.256	96.0867	95.4803
AT1G12070	AT1G12070	At1g12070 [Source:UniProtKB/TrEMBL;Acc:O65371]	339	cluster1			7.9826	8.24851	9.26755	8.91472	7.36428	7.67583	6.07967	7.39696	6.54356	5.14316	4.78003	5.93226	6.20459	5.5556	6.43236	6.65856	8.3547	8.16827	7.77889	7.61171	6.84631	6.10012	7.21989	5.39948	5.36597	5.61688	6.61014	6.2586	6.64216
AT1G74940	FLZ13	FCS-Like Zinc finger 13 [Source:UniProtKB/Swiss-Prot;Acc:Q8GRN0]	340	cluster1			42.4509	38.2963	41.043	46.4262	38.0692	38.8394	35.9351	37.894	35.0057	27.9991	30.6645	31.4436	33.409	34.2625	30.9757	41.1711	40.0671	38.0035	35.7887	32.2348	32.768	33.7813	33.8239	27.9682	29.0913	29.4205	30.0672	33.2152	34.8392
AT4G10265	AT4G10265	At4g10262 [Source:UniProtKB/TrEMBL;Acc:Q8GY66]	341	cluster1			104.065	81.7443	99.2945	103.628	91.8669	80.7043	70.1469	74.6812	67.0576	53.9187	48.8766	74.0659	69.7922	74.5348	70.6775	91.1512	85.7346	79.3733	88.2099	64.7775	85.744	73.0251	71.6543	50.2132	57.6653	62.3629	71.5114	72.9578	65.8353
AT3G52470	AT3G52470	Late embryogenesis abundant (LEA) hydroxyproline-rich glycoprotein family [Source:UniProtKB/TrEMBL;Acc:Q9SVC8]	342	cluster1			41.1252	40.607	45.6184	36.6742	35.3833	37.0284	38.1722	46.6454	31.0727	30.5796	27.9758	30.9938	35.1165	32.149	34.0844	41.1833	40.7562	35.3096	38.7405	34.4302	36.8653	35.6897	36.9301	26.7275	33.7504	29.1152	30.4334	31.0429	35.8646
AT1G21326	AT1G21326	F16F4.1 protein [Source:UniProtKB/TrEMBL;Acc:Q9LMP5]	343	cluster1			2.27657	1.79567	3.42931	2.87389	2.20767	3.18896	1.7567	2.74888	0.971252	0.839934	0.718057	1.11384	1.34441	1.57116	1.80707	3.28099	2.9468	2.48355	2.81175	1.90591	1.64303	2.16823	1.37404	0.711192	1.67864	1.0323	1.00944	1.10896	1.24715
AT1G22910	AT1G22910	RNA-binding (RRM/RBD/RNP motifs) family protein [Source:UniProtKB/TrEMBL;Acc:F4I321]	344	cluster1			8.59283	8.11002	10.0369	9.88272	6.67341	8.05425	7.59542	8.49396	5.35258	5.9566	4.70076	5.65304	6.12954	4.61618	5.86908	9.41939	8.72175	9.73627	9.33254	7.45936	6.92449	5.68927	7.55545	4.20443	6.95829	5.59748	5.94394	6.14652	5.11175
AT5G17350	AT5G17350	Uncharacterized protein At5g17350 [Source:UniProtKB/TrEMBL;Acc:Q9LF49]	345	cluster1			2.37953	2.34985	2.83962	2.83753	2.3126	2.60208	1.78858	1.96417	1.53505	1.30663	1.11743	1.83392	1.41991	1.4049	0.951254	2.43464	1.82215	1.91585	1.98001	2.69576	2.4886	2.35838	2.07345	2.11473	1.00074	0.389047	1.67697	1.25447	0.651543
AT4G28720	YUC8	Flavin-containing monooxygenase [Source:UniProtKB/TrEMBL;Acc:A0A178V2K9]	346	cluster1			1.76799	1.7209	2.02844	2.27012	2.03862	2.03358	1.47732	1.32561	0.832003	0.282476	0.723835	0.884277	0.421782	1.06006	0.927316	1.86464	1.57132	1.00525	1.84238	1.98631	1.19403	1.74374	0.554038	0.715349	0.592511	0.850041	1.12194	0.895394	0.451144
AT2G16370	THY-1	Bifunctional dihydrofolate reductase-thymidylate synthase 1 [Source:UniProtKB/Swiss-Prot;Acc:Q05762]	347	cluster1			19.1331	18.8997	18.4684	21.4657	18.8713	18.4093	18.1767	17.139	14.5977	15.8484	15.5122	13.9415	15.1228	14.7788	14.8097	18.4776	19.628	17.8164	18.7837	19.6776	18.4826	15.8918	15.9794	13.9581	13.1558	13.7007	16.5547	15.8484	14.1338
AT3G14740	AT3G14740	RING/FYVE/PHD zinc finger superfamily protein [Source:UniProtKB/TrEMBL;Acc:Q9LUC1]	348	cluster1			7.14785	7.10859	6.4732	7.96733	6.56319	5.73377	5.39562	5.43938	4.5033	4.1616	3.67519	4.89525	3.49222	5.02522	4.4888	6.05693	5.73123	6.15544	5.65012	8.27006	5.97484	5.27451	4.61575	3.35644	4.26829	3.62503	4.59208	4.23873	3.60351
AT1G15970	AT1G15970	At1g15970 [Source:UniProtKB/TrEMBL;Acc:Q9S9N7]	349	cluster1			3.59292	3.70783	3.42866	3.40438	3.63606	3.3582	3.53958	3.53694	2.98911	2.65699	2.26991	2.33408	2.40065	2.40712	2.10866	3.81994	3.33138	3.18878	2.37858	3.75824	3.14637	3.07397	2.58912	2.44241	2.51757	2.479	2.06912	2.64204	1.42676
AT1G59870	ABCG36	ABC transporter G family member 36 [Source:UniProtKB/Swiss-Prot;Acc:Q9XIE2]	350	cluster1			5.22517	7.06153	7.01521	7.27905	7.57005	6.60937	5.71893	6.61831	3.86779	3.76005	3.71634	4.38691	3.94882	2.86761	4.20668	6.96415	6.52429	4.39616	6.49616	5.67625	5.33062	4.78804	4.45151	3.64243	3.8317	3.84736	3.11724	2.95686	2.75734
AT1G73010	PS2	Inorganic pyrophosphatase 1 [Source:UniProtKB/Swiss-Prot;Acc:Q67YC0]	351	cluster1			1.49271	2.02411	1.63601	1.45076	2.54137	2.42788	1.96196	2.04804	0.844613	0.879402	0.835177	0.753691	0.75063	0.385554	0.498396	1.81354	1.68227	1.48342	1.55788	1.68494	2.28251	0.725878	1.10805	0.578766	0.739546	0.427134	0.603593	0.412853	0.624815
AT2G44490	BGLU26	Beta-glucosidase 26, peroxisomal [Source:UniProtKB/Swiss-Prot;Acc:O64883]	352	cluster1			5.20602	4.88967	4.36168	4.5044	4.34686	4.17661	2.91402	3.96544	2.13169	1.2321	1.32637	1.70169	1.87353	1.35528	1.447	3.66967	3.875	2.74545	3.53268	2.77	2.45778	3.25695	3.0807	2.07698	0.942497	1.29069	0.993014	0.962392	1.22149
AT4G02170	AT4G02170	unknown protein; BEST Arabidopsis thaliana protein match is: unknown protein (TAIR:AT5G38700.1); Ha. [Source:TAIR;Acc:AT4G02170]	353	cluster1			10.0209	9.8325	9.7608	6.79141	9.11428	7.42342	7.65537	7.05004	3.45877	2.19777	3.13743	2.47983	3.12998	2.30437	1.72848	7.66603	7.19137	4.68953	6.23815	5.65593	5.17004	4.42364	4.64299	2.1861	1.55145	2.98989	1.93814	2.7058	1.84575
AT5G37770	CML24	TCH2 [Source:UniProtKB/TrEMBL;Acc:A0A178UBB8]	354	cluster1			66.4796	48.4157	60.899	52.0647	51.4573	44.8011	35.0571	46.3031	28.105	19.3618	19.4795	21.2657	22.2472	19.2326	21.5001	47.4182	41.6261	38.5061	38.8955	34.8717	39.4958	34.4058	37.26	19.8294	19.0743	22.0146	18.1548	18.9721	21.7437
AT5G57560	XTH22	Xyloglucan endotransglucosylase/hydrolase [Source:UniProtKB/TrEMBL;Acc:A0A178UQX4]	355	cluster1			36.3301	32.0517	40.2179	35.2872	37.4172	31.2277	29.21	33.7197	22.5385	18.4676	19.7713	19.5198	17.5541	17.7247	16.9346	32.4527	28.6561	27.9511	27.7269	26.6563	25.8515	21.6946	25.9526	21.6548	19.3641	19.0081	16.643	17.0416	15.9337
AT4G17490	ERF6	Ethylene-responsive transcription factor 6 [Source:UniProtKB/Swiss-Prot;Acc:Q8VZ91]	356	cluster1	Yes	ERF	4.20909	3.17114	3.41376	4.02246	3.18227	3.27461	3.18397	3.25392	1.35163	0.951409	0.731838	0.917243	1.62413	1.42672	0.970677	2.04486	2.78989	1.8958	1.7927	2.15864	2.91207	1.41318	1.82572	0.724387	0.559948	0.831898	0.671685	0.603005	0.78213
AT4G34630	AT4G34630	Prostatic spermine-binding-like protein [Source:UniProtKB/TrEMBL;Acc:O65687]	357	cluster1			12.8514	11.0401	11.9625	11.8713	11.386	10.7769	6.80963	9.51983	5.14626	4.31484	5.19686	5.48409	6.44531	5.80414	5.07336	10.1541	9.88038	6.60647	7.10689	8.72218	9.63704	6.96151	7.69893	4.2321	4.45345	3.9652	5.79812	5.80082	5.91248
AT3G05320	OFUT23	O-fucosyltransferase 23 [Source:UniProtKB/Swiss-Prot;Acc:Q9MA87]	358	cluster1			7.92467	6.64873	6.33847	8.16488	7.46846	5.96541	5.48373	6.05838	3.70169	2.62154	3.77973	3.47347	4.68404	4.26977	3.2257	6.08595	5.73615	5.98596	5.34329	5.0551	5.21182	5.53573	6.57193	4.49956	3.57769	3.4047	3.6874	3.72165	3.29099
AT4G27280	KRP1	Calcium-binding protein KRP1 [Source:UniProtKB/Swiss-Prot;Acc:O81831]	359	cluster1			30.8908	23.7006	29.3019	28.7955	27.5323	24.6147	21.5813	26.5523	18.7526	13.3285	13.9683	15.8623	16.4253	17.552	14.797	24.6651	21.2022	20.1931	21.1106	23.8056	19.9172	21.8484	21.5708	15.6577	14.9274	17.7293	16.5038	16.4618	12.8674
AT5G64660	PUB27	U-box domain-containing protein 27 [Source:UniProtKB/Swiss-Prot;Acc:Q9FLF4]	360	cluster1			13.2667	11.4458	11.558	11.7966	12.3676	11.1602	10.4895	9.86196	8.74457	5.85508	6.86131	6.86998	7.4941	8.36053	7.82934	12.7708	10.1697	9.54542	10.4447	10.4892	9.42907	9.08651	9.75098	6.78278	4.97741	5.91293	6.42646	6.58275	6.44063
AT1G06350	AT1G06350	Delta-9 desaturase-like 4 protein [Source:UniProtKB/Swiss-Prot;Acc:Q9LMI4]	361	cluster1			30.5057	24.6281	30.6921	30.3337	24.7836	24.5906	24.1668	21.0483	11.7065	9.90711	11.3223	15.589	13.5315	14.7275	15.0581	25.461	20.8293	20.9094	23.2024	23.8528	24.6154	22.2239	23.3107	10.9486	9.47695	10.4817	12.6995	11.2353	11.4344
AT2G30870	GSTF10	Glutathione S-transferase F10 [Source:UniProtKB/Swiss-Prot;Acc:P42761]	362	cluster1			72.6975	49.1877	57.926	58.2786	52.761	55.4302	53.9094	51.7174	29.4517	26.9388	29.0933	34.5061	28.9486	32.8719	29.2521	54.2909	48.5232	45.4985	45.6106	48.8021	49.1192	53.585	44.0811	34.7405	29.0474	28.9068	28.3806	27.8372	31.4175
AT3G54810	GATA8	GATA transcription factor [Source:UniProtKB/TrEMBL;Acc:B9DHF1]	363	cluster1	Yes	GATA	14.1571	13.3846	12.9511	13.0045	13.5809	12.1451	11.5585	12.5351	8.23234	5.42366	7.63542	9.31352	8.62194	6.72148	9.17289	11.8052	9.21504	8.98959	9.84787	11.6201	10.4164	12.1485	11.2212	6.96318	6.10212	6.3656	6.59653	6.62856	5.61017
AT1G66160	PUB20	U-box domain-containing protein 20 [Source:UniProtKB/Swiss-Prot;Acc:Q9C8D1]	364	cluster1			10.9969	9.41315	8.75653	10.2122	10.9543	8.37211	6.9462	8.66871	5.57432	3.21372	4.50089	4.7325	4.79989	4.43985	4.35982	7.76379	5.57326	5.59074	6.59886	5.7519	5.7518	5.59513	7.08478	3.84955	3.07577	2.53755	2.91495	4.33802	3.17943
AT5G47230	ERF5	ERF5 [Source:UniProtKB/TrEMBL;Acc:A0A178UKK9]	365	cluster1	Yes	ERF	12.8743	10.529	12.0624	11.5558	10.6765	9.38793	7.47949	8.67001	5.58	4.51914	5.03835	5.20988	6.03771	4.88427	6.37103	7.29341	6.5781	6.52521	7.83174	7.4897	8.15095	6.97424	7.79861	5.32057	3.05701	3.54291	4.24809	4.46226	3.05136
AT4G29520	AT4G29520	Nucleophosmin [Source:UniProtKB/TrEMBL;Acc:Q9SU93]	366	cluster1			24.6351	23.2289	23.354	22.374	24.8588	16.6711	17.4203	17.2223	14.0384	10.4117	13.6407	15.0641	13.1475	13.9449	12.3227	19.9088	19.1796	16.2698	18.471	16.5384	22.1937	17.7453	19.6025	11.5743	10.9549	10.3063	11.4843	12.2568	12.1907
AT1G57990	PUP18	PUP18 [Source:UniProtKB/TrEMBL;Acc:A0A178WC51]	367	cluster1			8.82065	7.84714	6.25741	7.88521	9.86266	6.21496	4.92135	6.20635	3.32538	3.20192	3.79491	3.14646	4.01403	2.63351	2.52709	6.90305	5.85399	5.89132	5.91937	5.45434	5.15557	4.94539	5.86636	2.97728	2.30167	2.00266	2.48011	2.55476	2.20612
AT4G02330	PME41	Probable pectinesterase/pectinesterase inhibitor 41 [Source:UniProtKB/Swiss-Prot;Acc:Q8RXK7]	368	cluster1			11.5348	10.5132	11.6727	11.2853	12.7233	8.08517	8.26162	9.49113	4.01174	5.36281	5.41219	3.99012	4.26315	4.28677	3.647	10.0758	9.09459	7.17161	8.08184	8.51434	8.92865	6.96502	7.48856	5.19126	3.67839	3.06899	2.52817	3.7994	2.05711
AT1G45688	AT1G45688	Transmembrane protein [Source:UniProtKB/TrEMBL;Acc:Q9C636]	369	cluster1			22.8849	19.8594	22.6264	20.6003	20.6208	19.1122	19.2771	19.7653	16.0838	14.804	12.9249	14.1059	14.9765	13.5021	14.9555	20.3706	18.9706	19.9643	20.1236	17.9923	20.5235	17.9259	16.5076	15.7326	14.6743	17.6549	16.8463	15.8474	15.814
AT2G43290	CML5	MSS3 [Source:UniProtKB/TrEMBL;Acc:A0A178VP84]	370	cluster1			11.9448	11.7154	15.8028	11.5559	10.8177	10.3259	9.43416	9.43217	7.08909	4.89218	5.34825	4.98606	4.41025	5.56789	5.04193	9.41045	8.70254	10.0556	8.27305	7.27962	10.5152	7.77099	8.06863	5.07681	4.35693	4.29894	4.556	3.01323	3.35627
AT3G13520	AGP12	Arabinogalactan protein 12 [Source:UniProtKB/Swiss-Prot;Acc:Q9LJD9]	371	cluster1			47.3901	45.9928	51.8704	44.8449	44.2719	43.9629	42.2167	36.6409	28.52	24.0947	18.9664	30.1533	17.4099	28.2896	27.7892	41.745	40.0031	48.8951	40.7002	32.9874	34.0061	35.0965	33.6027	26.1185	17.7006	22.9518	23.4377	20.1929	22.0704
AT1G69810	WRKY36	At1g69810 [Source:UniProtKB/TrEMBL;Acc:Q058I4]	372	cluster1	Yes	WRKY	1.44259	0.981939	1.11649	1.06975	1.37482	0.969135	1.17109	0.600846	0.337119	0.466529	0.398559	0.374571	0.729848	0.552711	0.510353	1.21627	0.840999	1.25436	1.12698	0.917205	1.18961	0.704505	0.677923	0.328388	0.326389	0.510334	0.411749	0.246449	0.212937
AT1G04430	AT1G04430	Probable methyltransferase PMT8 [Source:UniProtKB/Swiss-Prot;Acc:Q940J9]	373	cluster1			16.1192	18.8986	17.449	17.0715	17.1652	15.9369	16.9451	15.3678	12.7952	12.0938	10.6326	12.4226	11.7444	12.1044	11.9416	17.5592	14.7305	14.1503	17.4296	15.6129	15.7845	15.8768	13.7713	11.2164	9.79837	11.1161	10.9441	10.7715	11.5329
AT5G60520	AT5G60520	At5g60520 [Source:UniProtKB/TrEMBL;Acc:Q9FKJ5]	374	cluster1			4.0037	4.91522	3.05314	3.3906	4.53582	3.38604	3.60408	2.95712	0.295619	0.0957285	0	0.276878	0.245125	0.755522	0.139521	2.8056	2.07497	2.27084	3.39941	2.51951	2.69876	3.555	2.00402	0.566921	0	0.418506	0.253436	0.606726	0.437209
AT1G76340	GONST3	GDP-mannose transporter GONST3 [Source:UniProtKB/Swiss-Prot;Acc:Q9S845]	375	cluster1			16.2221	15.185	14.9443	15.0111	14.6602	14.6902	15.7774	13.3663	10.7154	12.1659	9.41058	10.734	10.0532	10.5709	10.737	15.1408	14.5664	14.6287	16.1558	14.6205	14.1529	14.3544	12.1578	9.72606	9.4537	8.99435	11.413	10.9708	9.5311
AT5G20190	AT5G20190	Tetratricopeptide repeat (TPR)-like superfamily protein [Source:UniProtKB/TrEMBL;Acc:F4K464]	376	cluster1			52.0686	48.1752	49.2634	47.2395	51.4868	49.4358	50.4355	44.0502	38.637	36.8989	36.1761	40.5471	34.8936	37.6429	39.0224	47.4021	43.6511	47.4944	47.129	44.1942	46.2199	44.5555	35.7022	36.9681	34.1355	37.1238	38.6794	35.165	37.2593
AT1G77350	AT1G77350	At1g77350/F2P24_6 [Source:UniProtKB/TrEMBL;Acc:Q9FVX3]	377	cluster1			56.3138	52.6081	48.8178	48.6423	52.7729	52.1834	48.344	52.8996	39.5678	45.6812	36.3901	49.8407	45.2789	47.7568	47.8722	48.4006	50.9574	52.4089	49.2428	54.9233	49.3605	47.5008	43.2295	42.3362	43.6935	42.6503	47.9202	41.4148	42.6875
AT1G06470	AT1G06470	Probable sugar phosphate/phosphate translocator At1g06470 [Source:UniProtKB/Swiss-Prot;Acc:Q8H184]	378	cluster1			16.5695	14.8537	14.9879	14.191	15.6018	15.175	15.1681	14.8987	12.7656	13.3917	11.4991	13.3923	10.327	12.9366	12.8555	14.116	15.9752	15.934	14.1199	16.3479	15.2592	13.8091	12.3519	10.497	10.6824	12.3778	11.5103	14.2986	11.39
AT3G50200	AT3G50200	Uncharacterized protein F11C1_40 [Source:UniProtKB/TrEMBL;Acc:Q9SNE7]	379	cluster1			6.45214	5.196	6.43009	4.88288	5.2313	6.00756	4.7266	5.48483	3.38624	2.69092	2.41729	4.54664	2.87264	3.49861	3.42602	4.19948	5.42739	5.61614	5.55816	5.25278	5.20531	5.01705	4.22911	2.85559	2.72413	3.66946	3.44248	4.12	4.06122
AT2G17630	PSAT2	Phosphoserine aminotransferase 2, chloroplastic [Source:UniProtKB/Swiss-Prot;Acc:Q9SHP0]	380	cluster1			36.8936	35.6407	33.7544	38.4988	38.2189	38.891	35.8209	32.5602	31.7873	33.2794	29.6275	34.6027	31.6956	32.8986	32.3544	38.9553	35.8821	37.9739	33.9433	34.8219	35.7993	33.1805	34.0342	31.2021	30.2961	27.14	31.6916	31.5128	32.4097
AT3G25400	AT3G25400	dCTP pyrophosphatase-like protein [Source:UniProtKB/TrEMBL;Acc:Q9LSW0]	381	cluster1			10.7401	6.82822	7.92382	8.27979	10.2849	10.4072	7.58809	6.60794	6.45593	5.41463	5.51047	6.92637	5.87504	6.91542	5.63997	8.84557	7.50607	8.46807	7.63606	6.77706	9.31996	8.01344	6.51843	5.96969	4.07818	4.94623	6.58413	5.09855	7.0971
AT1G17560	HLL	50S ribosomal protein HLL, mitochondrial [Source:UniProtKB/Swiss-Prot;Acc:Q84JG5]	382	cluster1			17.0285	13.5843	12.012	13.5962	13.274	11.6812	13.9999	12.6644	9.9007	7.86003	7.79957	9.98202	9.20032	11.0715	9.96549	13.0557	11.8509	16.0169	11.1041	12.8204	12.6727	11.5924	10.3608	7.9454	8.65012	7.93529	8.34655	9.12324	9.9489
AT4G29350	PRO2	Profilin-2 [Source:UniProtKB/Swiss-Prot;Acc:Q42418]	383	cluster1			507.257	499.042	484.316	476.798	491.438	474.655	497.512	445.123	425.677	375.916	393.926	455.991	407.443	460.626	430.212	474.469	471.54	497.999	466.282	447.078	465.166	462.417	425.834	434.065	410.572	423.717	421.688	414.508	461.995
AT2G32580	AT2G32580	Expressed protein [Source:UniProtKB/TrEMBL;Acc:O80895]	384	cluster1			36.2435	32.6232	36.0144	31.3907	33.0091	35.3251	33.4553	30.7666	24.8415	23.1593	23.5701	29.4265	28.8388	27.3531	27.8059	34.5202	33.6268	34.1921	27.8371	30.8668	32.4041	29.888	33.6174	27.6642	27.0168	26.7714	25.7188	27.3231	28.9115
AT2G43130	RABA5C	Ras-related protein RABA5c [Source:UniProtKB/Swiss-Prot;Acc:P28187]	385	cluster1			82.268	79.9381	84.5965	73.8892	87.0708	75.763	81.3479	76.1213	63.4916	56.2368	56.9261	71.7648	66.6071	69.0223	68.0322	83.7197	81.3614	79.0143	74.0373	79.3796	84.1517	81.3445	78.1939	60.5123	60.3457	62.4738	75.2609	67.225	74.5463
AT5G11160	APT5	Adenine phosphoribosyltransferase 5 [Source:UniProtKB/Swiss-Prot;Acc:Q9LFP0]	386	cluster1			47.8586	39.1402	43.9062	39.2708	46.9117	44.4444	42.9472	40.1936	33.022	31.2409	32.293	36.6136	32.4675	36.9537	34.1558	42.6822	44.856	45.7948	39.1197	41.0121	48.5201	42.3599	41.4131	29.8476	32.0498	34.7624	34.2326	34.1998	35.2294
AT2G41940	ZFP8	Zinc finger protein 8 [Source:UniProtKB/Swiss-Prot;Acc:P93751]	387	cluster1	Yes	C2H2	4.61726	3.99356	5.38409	6.21292	5.6162	6.2583	5.90302	4.66975	3.54567	1.81436	3.27417	3.88793	5.50666	4.77218	3.5985	6.10402	5.07943	5.26024	5.84399	4.66573	6.33339	4.57753	5.62777	2.47416	3.05242	3.19406	3.91378	3.83292	3.2231
AT2G21520	AT2G21520	Sec14p-like phosphatidylinositol transfer family protein [Source:UniProtKB/TrEMBL;Acc:B3H588]	388	cluster1			37.0493	35.8511	40.6164	40.3126	41.4281	39.9646	41.1366	41.9133	33.4324	31.1889	32.8563	38.9291	37.4837	34.2837	33.2435	41.5929	37.8306	39.3477	40.8716	41.5578	39.2086	40.8056	43.264	33.729	30.9973	31.2655	35.4165	36.3165	32.7173
AT2G46450	CNGC12	Probable cyclic nucleotide-gated ion channel 12 [Source:UniProtKB/Swiss-Prot;Acc:Q8GWD2]	389	cluster1			81.0788	103.214	97.333	105.172	110.987	118.038	111.466	117.092	67.102	68.1826	69.434	79.5339	86.7343	67.7239	79.5574	103.519	99.4743	92.5914	97.5233	103.809	101.76	102.964	108.203	64.8374	65.9634	64.2011	73.903	78.1986	69.9723
AT5G47910	RBOHD	Respiratory burst oxidase homolog protein D [Source:UniProtKB/Swiss-Prot;Acc:Q9FIJ0]	390	cluster1			35.7351	39.6295	41.8617	39.9865	44.7245	47.9193	48.6152	49.7769	29.699	29.0893	30.6949	35.6709	36.978	32.6753	34.8526	39.9457	38.4806	38.4077	43.2679	44.848	42.0437	43.695	44.9775	27.3124	29.3886	27.9439	33.1348	32.4654	34.8164
AT4G23750	CRF2	Ethylene-responsive transcription factor CRF2 [Source:UniProtKB/Swiss-Prot;Acc:Q9SUQ2]	391	cluster1	Yes	ERF	59.3107	54.6375	59.2622	60.6027	68.8423	68.2609	69.1452	66.5558	42.0059	43.174	46.3894	53.0177	60.3442	54.7053	59.1279	64.4962	59.7816	63.7155	58.9151	62.4552	66.0049	65.006	67.945	46.2272	41.4134	41.008	54.2218	54.8013	46.479
AT1G69530	ATEXPA1	Expansin [Source:UniProtKB/TrEMBL;Acc:C0Z241]	392	cluster1			1713.62	1734.94	1827.11	1791.78	1848.5	1836.37	1859.76	1835.01	947.768	928.603	954.937	1381.07	1479.64	1433.99	1445.27	1684.06	1699.58	1635.89	1722.98	1838.11	1866.34	1833.13	1929.12	880.698	815.079	850.149	1340.34	1358.73	1327.59
AT3G22310	RH9	DEAD-box ATP-dependent RNA helicase 9, mitochondrial [Source:UniProtKB/Swiss-Prot;Acc:Q9LUW6]	393	cluster1			194.98	197.654	196.609	201.727	203.115	205.178	204.909	206.594	153.99	167.904	164.548	174.977	187.724	178.277	176.644	207.807	192.057	191.594	199.392	201.047	198.052	195.17	197.997	164.629	150.547	161.83	183.464	181.24	169.6
AT1G19830	AT1G19830	At1g19830 [Source:UniProtKB/TrEMBL;Acc:Q9FXI0]	394	cluster1			10.2224	10.1407	8.19091	8.50132	8.7054	9.39706	10.185	7.74014	4.92116	3.94597	5.58265	7.63015	7.62275	6.07417	6.72922	9.02277	8.8245	9.76294	10.0708	9.19379	7.88682	9.56221	9.59571	4.53013	3.48459	4.1101	5.44749	6.88098	4.71359
AT2G37250	ADK	Adenylate kinase 1, chloroplastic [Source:UniProtKB/Swiss-Prot;Acc:Q9ZUU1]	395	cluster1			153.547	149.959	146.423	141.181	156.339	157.311	155.875	144.927	121.157	120.101	116.061	138.746	134.779	141.599	129.638	143.521	145.904	155.953	152.903	151.615	153.154	150.791	153.747	117.846	117.771	116.357	130.016	132.167	135.25
AT5G14370	AT5G14370	CCT motif family protein [Source:UniProtKB/TrEMBL;Acc:Q949T9]	396	cluster1			5.17517	4.12422	5.75956	5.14842	5.00106	5.61284	5.37026	4.95918	3.17898	1.92545	2.05629	3.78786	4.17617	3.54808	3.10064	4.235	4.95258	4.33946	4.88381	3.56717	4.52233	5.81675	6.15579	2.50788	2.82943	2.36924	3.18626	3.1361	3.2959
AT1G72570	AIL1	AP2-like ethylene-responsive transcription factor AIL1 [Source:UniProtKB/Swiss-Prot;Acc:Q1PFE1]	397	cluster1	Yes	AP2	92.3521	91.9686	90.6598	82.9634	93.7883	99.4139	97.1301	96.2681	62.19	60.8393	59.1615	74.3115	80.3269	71.717	74.797	83.6282	78.89	81.0516	81.0714	87.6579	90.6995	81.9831	94.0812	55.4414	60.6609	56.0878	62.6199	72.6624	66.0634
AT2G26040	PYL2	Abscisic acid receptor PYL2 [Source:UniProtKB/Swiss-Prot;Acc:O80992]	398	cluster1			183.895	182.489	209.054	198.322	212.111	213.62	221.129	221.778	132.963	130.809	136.121	152.206	169.914	160.62	168.153	191.119	188.371	196.069	186.128	199.591	200.454	203.142	204.984	132.494	131.258	123.096	146.956	143.758	152.318
AT5G15860	ICME	Isoprenylcysteine alpha-carbonyl methylesterase ICME [Source:UniProtKB/Swiss-Prot;Acc:Q94AS5]	399	cluster1			44.2953	41.8242	44.9668	40.7876	43.4078	43.278	45.1613	46.0968	33.8419	31.6927	29.2164	36.6564	36.1216	35.4386	38.2867	42.6456	41.4419	42.9254	42.2724	42.5585	41.9957	42.7593	42.4146	30.9613	31.4417	29.5292	34.8523	34.5613	34.7259
AT5G19290	AT5G19290	Alpha/beta-Hydrolases superfamily protein [Source:UniProtKB/TrEMBL;Acc:Q8VZV6]	400	cluster1			125.02	112.614	121.702	126.229	119.492	120.364	118.251	131.008	86.6313	92.8702	76.7723	100.62	107.761	104.423	98.7301	124.303	114.012	118.332	117.336	119.402	126.235	116.621	126.328	91.6981	91.6713	88.5932	98.2459	101.882	101.405
AT5G66985	AT5G66985	At5g66985 [Source:UniProtKB/TrEMBL;Acc:Q8L9T9]	401	cluster1			359.536	281.526	348.436	319.823	329.224	325.3	324.554	341.038	225.415	189.859	188.025	227.781	244.187	254.326	245.93	315.797	313.968	320.139	312.237	309.402	345.325	330.762	337.516	216.841	215.766	215.165	239.22	234.237	244.113
AT1G09660	AT1G09660	KH domain-containing protein At1g09660/At1g09670 [Source:UniProtKB/Swiss-Prot;Acc:Q8GWR3]	402	cluster1			81.7543	80.0473	79.6186	74.788	75.9299	80.8774	82.0562	77.1276	58.9611	55.592	55.9538	69.2071	72.8061	67.4271	70.4834	81.0532	80.041	83.3463	78.8545	75.4462	82.2999	79.1783	82.6394	59.0507	61.5121	60.677	59.3675	67.9227	66.0724
AT3G08730	ATPK1	Non-specific serine/threonine protein kinase [Source:UniProtKB/TrEMBL;Acc:A0A178VLF0]	403	cluster1			98.8325	85.7132	97.4785	87.4643	84.1507	93.5942	92.3653	97.6635	69.3138	68.1686	66.9606	73.2203	88.9875	78.5487	75.5264	93.2286	91.1958	92.9001	90.1872	87.4956	89.9291	87.1745	97.9706	64.8369	72.6985	65.8913	72.3228	79.4397	75.9379
AT3G05230	AT3G05230	Signal peptidase complex subunit 3 [Source:UniProtKB/TrEMBL;Acc:A0A178V7D8]	404	cluster1			27.5128	22.7823	26.3868	23.2147	29.1575	25.8472	24.3626	28.7136	23.4374	20.7066	21.8259	22.4778	20.2071	22.0039	23.8575	27.7727	29.0768	24.2844	26.6742	23.7832	27.2971	24.7342	30.1032	21.7827	18.8378	19.4931	24.374	20.3981	21.518
AT3G05390	AT3G05390	F22F7.17 protein [Source:UniProtKB/TrEMBL;Acc:Q9MA52]	405	cluster1			1.31793	0.683102	0.464236	0.669371	1.40988	1.17482	0.876146	0.578267	0.289104	0.348985	0.297993	0.335992	0.34733	0.735624	0.636811	1.42274	1.03392	0.717613	1.22237	0.949808	0.749135	0.717163	1.06442	0.245223	0.243747	0.382113	0.359385	0.430248	0.371414
AT5G52060	BAG1	BAG family molecular chaperone regulator 1 [Source:UniProtKB/Swiss-Prot;Acc:Q0WUQ1]	406	cluster1			12.7856	10.3466	10.8062	10.7152	12.4135	11.8314	11.377	12.2767	8.16853	10.2667	8.47717	9.23211	9.67235	11.1929	10.1707	12.8058	10.8489	8.99421	12.5909	11.7703	11.4882	10.8947	11.4042	8.94094	7.94175	9.32732	9.75946	9.06098	9.51936
AT2G28310	AT2G28310	Trimethylguanosine synthase (DUF707) [Source:UniProtKB/TrEMBL;Acc:Q56Y17]	407	cluster1			45.7761	40.2963	40.5175	38.0816	40.8148	39.9946	42.5079	40.0854	33.4247	32.3968	33.7566	35.2572	36.8696	37.39	39.8865	39.7292	38.7871	39.0094	39.6654	39.2781	42.052	37.4119	41.5496	33.7253	31.3528	34.4285	35.2878	38.1622	36.6052
AT5G09380	AT5G09380	RNA polymerase III RPC4 [Source:UniProtKB/TrEMBL;Acc:Q9FY77]	408	cluster1			17.7583	14.5234	17.0513	13.154	14.7294	15.375	14.978	14.9557	11.2136	7.85903	12.7123	11.6241	13.0972	14.0993	14.4471	13.5703	15.1708	12.4572	13.4558	13.3983	15.4838	12.2273	15.9258	10.0327	8.72175	10.9111	11.1901	12.7996	10.2472
AT5G58620	AT5G58620	Zinc finger CCCH domain-containing protein 66 [Source:UniProtKB/Swiss-Prot;Acc:Q9LUZ4]	409	cluster1	Yes	C3H	9.56516	8.48382	9.01769	7.40805	9.13934	7.37417	8.99519	8.70722	7.03149	6.28483	6.49219	7.40662	8.00185	7.70788	6.55206	7.40077	8.02639	7.08889	8.51482	8.79923	7.36722	7.70154	8.25236	6.71276	6.02446	5.93759	6.71384	7.21982	6.47814
AT3G24860	AT3G24860	Homeodomain-like superfamily protein [Source:UniProtKB/TrEMBL;Acc:Q9LRX5]	410	cluster1	Yes	Trihelix	30.795	25.2139	27.2557	27.5834	26.2156	25.015	27.5618	28.4185	20.1503	21.255	18.8291	24.1645	25.776	25.8728	22.8566	26.8836	24.355	26.2585	24.3282	25.2416	25.8515	24.578	27.0049	22.8388	21.3079	20.0426	24.3058	25.1004	21.0447
AT5G52510	SCL8	Scarecrow-like protein 8 [Source:UniProtKB/Swiss-Prot;Acc:Q9FYR7]	411	cluster1	Yes	GRAS	27.8373	22.4405	27.9982	25.7901	26.6322	24.7897	27.5598	26.7551	19.9766	22.0731	20.8029	21.2947	23.6112	22.5318	21.9596	23.8984	23.7353	22.2073	24.788	26.0351	26.3827	26.1278	27.6265	21.4355	20.0688	18.3699	22.9944	25.6975	22.0368
AT3G52610	AT3G52610	GATA zinc finger protein [Source:UniProtKB/TrEMBL;Acc:Q8H1S5]	412	cluster1			15.7279	13.5711	14.1865	15.1309	13.9326	13.9314	13.5773	15.7876	10.7446	10.8173	12.0253	13.4185	13.9084	13.1102	13.0242	15.8657	14.466	11.8825	16.2155	13.9833	13.1843	15.4952	13.8227	12.5751	11.7525	11.0245	12.4247	13.8559	11.5641
AT5G02890	AT5G02890	At5g02890 [Source:UniProtKB/TrEMBL;Acc:Q9LYZ6]	413	cluster1			11.1778	9.75075	10.9955	10.7789	11.0569	10.5178	8.01187	9.65762	6.48827	6.35607	6.55916	9.06812	6.83302	9.97314	8.30595	13.8779	10.4569	8.69473	10.05	9.81265	9.17354	11.4285	11.6605	6.9057	5.19966	7.40266	6.92091	7.15105	6.02927
AT5G26960	AT5G26960	F-box/kelch-repeat protein At5g26960 [Source:UniProtKB/Swiss-Prot;Acc:Q6NPN5]	414	cluster1			12.2964	9.85385	10.3738	10.2241	9.02967	9.99617	8.77599	8.64544	6.50208	6.89613	7.30181	8.64941	8.33583	8.68282	7.44104	11.7311	8.7237	7.70323	10.2555	9.12497	9.54336	9.22472	9.6437	6.67096	7.29355	7.15279	6.27682	7.36227	5.7694
AT3G55690	AT3G55690	At3g55690 [Source:UniProtKB/TrEMBL;Acc:Q9M053]	415	cluster1			16.737	17.6094	15.4498	15.713	14.7475	16.1493	14.924	16.3942	10.1008	10.9464	12.8825	13.3484	15.0233	12.2134	14.348	16.7643	15.5828	15.6905	14.2014	14.0306	14.1152	15.6349	17.0849	10.7321	9.38166	10.3001	12.7013	13.5062	12.228
AT3G56990	EDA7	AT3g56990/F24I3_70 [Source:UniProtKB/TrEMBL;Acc:Q9M1J9]	416	cluster1			53.2642	55.0702	56.6177	56.1846	51.8584	56.4986	54.451	55.2148	42.1506	43.5977	45.8299	46.1553	53.9616	44.8736	48.7992	56.9912	53.8813	51.3	53.9047	49.5047	52.6517	50.3919	56.743	43.2251	43.9512	41.8732	43.6791	51.2451	48.426
AT3G26780	AT3G26780	Phosphoglycerate mutase family protein [Source:UniProtKB/TrEMBL;Acc:Q9LW33]	417	cluster1			61.817	59.4656	62.1346	62.1287	59.8197	61.553	62.2948	63.279	50.5167	48.3295	51.7112	58.2436	55.3883	57.0094	57.2029	61.3924	59.1129	59.74	63.8146	62.375	60.265	56.8169	61.3656	50.2708	46.6162	47.5626	50.9371	58.1666	51.7574
AT4G36890	IRX14	Probable beta-1,4-xylosyltransferase IRX14 [Source:UniProtKB/Swiss-Prot;Acc:Q8L707]	418	cluster1			36.129	36.4884	39.8796	40.6682	39.6951	35.7061	35.3581	40.3151	26.6218	25.2426	24.8579	31.2419	35.0445	28.8117	29.5057	36.9435	35.3958	31.8212	36.8312	36.6105	35.3297	34.8521	40.3118	24.1646	21.0581	22.9812	26.0891	32.4634	26.9957
AT1G33750	TPS22	Terpenoid synthase 22 [Source:UniProtKB/Swiss-Prot;Acc:Q9LQ27]	419	cluster1			20.2828	21.9926	18.7704	20.7674	19.9876	19.8342	18.4407	19.5604	14.0048	14.3065	14.5552	18.3102	19.1711	15.5138	16.166	23.8696	19.0627	17.8958	18.2725	20.1889	21.8845	19.2327	19.583	13.5384	10.6095	13.0259	14.1284	17.6096	13.5993
AT2G16430	PAP10	Purple acid phosphatase [Source:UniProtKB/TrEMBL;Acc:A0A178VZQ7]	420	cluster1			80.3257	81.8552	82.9308	86.4602	80.306	82.1263	78.2153	79.2698	62.5688	61.1357	67.8053	70.9129	72.6393	67.0407	73.9897	87.2133	82.8891	82.4667	81.4302	79.6314	86.1376	83.5479	79.095	67.9418	63.0703	61.0408	65.8804	75.1208	62.6588
AT4G26150	GATA22	Putative GATA transcription factor 22 [Source:UniProtKB/Swiss-Prot;Acc:Q9SZI6]	421	cluster1	Yes	GATA	46.9376	50.5678	49.4822	51.3602	50.692	47.5182	47.0265	48.0168	36.9774	35.6268	40.5795	37.1646	43.5671	39.7323	40.0528	54.5799	44.1207	46.8009	46.7586	45.436	46.2892	47.341	48.6679	38.0724	34.0949	33.1833	35.049	41.7172	34.1078
AT2G46630	AT2G46630	Putative extensin [Source:UniProtKB/TrEMBL;Acc:Q9ZNU3]	422	cluster1			11.6485	14.6492	13.2451	13.8987	11.3228	8.84865	8.22838	11.2754	6.49376	4.50933	6.95297	6.81478	10.0985	6.33562	7.58697	12.6824	11.6954	9.50999	12.0729	10.5687	10.2855	10.8162	12.7181	5.96986	4.56853	6.1704	8.01571	8.66954	5.65701
AT3G49220	AT3G49220	Pectinesterase [Source:UniProtKB/TrEMBL;Acc:A0A1I9LRM8]	423	cluster1			2.69461	3.04129	3.13231	2.7716	2.66406	2.07518	1.89052	2.51826	1.52463	0.964995	1.3202	1.81338	2.33419	1.57483	1.2655	2.78609	2.16584	2.11171	3.17666	2.59929	1.88383	2.67584	2.60411	1.44109	1.34497	1.55654	1.75794	1.23715	1.25897
AT1G65010	AT1G65010	Putative WEB family protein At1g65010, chloroplastic [Source:UniProtKB/Swiss-Prot;Acc:F4I8B9]	424	cluster1			10.9132	12.1468	10.4469	11.0456	11.2299	10.5557	9.11496	11.3861	7.84273	7.22796	8.72232	7.36152	9.36604	8.18709	7.85564	10.8793	9.72878	8.5988	10.8718	10.1127	8.9521	9.63949	10.6613	8.37469	7.88818	6.70162	8.7324	7.48989	6.86722
AT4G23650	CPK3	CPK3 [Source:UniProtKB/TrEMBL;Acc:A0A178V4I3]	425	cluster1			58.052	62.4117	57.8755	58.7729	59.9473	57.7535	56.8287	60.5326	49.4861	45.528	47.5493	47.3593	52.6423	48.169	48.3144	57.9482	57.1003	53.6321	57.1286	58.0718	56.5193	56.9421	60.7746	51.5387	50.5354	45.5159	48.1615	49.4209	47.9437
AT3G05900	AT3G05900	Neurofilament protein-like protein [Source:UniProtKB/TrEMBL;Acc:F4J9K9]	426	cluster1			29.4804	32.5993	31.6874	29.8427	27.0906	28.7131	28.1229	34.438	22.7214	19.4173	22.5872	21.0564	26.6532	19.4283	22.7539	34.7027	29.0927	27.878	31.9311	28.1745	24.4993	28.3017	32.1639	21.5231	21.9151	20.5749	23.2912	24.9897	23.9045
AT5G41790	CIP1	COP1-interactive protein 1 [Source:UniProtKB/Swiss-Prot;Acc:F4JZY1]	427	cluster1			9.22716	7.90042	7.59886	8.14635	7.50003	7.82109	7.68573	8.67354	5.2986	4.45916	5.37824	5.38564	7.398	5.52986	5.60424	8.97567	7.61136	7.04772	7.56102	7.64951	6.94502	6.47566	8.72095	5.83428	5.48789	4.86688	5.25568	5.80526	5.06325
AT1G26560	BGLU40	Beta-glucosidase 40 [Source:UniProtKB/Swiss-Prot;Acc:Q9FZE0]	428	cluster1			3.64814	3.65483	3.59793	3.25919	3.23289	3.50214	3.14364	2.17063	1.65182	2.54287	1.77651	2.11432	1.67624	2.10143	2.0248	3.44936	3.26523	2.79726	2.8898	2.8312	3.30302	3.42025	3.62609	1.6568	1.5984	1.32887	2.3976	2.32071	1.58158
AT4G30060	AT4G30060	Core-2/I-branching beta-1,6-N-acetylglucosaminyltransferase family protein [Source:UniProtKB/TrEMBL;Acc:Q8W4E9]	429	cluster1			0.956617	0.817467	0.833809	0.805696	0.843453	1.27076	0.900621	0.692353	0.167275	0.538086	0.183765	0.207187	0.1836	0.275214	0.30495	1.02198	0.752841	0.817095	0.740885	0.732202	0.785275	0.795786	1.09311	0.176411	0.409132	0.235715	0.18999	0.0736108	0.254312
AT2G46830	CCA1	Protein CCA1 [Source:UniProtKB/Swiss-Prot;Acc:P92973]	430	cluster1	Yes	MYB_related	6.42365	5.87462	6.45876	6.14536	7.14219	6.63051	5.79783	5.69127	3.31846	3.86485	4.13335	4.56066	5.16581	4.83391	4.84136	5.9316	7.07948	5.44063	6.52107	5.90254	5.60061	5.84492	6.84934	3.39609	3.88919	3.6739	3.63875	3.14528	3.9966
AT4G29310	AT4G29310	DUF1005 family protein (DUF1005) [Source:UniProtKB/TrEMBL;Acc:Q9M0F0]	431	cluster1			1.44117	1.36372	0.75927	1.28703	1.71188	1.07472	1.12247	1.2942	0.4854	0.447069	0.284988	0.705617	0.569454	0.749331	0.935838	1.53126	1.55779	0.897533	1.16909	0.967582	1.39639	1.28448	1.36269	0.42352	0.469397	0.185215	0.589249	0.470296	0.45668
AT4G26200	ACS7	1-aminocyclopropane-1-carboxylate synthase 7 [Source:UniProtKB/Swiss-Prot;Acc:Q9STR4]	432	cluster1			1.40585	0.982118	1.62085	1.58208	2.63456	1.04434	1.09282	1.28175	0.449764	0	0.433835	0.279565	0.247633	0.458544	0.37048	2.27036	1.52248	0.75739	1.31451	1.25082	1.98626	1.67245	1.45477	0.367544	0.365314	0.476326	0.384228	0.613283	0.264882
AT1G68840	RAV2	TEM2 [Source:UniProtKB/TrEMBL;Acc:A0A178WNP0]	433	cluster1	Yes	RAV	2.10524	2.05157	1.59116	2.41257	2.13794	1.42966	1.62186	1.30221	0.466522	0.505665	0.432065	0.243655	0.262348	0.782515	0.368675	2.38878	2.3182	0.879702	1.64906	1.30013	1.56103	2.15346	1.28889	0.569827	0.353966	0.50975	0.179179	0	0.308786
AT2G41110	CAM2	Calmodulin 2 [Source:UniProtKB/TrEMBL;Acc:F4IJ46]	434	cluster1			23.6639	20.1809	22.6155	21.2647	22.1616	19.9041	22.1991	19.3301	14.9951	13.2583	11.5155	13.0496	11.247	15.6549	15.1424	23.2754	20.4681	16.0188	23.0844	18.8129	21.2492	19.0114	18.3982	15.3586	12.1413	17.9385	12.6698	14.3276	12.8922
AT4G01750	RGXT2	UDP-D-xylose:L-fucose alpha-1,3-D-xylosyltransferase [Source:UniProtKB/Swiss-Prot;Acc:Q9ZSJ0]	435	cluster1			1.20498	0.94298	0.95291	1.5415	1.32034	1.71864	0.812055	1.15386	0.277564	0.0746519	0.127541	0.0719165	0.0636992	0.176908	0.0544502	1.53284	0.949599	0.920953	1.4066	0.745102	1.38252	1.2294	0.911147	0.189118	0.0626562	0.245021	0.0658876	0.157748	0.0681392
AT1G14540	PER4	Peroxidase [Source:UniProtKB/TrEMBL;Acc:A0A178WND9]	436	cluster1			1.63352	1.55588	1.6207	3.01614	2.45401	1.84452	1.95591	1.68178	0.125442	0.304942	0.173782	0.294063	0.173536	0	0.0740552	1.88629	1.8805	2.70051	2.20997	1.47611	2.94779	1.67874	1.41883	0.258125	0.171021	0.444256	0.089699	0	0
AT1G56680	AT1G56680	Chitinase family protein [Source:TAIR;Acc:AT1G56680]	437	cluster1			4.57614	5.6075	4.97206	5.60866	6.50296	5.68657	4.3506	3.58216	0.878641	0.910217	1.22357	1.25524	1.11043	1.43472	1.70316	5.70841	5.15939	5.92125	3.76956	2.95133	5.65904	3.9848	3.17857	0.993117	1.4255	1.56072	1.26199	0.823848	0.83243
AT1G78850	AT1G78850	EP1-like glycoprotein 3 [Source:UniProtKB/Swiss-Prot;Acc:Q9ZVA4]	438	cluster1			47.2755	43.9722	50.4716	43.79	48.031	44.5717	44.338	47.8068	31.9777	27.9614	27.333	29.0565	33.8153	27.7701	30.0852	49.9464	44.4758	42.4818	48.0261	46.2802	45.5599	38.6101	43.056	34.2054	31.9037	30.3524	27.6574	29.1551	27.7968
AT1G66180	AT1G66180	Eukaryotic aspartyl protease family protein [Source:UniProtKB/TrEMBL;Acc:Q9C8C9]	439	cluster1			37.2016	37.008	44.0976	40.2771	38.0507	35.4552	34.8503	42.9942	19.809	17.4009	19.9193	18.2038	18.2548	15.9446	18.5726	40.3095	35.91	33.568	34.3167	29.2475	33.4184	35.5735	33.8815	18.5428	21.6616	13.8904	16.2396	17.2554	16.0763
AT2G35930	PUB23	E3 ubiquitin-protein ligase PUB23 [Source:UniProtKB/Swiss-Prot;Acc:Q84TG3]	440	cluster1			3.89378	3.05294	3.9625	3.77632	4.11436	3.24651	3.25237	4.05315	1.16018	1.31711	1.29112	1.04	1.2283	0.682357	0.84009	4.15274	2.6544	2.18578	3.70349	2.61233	3.18746	2.58574	3.26281	1.0938	0.952715	0.472548	1.20704	0.532354	0.722613
AT1G55210	DIR20	Dirigent protein 20 [Source:UniProtKB/Swiss-Prot;Acc:Q9C891]	441	cluster1			44.7158	35.7708	38.0914	39.6121	45.6125	42.523	40.7657	44.5376	25.2269	18.4818	21.7068	26.0416	24.2153	21.8767	29.0164	47.4762	33.3983	38.8959	36.7369	35.171	35.9141	35.304	36.1528	21.8969	20.5643	17.2468	20.9572	23.7785	22.7324
AT1G72430	SAUR78	Auxin-responsive protein SAUR78 [Source:UniProtKB/Swiss-Prot;Acc:Q9C9E1]	442	cluster1			137.983	124.261	150.92	158.867	130.635	132.151	138.394	140.269	88.8336	72.483	79.7412	102.532	94.5184	89.7174	88.4866	145.549	129.463	125.078	133.316	122.882	121.563	119.517	123.856	85.8336	83.5797	85.5277	86.4844	92.7099	94.3846
AT3G21560	UGT84A2	UGT84A2 [Source:UniProtKB/TrEMBL;Acc:A0A384L2P1]	443	cluster1			191.152	173.955	184.745	198.048	176.64	172.174	172.261	184.215	109.274	101.138	110.466	127.819	135.017	130.525	128.166	204.256	173.723	168.283	178.576	171.228	161.679	169.495	174.598	109.169	104.935	109.205	130.447	128.868	131.349
AT1G05805	BHLH128	Transcription factor bHLH128 [Source:UniProtKB/Swiss-Prot;Acc:Q8H102]	444	cluster1	Yes	bHLH	3.62196	2.94316	3.63126	3.04279	3.2266	3.00039	3.01238	3.45029	1.60115	2.03767	1.74037	2.35502	1.73854	1.93206	2.13091	4.05229	3.8419	3.41631	3.54404	3.51269	3.2811	3.07391	3.31548	1.20377	1.59531	1.93271	1.55872	1.79422	1.42559
AT5G16590	LRR1	Probable inactive receptor kinase At5g16590 [Source:UniProtKB/Swiss-Prot;Acc:Q9FMD7]	445	cluster1			9.45269	10.7206	10.363	10.9709	10.6551	10.6708	9.5974	9.86807	6.28547	6.58786	6.41546	7.18578	6.57655	5.7497	6.94837	11.5591	10.9246	10.6062	10.8212	10.6683	10.9187	9.41723	11.5217	6.82485	6.82487	6.78884	5.94459	5.56982	6.14117
AT5G50210	QS	SUFE3 [Source:UniProtKB/TrEMBL;Acc:A0A178UIT6]	446	cluster1			20.4027	20.8195	22.3062	22.7497	21.8963	19.886	21.5236	21.8345	13.2516	14.3164	13.2229	14.4877	14.2145	14.9372	13.666	22.3233	23.0296	20.1137	24.5964	21.5907	19.1559	21.1428	20.3938	14.218	14.5703	14.3514	12.8685	12.1415	13.4102
AT5G59680	AT5G59680	Probable LRR receptor-like serine/threonine-protein kinase At5g59680 [Source:UniProtKB/Swiss-Prot;Acc:Q9FN93]	447	cluster1			6.60098	6.84077	6.17846	5.86583	5.96785	5.20743	6.20779	6.748	3.80613	4.04559	3.93705	3.55033	3.60139	3.70629	3.68171	6.49909	5.61816	5.59151	6.12056	5.82589	5.59699	5.6748	5.90339	3.55375	3.47327	3.3842	3.88478	4.05104	3.13767
AT2G02680	AT2G02680	Cysteine/Histidine-rich C1 domain family protein [Source:UniProtKB/TrEMBL;Acc:Q8S8R6]	448	cluster1			4.20522	4.91194	4.75725	4.65958	3.98251	3.56925	3.5065	4.2064	0.95072	0.682638	0.820986	0.860202	0.770595	0.342535	0.790285	3.86754	4.08709	3.55915	3.93788	3.58919	3.20346	2.23185	3.17143	0.83559	0.580104	0.766447	0.601151	1.41562	0.225952
AT5G57220	CYP81F2	Cytochrome P450 81F2 [Source:UniProtKB/Swiss-Prot;Acc:Q9LVD6]	449	cluster1			16.9107	17.6491	16.0422	15.6307	13.2556	12.4709	11.7362	15.106	4.79942	4.35268	4.77992	5.05741	4.95169	4.96755	4.48609	17.1627	15.546	13.3756	13.8691	11.2836	11.1252	10.5754	10.72	4.43186	3.41968	4.99019	4.63455	5.25613	4.47658
AT1G47840	HXK3	Hexokinase-like 1 protein [Source:UniProtKB/Swiss-Prot;Acc:Q9FZG4]	450	cluster1			25.0917	29.9954	27.4193	26.8431	25.821	27.455	24.4967	25.6145	13.2294	13.126	12.275	14.3738	13.3223	15.0577	14.7152	31.8468	30.0044	28.2831	28.5696	28.3968	24.2845	28.6881	25.9442	13.5446	14.027	15.46	14.0955	15.4184	14.3754
AT5G07460	MRSA2	PMSR2 [Source:UniProtKB/TrEMBL;Acc:A0A178UBC0]	451	cluster1			39.9377	34.3954	37.014	37.9727	38.5399	34.2274	34.2925	35.4348	14.8742	15.7987	17.6136	16.2675	19.4104	17.4316	18.1167	38.1512	38.0888	38.1838	36.6698	34.1057	34.1416	34.9256	33.623	18.984	19.136	18.0743	16.6728	21.7604	19.0213
AT5G15150	HAT7	Homeobox-leucine zipper protein HAT7 [Source:UniProtKB/Swiss-Prot;Acc:Q00466]	452	cluster1	Yes	HD-ZIP	15.0483	15.9708	13.4283	14.8344	14.1117	12.7866	13.4875	11.6577	5.40859	5.32014	6.03769	6.12071	6.23389	5.95759	5.32729	15.7579	14.3505	14.0153	13.4655	13.1857	13.8114	13.6066	13.8468	6.17148	4.20037	5.4718	6.79782	6.96302	6.30661
AT1G01600	CYP86A4	Cytochrome P450 86A4 [Source:UniProtKB/Swiss-Prot;Acc:Q9LMM1]	453	cluster1			6.98973	7.33686	6.07211	5.47115	6.95314	5.30898	5.25486	5.35856	2.28623	3.06294	2.52776	2.45678	2.00304	2.26039	2.23632	6.14539	7.12423	5.76557	5.73408	5.7886	6.53308	6.62509	5.60427	2.88219	2.30904	2.23657	1.93768	2.15797	2.23473
AT3G12110	ACT11	Actin-11 [Source:UniProtKB/Swiss-Prot;Acc:P53496]	454	cluster1			10.362	11.2083	9.19968	9.32473	9.84921	8.18873	8.73436	10.095	6.00929	5.52593	5.652	4.86224	6.16991	6.14504	5.42531	10.5422	9.88583	10.0351	9.04989	9.90361	9.22755	9.59944	8.91991	5.58489	4.9788	4.85298	4.99779	5.62259	5.66526
AT1G68510	LBD42	LBD42 [Source:UniProtKB/TrEMBL;Acc:A0A178W6D5]	455	cluster1	Yes	LBD	2.04161	1.86284	1.94853	1.82615	1.22267	1.52788	0.943615	1.86654	0.40645	0.0939871	0.481961	0.45304	0.721981	1.03856	0.958952	2.38746	2.39627	1.69446	1.56661	2.04714	2.11967	1.70607	1.39363	0.715529	0.474088	0.616391	1.07826	0.595699	0.42923
AT5G14700	AT5G14700	Cinnamoyl CoA reductase-like protein [Source:UniProtKB/TrEMBL;Acc:Q9LYJ0]	456	cluster1			1.51604	1.20091	1.24948	1.52625	1.16604	1.20128	0.786362	1.2968	0.339522	0.469896	0.535256	0.377283	0.267317	0.74225	0.514025	1.53128	1.42435	1.18909	1.47564	1.35021	1.70272	1.01865	1.29737	0.595394	0.32876	0.856672	0.62208	0.579196	0.571943
AT4G39330	CAD9	Probable cinnamyl alcohol dehydrogenase 9 [Source:UniProtKB/Swiss-Prot;Acc:P42734]	457	cluster1			50.2607	51.4725	49.8731	60.8	56.5902	46.21	38.8803	42.0536	26.1648	27.3681	24.4879	33.9071	30.4131	31.8975	30.7912	55.9047	46.058	43.7467	53.9775	46.1739	48.7461	46.2132	44.2956	27.1073	22.0777	25.0986	33.5541	30.6572	27.5119
AT5G20400	AT5G20400	2-oxoglutarate (2OG) and Fe(II)-dependent oxygenase superfamily protein [Source:UniProtKB/TrEMBL;Acc:Q84K82]	458	cluster1			48.7152	45.6972	45.2205	52.841	46.4369	41.9724	38.3649	41.0938	26.3648	25.4542	25.4328	30.4028	30.1923	27.4776	27.963	52.3886	48.2528	41.1121	49.1015	42.209	45.8284	44.4735	39.7509	25.8845	22.3426	28.0277	34.8511	27.6795	31.711
AT1G09780	PGM1	IPGAM1 [Source:UniProtKB/TrEMBL;Acc:A0A178W6V9]	459	cluster1			97.0926	96.2545	89.6136	96.6545	96.2559	79.6589	78.8197	88.4926	53.0914	56.3986	54.9279	64.2599	58.9984	66.2826	64.71	90.5068	82.1785	74.1383	95.6236	86.7621	86.2552	86.6339	80.3573	54.7787	49.6642	52.0207	59.6496	58.0937	58.1419
AT4G15300	CYP702A2	Cytochrome P450 like protein [Source:UniProtKB/TrEMBL;Acc:O23384]	460	cluster1			5.82081	7.24928	5.4059	6.93149	5.96507	5.18889	3.93325	5.48543	1.22916	1.8981	1.15863	0.784119	1.61998	2.14053	1.58117	6.87719	5.64518	4.80331	6.02301	5.2851	5.60539	6.2621	4.25681	1.52864	1.44331	1.08822	2.31979	1.90964	1.9811
AT1G56340	CRT1	Calreticulin-1 [Source:UniProtKB/Swiss-Prot;Acc:O04151]	461	cluster1			363.4	321.974	307.084	325.545	325.091	319.112	301.113	312.858	245.562	251.435	257.889	267.46	272.146	285.537	261.256	342.964	317.398	320.507	319.777	323.339	329.911	320.236	311.264	274.338	240.818	242.395	279.889	270.732	266.878
AT5G23940	DCR	BAHD acyltransferase DCR [Source:UniProtKB/Swiss-Prot;Acc:Q9FF86]	462	cluster1			7.72003	5.5982	6.18356	6.20155	6.87444	5.06448	3.78661	5.81946	3.34853	2.85133	3.12308	3.28274	3.27865	3.91915	3.34745	6.54902	5.86587	4.82377	5.65992	5.39866	6.53692	5.60696	5.72633	3.24163	3.0142	2.44286	4.15815	2.81648	3.67592
AT1G28130	GH3.17	GH3.17 [Source:UniProtKB/TrEMBL;Acc:A0A178WH43]	463	cluster1			2.60679	2.16945	2.10829	2.69606	1.96577	1.79977	1.44984	2.15113	1.26776	1.18846	1.131	1.0299	1.30393	1.15746	1.46541	2.04462	2.29484	2.3903	2.07987	1.74872	1.69739	2.05074	2.27322	1.33104	1.28038	1.28362	1.66419	1.3462	1.30114
AT1G74710	EDS16	ADC synthase superfamily protein [Source:TAIR;Acc:AT1G74710]	464	cluster1			5.35044	4.6182	4.40479	5.42557	4.395	3.48376	3.8005	3.74676	1.71459	1.49464	1.61983	1.32827	2.15775	1.81767	2.51763	4.72076	5.43737	3.81904	4.41588	4.10929	2.86903	4.77227	4.80913	1.69645	2.02349	1.32185	2.33416	2.73366	1.52074
AT1G19180	TIFY10A	TIFY10A [Source:UniProtKB/TrEMBL;Acc:A0A178W7G1]	465	cluster1			16.68	15.2611	16.1429	19.3907	13.9634	15.5105	15.1993	16.4105	9.33898	10.1517	10.4829	10.7291	11.7801	10.4477	13.1969	18.386	16.4114	15.5758	17.8576	11.8795	14.4158	15.1787	15.653	9.48705	10.7011	11.9751	11.7097	11.3182	11.3378
AT3G63120	CYCU3-1	Cyclin-U3-1 [Source:UniProtKB/Swiss-Prot;Acc:Q8LB60]	466	cluster1			45.3468	40.497	41.7336	45.9661	36.5729	37.5796	41.3795	39.9307	28.1917	24.8427	26.0867	27.7376	33.2236	31.2963	32.5348	42.7433	41.9308	44.7189	40.16	34.921	40.0746	36.1663	46.408	28.1363	30.1786	29.3656	32.124	31.9616	30.4577
AT1G61840	AT1G61840	Cysteine/Histidine-rich C1 domain family protein [Source:UniProtKB/TrEMBL;Acc:O80692]	467	cluster1			2.8012	3.16151	3.26744	3.09977	2.30824	2.30174	1.85511	2.44985	0.584089	0.51151	0.545749	0.492183	0.763455	0.573167	0.716065	3.33864	2.51233	2.14425	2.96541	3.40247	2.02394	1.85401	2.5992	1.07679	0.820616	1.07426	0.714948	0.991128	0.738404
AT4G01700	AT4G01700	At4g01700 [Source:UniProtKB/TrEMBL;Acc:Q9ZSI6]	468	cluster1			123.255	111.862	142.069	134.304	126.062	109.66	95.5612	108.984	59.9971	51.7398	56.1076	55.424	57.9443	55.5041	55.2876	151.349	111.875	101.962	140.067	134.365	124.518	117.746	123.877	68.3109	54.2851	65.1333	59.8493	57.6151	59.7426
AT4G15233	ABCG42	ABC transporter G family member 42 [Source:UniProtKB/Swiss-Prot;Acc:Q7PC82]	469	cluster1			7.21027	9.59031	9.53309	10.2786	7.97252	8.47933	6.75277	8.44606	4.56532	3.66893	3.69955	4.66714	5.11594	3.96756	4.53919	11.3491	8.85148	7.54886	11.4138	8.88318	8.55202	7.7584	8.95044	4.05598	3.78428	4.9151	5.08847	5.44199	4.23297
AT1G55760	AT1G55760	BTB/POZ domain-containing protein At1g55760 [Source:UniProtKB/Swiss-Prot;Acc:Q680K8]	470	cluster1			31.3131	33.7217	37.8667	38.3035	26.3421	25.5787	24.9618	27.6391	8.23161	8.423	9.0658	13.0241	13.0877	11.3626	11.8908	38.012	35.0806	27.1251	41.0037	30.7554	28.2838	29.1048	32.4126	9.24728	9.51065	10.7918	13.2973	13.2414	14.6617
AT5G01040	LAC8	Laccase-8 [Source:UniProtKB/Swiss-Prot;Acc:Q9LFD2]	471	cluster1			113.548	149.24	162.552	159.139	122.145	118.346	110.811	131.214	63.8975	69.8847	66.1938	64.4461	79.2623	61.1934	73.152	172.365	157.14	143.927	172.354	138.398	136.012	132.776	142.802	72.2293	71.5107	81.6049	76.5712	78.5149	73.348
AT1G01140	CIPK9	CBL-interacting protein kinase 9 [Source:TAIR;Acc:AT1G01140]	472	cluster1			31.8606	34.4304	33.1457	34.9605	30.5627	30.2634	30.8289	33.6007	22.4093	25.7292	21.9742	23.3136	23.1931	21.6414	22.8464	38.4931	36.1836	32.1053	34.9671	32.9196	30.8544	30.7392	34.1868	23.6638	22.1322	22.6593	23.7022	25.5875	26.0124
AT5G13400	NPF6.1	Protein NRT1/ PTR FAMILY 6.1 [Source:UniProtKB/Swiss-Prot;Acc:Q9LYR6]	473	cluster1			11.6097	13.9706	15.2006	15.2802	12.3728	11.8936	10.6988	11.5833	5.35466	5.99091	6.07399	4.5826	7.16364	5.41313	5.54515	15.8087	12.9993	13.3008	14.1486	11.1606	11.4527	12.3053	11.8385	5.09457	4.57104	5.09655	5.09938	5.65276	6.14721
AT1G64670	BDG1	alpha/beta-Hydrolases superfamily protein [Source:TAIR;Acc:AT1G64670]	474	cluster1			16.6103	21.1618	20.4307	21.7958	18.7529	17.8786	15.0473	18.5051	6.82276	8.41581	7.61872	9.00735	9.2675	7.78509	9.07747	24.4076	19.3001	18.2938	20.3296	18.731	19.6912	20.4873	19.9401	7.83366	7.8465	8.81506	8.12625	8.81602	8.14041
AT1G76160	sks5	Sks5 [Source:UniProtKB/TrEMBL;Acc:A0A178WJJ9]	475	cluster1			229.311	252.715	256.603	250.583	225.799	227.063	223.186	238.572	118.776	127.509	126.082	147.14	151.449	140.218	153.024	257.043	247.711	243.413	253.987	225.743	233.394	228.356	232.139	123.189	122.32	125.003	137.776	141.109	138.33
AT2G26250	FDH	3-ketoacyl-CoA synthase [Source:UniProtKB/TrEMBL;Acc:A0A178VYA3]	476	cluster1			191.788	206.093	208.256	218.229	180.775	175.2	178.257	181.676	110.811	111.063	113.507	124.825	130.096	119.999	123.512	223.215	207.582	200.204	210.728	190.165	188.086	190.974	185.042	114.449	111.598	112.627	121.405	115.419	122.362
AT1G65960	GAD2	Glutamate decarboxylase 2 [Source:UniProtKB/Swiss-Prot;Acc:Q42472]	477	cluster1			16.9801	15.2219	16.3552	15.5267	12.8262	11.8129	12.1613	11.3711	6.48722	7.31983	5.2886	6.16424	7.48057	7.15813	6.75955	22.252	16.8401	15.2611	18.3801	16.001	13.4544	15.668	13.6726	8.81521	6.15855	6.33287	7.00592	9.69171	8.85445
AT4G22570	APT3	Adenine phosphoribosyltransferase 3 [Source:UniProtKB/Swiss-Prot;Acc:Q9SUW2]	478	cluster1			11.631	10.1573	10.6595	11.5865	8.7839	9.37279	8.54651	8.00502	5.35367	5.74628	5.02698	5.346	6.09643	6.01667	4.74884	12.0123	10.6269	11.8893	13.8845	11.3741	9.72136	10.7741	10.6374	5.84627	4.25357	5.7776	5.97373	6.88976	6.28738
AT2G38400	AGT3	Alanine:glyoxylate aminotransferase 3 [Source:UniProtKB/TrEMBL;Acc:F4ISY3]	479	cluster1			53.6452	49.3408	54.9374	51.7397	49.4067	45.1762	45.3804	49.1328	32.9808	33.3219	32.4581	41.2544	39.1537	38.723	39.3722	57.593	54.6273	49.7216	54.7361	51.0879	49.1604	53.3731	51.959	35.3247	35.3027	31.5923	40.6324	38.0384	37.4093
AT5G62680	NPF2.11	GTR2 [Source:UniProtKB/TrEMBL;Acc:A0A178UEQ7]	480	cluster1			37.7047	40.861	40.2876	41.6823	35.2213	35.4496	33.754	34.852	23.4549	23.9907	24.0852	26.5801	28.6827	27.6504	28.3612	48.9075	41.0489	41.7206	47.2252	37.1273	35.1006	41.6491	38.9047	25.8638	26.0833	23.8849	28.675	26.4866	26.3629
AT4G37430	CYP81F1	CYP91A2 [Source:UniProtKB/TrEMBL;Acc:A0A178UXA9]	481	cluster1			68.6531	65.3988	71.0753	67.2939	59.5433	56.5269	55.2954	60.7308	34.7118	36.4342	37.8047	37.1604	43.6154	39.7868	39.3659	71.129	60.583	62.3815	67.9165	57.9445	62.851	56.3194	66.7186	40.1646	36.8996	35.096	40.9615	43.1078	39.0017
AT2G38310	PYL4	Abscisic acid receptor PYL4 [Source:UniProtKB/Swiss-Prot;Acc:O80920]	482	cluster1			170.558	156.064	169.38	174.933	121.325	114.538	119.27	136.961	66.6454	69.7455	71.3989	75.4769	97.7889	83.2868	84.2301	182.699	164.497	169.353	164.493	135.231	131.558	136.345	155.261	74.1838	72.1875	76.45	87.4692	90.3002	94.0975
AT2G40330	PYL6	Abscisic acid receptor PYL6 [Source:UniProtKB/Swiss-Prot;Acc:Q8S8E3]	483	cluster1			38.5059	35.6258	42.9272	36.4568	28.0134	27.903	28.0205	31.0194	12.5417	12.5481	9.79905	14.8336	18.0648	17.9373	15.8327	44.7822	39.7187	36.2344	41.5628	30.4558	30.4984	31.0683	34.6998	12.484	10.4046	14.569	16.3065	17.0802	15.3896
AT1G20900	AHL27	AT-hook motif nuclear-localized protein 27 [Source:UniProtKB/Swiss-Prot;Acc:Q9S7C9]	484	cluster1			74.4266	73.8199	82.5444	80.8045	68.1495	71.74	67.8829	79.1677	52.17	50.3338	49.9417	56.5572	58.1849	51.8786	55.9352	84.6518	73.739	75.766	83.2676	71.2832	67.4679	75.5223	82.7975	56.1122	54.0146	50.7436	56.9124	60.9076	58.284
AT2G14890	AGP9	AGP9 [Source:UniProtKB/TrEMBL;Acc:A0A178VSX2]	485	cluster1			194.972	179.491	195.344	196.806	168.779	163.082	168.863	188.056	113.707	135.497	121.801	126.639	157.342	127.682	140.889	213.416	191.42	202.837	203.909	188.174	183.353	195.727	196.771	138.416	134.141	119.649	130.601	140.763	127.763
AT5G42100	ATBG_PPAP	Glucan endo-1,3-beta-glucosidase 10 [Source:UniProtKB/Swiss-Prot;Acc:Q9FHX5]	486	cluster1			53.6743	54.5474	57.0837	55.4821	50.678	49.9389	51.4001	53.5132	32.8945	38.1141	34.8471	39.7386	40.6608	37.7367	40.0269	62.1174	57.354	59.8736	64.5629	55.367	52.8942	52.7584	59.6414	40.0852	38.623	38.7759	38.1545	42.1631	39.1939
AT1G11330	AT1G11330	G-type lectin S-receptor-like serine/threonine-protein kinase At1g11330 [Source:UniProtKB/Swiss-Prot;Acc:Q9SXB8]	487	cluster1			11.0589	10.4872	10.7512	9.20612	9.11614	8.31785	9.94082	8.22781	5.09396	5.80696	5.1729	4.81379	4.99554	6.24219	5.13338	10.0763	12.0618	9.61329	12.3803	9.74035	7.33243	8.54389	8.71612	4.76012	4.25518	5.88391	5.60169	5.84686	5.52541
AT1G68520	COL6	Zinc finger protein CONSTANS-LIKE 6 [Source:UniProtKB/Swiss-Prot;Acc:Q8LG76]	488	cluster1	Yes	CO-like	4.10987	3.77171	4.18933	4.08768	2.97214	3.15561	3.37793	2.47811	1.36819	0.986606	1.18669	1.20833	2.14197	1.20592	1.57207	4.43414	4.77593	3.36256	5.58973	3.21363	3.03172	3.20262	3.98487	1.32194	1.42668	1.5723	1.90022	1.42189	2.24898
AT5G13630	CHLH	Magnesium-chelatase subunit ChlH, chloroplastic [Source:UniProtKB/Swiss-Prot;Acc:Q9FNB0]	489	cluster1			25.6638	25.8681	23.0996	25.2479	21.0288	21.1496	19.1989	21.138	13.7637	13.1237	13.6145	14.8863	15.1501	13.9707	15.7563	26.7442	24.9395	21.5687	28.2715	20.9522	18.9129	21.6149	22.0445	15.6176	15.5055	14.0276	15.0141	15.3838	16.3844
AT1G14870	PCR2	PCR2 [Source:UniProtKB/TrEMBL;Acc:A0A178WDU8]	490	cluster1			24.3284	17.4145	19.5346	17.226	16.5206	13.8704	16.0476	16.2382	9.87971	8.46987	7.6035	8.89499	9.44753	8.27425	10.1026	23.2348	16.6254	17.2755	20.758	14.12	17.124	15.6564	16.205	9.49294	10.429	10.1467	8.87599	6.30397	11.1288
AT5G41080	GDPD2	Glycerophosphodiester phosphodiesterase GDPD2 [Source:UniProtKB/Swiss-Prot;Acc:Q9FLM1]	491	cluster1			14.364	13.877	14.3099	14.8991	12.7843	12.2998	11.4748	11.9686	6.1132	4.36168	5.4845	6.04815	5.4779	5.16576	4.96582	16.0883	13.0966	13.6943	15.1486	11.3511	12.3931	10.9188	11.9839	4.65927	5.73671	7.20028	5.30205	5.12967	4.09309
AT5G44380	AT5G44380	FAD-binding Berberine family protein [Source:TAIR;Acc:AT5G44380]	492	cluster1			14.3669	16.0448	14.8774	12.8758	13.2337	12.5664	11.0458	12.6443	5.47649	4.62924	5.07515	4.15642	5.8173	4.30129	3.92608	17.8083	11.9599	12.4081	16.3657	11.351	12.3384	12.2441	11.6675	4.69647	4.98284	4.94067	6.01866	4.62724	5.53632
AT1G25560	TEM1	AP2/ERF and B3 domain-containing transcription repressor TEM1 [Source:UniProtKB/Swiss-Prot;Acc:Q9C6M5]	493	cluster1	Yes	RAV	8.75614	7.21301	9.31478	9.01683	8.93079	6.67128	6.62877	7.36623	3.83557	3.40493	3.08631	2.67718	3.2016	3.01962	3.24449	12.1645	8.61324	8.1771	10.0212	6.80918	8.55992	7.77747	7.08698	3.28452	3.73099	3.87821	2.45329	2.6432	3.36098
AT5G21105	AT5G21105	Plant L-ascorbate oxidase [Source:UniProtKB/TrEMBL;Acc:F4K6Z5]	494	cluster1			18.7358	18.2854	18.4185	17.9582	16.8525	14.896	14.3456	15.1833	9.26036	10.5333	8.73793	8.37792	8.26278	9.2199	9.02332	20.4075	17.9796	17.224	21.2164	14.1868	16.1175	15.9847	16.5179	8.77863	9.72692	11.1083	9.12004	9.67987	10.8539
AT1G10550	XTH33	Probable xyloglucan endotransglucosylase/hydrolase protein 33 [Source:UniProtKB/Swiss-Prot;Acc:Q8LC45]	495	cluster1			9.39617	7.15153	8.13138	7.46732	5.0825	5.94277	4.31199	5.68417	2.44936	1.71811	0.918058	2.07145	1.00838	0.59296	1.32963	7.86408	6.37486	9.88278	7.54873	5.26323	5.19063	4.70246	6.65222	2.09166	1.80758	1.75946	0.758046	1.02075	1.27564
AT5G10430	AGP4	ATAGP4 [Source:UniProtKB/TrEMBL;Acc:A0A178UE88]	496	cluster1			48.4331	42.2787	47.1885	47.0207	33.3608	37.4069	34.8309	42.664	17.9996	19.4245	20.3273	15.3842	22.558	16.9541	15.5518	43.7445	44.9441	42.6868	40.9171	31.5943	32.2945	31.9778	43.1988	22.9076	25.9476	20.728	18.8632	19.3286	13.4238
AT4G00360	CYP86A2	Cytochrome P450 86A2 [Source:UniProtKB/Swiss-Prot;Acc:O23066]	497	cluster1			14.8084	14.7755	13.7379	13.4759	14.3714	11.5061	11.3095	12.0788	6.48708	6.66895	6.4745	5.85014	6.5222	6.71819	6.51762	15.3841	14.8553	13.6796	13.758	10.3662	11.7749	11.1796	10.7784	8.52236	7.44322	7.18576	5.93423	5.7404	5.05255
AT2G06850	XTH4	Xyloglucan endotransglucosylase/hydrolase protein 4 [Source:UniProtKB/Swiss-Prot;Acc:Q39099]	498	cluster1			35.1666	33.4385	35.7604	32.3548	24.5561	20.8065	20.9323	19.8866	10.8619	10.982	11.7956	11.057	9.12499	10.2008	10.6588	33.6006	31.2941	29.7359	30.1774	21.3453	24.1113	21.8586	20.6852	13.075	12.4224	12.8517	11.5782	12.8324	10.7865
AT1G03870	FLA9	At1g03870 [Source:UniProtKB/TrEMBL;Acc:B3LF88]	499	cluster1			39.5348	37.5736	38.8338	39.6394	24.3704	18.6253	18.6901	24.263	7.8842	7.18532	7.19981	4.44061	4.6967	4.25027	3.27031	41.5409	31.7662	36.7495	39.5437	20.2801	22.5237	19.3051	21.9455	9.79775	9.92598	8.70522	4.35894	3.7944	4.30969
AT4G21850	MSRB9	MSRB9 [Source:UniProtKB/TrEMBL;Acc:A0A178V287]	500	cluster1			31.5624	33.4506	31.8615	28.8791	19.0966	18.1724	16.6066	20.6556	7.18131	4.84736	5.33251	5.75071	5.9143	4.03719	5.1379	30.0969	27.4525	32.7146	28.7472	16.0959	16.5811	19.5667	16.0179	7.10496	6.1945	7.25082	4.1544	5.41052	4.18103
AT5G43420	ATL16	RING-H2 finger protein ATL16 [Source:UniProtKB/Swiss-Prot;Acc:Q9LSW9]	501	cluster1			13.1996	10.6771	12.5081	12.6232	9.75261	8.09737	8.89329	9.32043	5.13758	3.84428	4.24988	3.99398	4.69532	5.18006	6.10257	12.2343	11.1713	11.6596	11.1984	8.82306	8.31522	8.75225	9.72599	3.9467	4.87176	4.20572	6.25365	4.61915	4.54105
AT2G43140	AT2G43140	Basic helix-loop-helix (BHLH) DNA-binding superfamily protein [Source:UniProtKB/TrEMBL;Acc:F4IQ66]	502	cluster1	Yes	bHLH	46.6956	41.3917	44.3705	40.3218	30.8046	33.6357	29.7228	30.3833	11.8622	10.641	10.7395	15.5177	17.0031	13.6171	15.7535	43.1944	40.4142	36.3559	41.2006	26.786	29.5743	28.6478	30.9197	11.1766	11.5325	9.50519	14.6965	11.6649	15.2129
AT5G15350	ENODL17	Lamin-like protein [Source:UniProtKB/Swiss-Prot;Acc:Q39131]	503	cluster1			172.398	152.9	174.039	150.822	127.822	129.649	126.249	125.538	82.5384	80.8305	76.1481	87.0997	90.3239	91.1567	79.2883	164.745	153.627	165.698	145.239	118.175	127.596	122.955	125.582	77.6084	78.4774	77.506	83.9693	85.6336	86.6845
AT1G08930	ERD6	ERD6 [Source:UniProtKB/TrEMBL;Acc:A0A178W9Q9]	504	cluster1			44.1534	42.5548	44.5508	43.7828	37.044	39.0881	38.1081	35.9963	20.4728	22.7036	18.88	24.1026	22.5986	23.6055	25.0905	45.1272	45.8951	45.108	42.6721	39.0291	37.8395	33.8615	32.2294	24.2554	23.4962	23.4685	22.8517	23.1479	25.3206
AT3G17390	METK4	S-adenosylmethionine synthase [Source:UniProtKB/TrEMBL;Acc:A0A178VIP8]	505	cluster1			375.306	377.635	368.858	382.596	322.654	302.059	310.865	288.186	198.182	204.494	197.238	214.41	197.763	215.971	209.134	373.683	362.065	383.248	356.803	293.88	282.927	289.748	269.485	199.041	199.351	195.171	194.923	195.88	203.018
AT2G45180	AT2G45180	At2g45180/T14P1.1 [Source:UniProtKB/TrEMBL;Acc:Q42044]	506	cluster1			183.833	167.585	173.171	182.996	119.179	125.854	134.288	116.204	58.3212	51.6923	55.7699	65.5198	63.2263	67.0588	64.6731	184.098	192.062	201.08	193.53	137.363	132.251	151.412	129.656	67.1741	74.1011	71.6955	70.8862	65.8495	72.3518
AT5G22940	F8H	FRA8 homolog [Source:TAIR;Acc:AT5G22940]	507	cluster1			5.25249	4.30217	4.47895	4.80346	3.5627	3.10994	3.09973	3.1824	1.34999	1.00302	1.15064	0.73589	1.05329	1.37286	1.33578	4.1402	4.89002	4.92748	4.55808	3.14702	3.76391	3.62492	3.16925	1.73526	1.52769	1.54497	1.29742	1.33885	1.15549
AT1G66200	ATGSR2	Glutamine synthetase [Source:UniProtKB/TrEMBL;Acc:F4ID91]	508	cluster1			7.43048	4.35429	5.56776	2.96976	6.0399	4.84314	4.6593	4.63542	1.97845	2.37578	2.53684	2.31548	1.96385	2.63913	2.32858	5.73494	5.14675	4.2273	6.99449	4.44612	5.26066	6.03033	5.50162	2.8849	2.67938	2.0307	2.56052	2.5886	1.7619
AT2G46150	AT2G46150	Late embryogenesis abundant (LEA) hydroxyproline-rich glycoprotein family [Source:UniProtKB/TrEMBL;Acc:O82354]	509	cluster1			3.41181	2.17234	3.20787	2.48744	3.41309	2.08246	1.63554	2.53594	0.920596	1.15008	0.688413	0.887675	1.57107	1.63253	1.25612	2.58212	2.35128	2.72789	3.50068	1.46156	2.59465	1.80696	2.50916	1.94933	1.06546	1.50698	0.913323	0.850237	1.05123
AT1G62790	AT1G62790	At1g62790 [Source:UniProtKB/TrEMBL;Acc:Q6NLF7]	510	cluster1			30.2102	22.6856	28.3526	25.9957	25.0007	23.2754	23.0187	25.8846	20.9193	18.1272	17.122	20.7399	19.57	21.4624	18.6952	27.9562	24.1219	24.9382	24.4206	24.9001	25.2602	25.4233	22.4249	19.9064	19.6754	18.7139	17.7318	23.5063	19.4032
AT4G12880	ENODL19	At4g12880 [Source:UniProtKB/TrEMBL;Acc:Q9STZ8]	511	cluster1			56.4958	46.6217	55.4694	48.8379	49.0357	42.5357	42.1899	41.9746	40.1941	30.7619	31.3337	36.7065	34.1625	34.1507	35.2192	50.6681	45.9002	46.3936	53.9485	48.0484	48.364	46.1044	49.0415	38.0636	28.2038	37.885	34.3268	43.3538	34.9117
AT4G37530	PER51	Peroxidase 51 [Source:UniProtKB/Swiss-Prot;Acc:Q9SZE7]	512	cluster1			2.04997	1.25452	1.65643	1.23949	1.18569	0.604874	1.16686	0.897049	0.837379	0.11624	0.308709	0.224306	0.462467	0.427752	0.592446	1.50019	1.20833	0.685558	1.17808	0.844137	1.21759	1.19178	0.945169	0.394086	0.227699	0.380758	0.2391	0.859335	0.329908
AT3G43960	RDL3	Probable cysteine protease RDL3 [Source:UniProtKB/Swiss-Prot;Acc:Q9LXW3]	513	cluster1			6.86564	4.70425	5.2027	4.97728	2.83063	2.66461	4.51208	2.87966	1.50626	1.7396	1.26353	1.42513	1.93003	2.67823	1.58522	6.37528	5.04113	4.53949	5.92529	3.94663	5.04364	5.37857	4.55119	1.83825	1.90008	1.9021	2.99374	2.11342	2.14451
AT5G48110	AT5G48110	Terpenoid cyclases/Protein prenyltransferases superfamily protein [Source:TAIR;Acc:AT5G48110]	514	cluster1			1.68519	0.965905	0.718548	0.712515	0.682031	0.541329	0.517937	0.80804	0.139872	0	0.0480407	0.162496	0.239981	0.133434	0.205352	1.65164	0.785657	0.907769	1.10088	0.816676	1.13225	1.06351	1.22571	0.0474343	0.0942983	0.0616106	0.148992	0.356743	0.205289
AT3G51160	MUR1	MUR_1 [Source:UniProtKB/TrEMBL;Acc:A0A178V6B0]	515	cluster1			35.234	31.5907	31.4253	34.8262	32.0676	28.4389	29.4074	31.2314	26.3953	22.769	26.1525	23.4299	25.1589	26.2567	25.5859	36.2349	31.2878	28.922	33.5647	26.6898	33.1918	29.5079	31.5598	25.667	24.9774	25.7665	25.0268	27.5692	26.2651
AT5G10170	IPS3	Probable inositol 3-phosphate synthase isozyme 3 [Source:UniProtKB/Swiss-Prot;Acc:Q9LX12]	516	cluster1			0.89929	0.6695	0.492997	0.852499	0.748438	0.415665	0.465248	0.409385	0.268511	0.123547	0.105505	0.0594818	0.368904	0.341757	0.315572	0.906487	0.627726	0.644881	0.761031	0.784614	0.795673	0.558769	0.484534	0.260524	0.207162	0.270504	0.218103	0.32638	0.281795
AT2G18730	DGK3	Diacylglycerol kinase 3 [Source:UniProtKB/Swiss-Prot;Acc:Q8VZG1]	517	cluster1			4.41909	3.16043	3.77249	4.02447	4.06233	2.89173	4.05843	4.74649	2.21109	2.21001	2.51633	3.07376	2.25201	2.52301	2.77772	3.48332	4.01566	3.32087	4.44879	4.17711	3.06402	4.0888	3.5311	2.95139	3.03653	1.81457	2.05908	3.04889	2.9684
AT1G64860	SIGA	RNA polymerase sigma factor sigA [Source:UniProtKB/Swiss-Prot;Acc:O24629]	518	cluster1			16.3392	14.5972	13.6329	14.487	14.4393	11.8551	12.5377	14.7997	11.1975	11.2818	10.1052	10.9308	11.8	10.0779	10.725	13.712	13.4476	12.0529	15.0829	13.2227	12.0563	12.93	13.0361	11.21	9.59213	9.07898	11.1505	11.973	10.9416
AT3G58850	PAR2	Transcription factor PAR2 [Source:UniProtKB/Swiss-Prot;Acc:Q9LXR7]	519	cluster1			16.9812	12.1368	13.6302	13.1454	12.6305	12.9669	11.2986	15.1688	7.82509	5.66031	5.06197	7.45068	8.8983	6.4891	6.92755	13.3037	12.1003	12.4485	13.8917	12.7303	12.2338	13.6362	13.8135	8.07749	8.24381	5.3344	8.73972	6.3847	7.64685
AT5G11950	LOG8	Cytokinin riboside 5'-monophosphate phosphoribohydrolase [Source:UniProtKB/TrEMBL;Acc:A0A178UJ28]	520	cluster1			31.466	26.9075	29.0299	27.597	27.1781	23.9555	25.3664	31.8298	20.6695	18.7636	17.9343	22.006	20.5007	21.5196	20.5751	31.1218	29.2352	28.1806	27.9914	28.0749	26.3118	25.8363	26.1058	20.7539	18.1238	17.7738	22.6072	20.9835	23.2935
AT3G52400	SYP122	Syntaxin-122 [Source:UniProtKB/Swiss-Prot;Acc:Q9SVC2]	521	cluster1			1.84778	2.06815	1.97071	1.4137	2.29739	1.436	1.62449	2.14257	0.982289	0.706028	1.05582	1.10581	0.45192	1.11479	1.35101	1.81112	0.899457	1.17242	1.66291	1.44161	1.9191	1.60103	1.46236	1.04461	0.889898	0.675439	0.856744	0.932319	0.967113
AT1G66400	CML23	Probable calcium-binding protein CML23 [Source:UniProtKB/Swiss-Prot;Acc:Q9C8Y1]	522	cluster1			7.46759	7.14189	6.44675	6.79963	9.03989	5.56423	4.78602	7.37961	5.30748	2.7913	3.82138	4.71712	3.33762	4.83782	3.147	7.75778	5.81185	5.29589	6.37242	8.23688	5.84992	6.01693	3.89993	2.8449	3.29812	3.95764	3.57079	3.68393	4.08578
AT3G12700	NANA	Aspartic proteinase NANA, chloroplast [Source:UniProtKB/Swiss-Prot;Acc:Q9LTW4]	523	cluster1			2.16462	1.79799	1.5363	1.30983	1.7884	1.16457	1.2187	1.77714	0.900014	0.285261	0.452964	1.02291	0.669341	0.554733	0.572263	1.54504	1.17887	1.21819	1.55045	1.5998	1.32066	1.40885	0.935656	0.662243	0.707843	1.17054	0.818273	0.527459	0.455603
AT1G72280	AERO1	Like disulfide bond formation protein [Source:UniProtKB/TrEMBL;Acc:Q0WSW0]	524	cluster1			3.47989	4.00939	2.89951	2.93755	3.44749	3.55442	2.36497	3.86413	1.66991	2.22059	2.24139	2.26825	1.72235	2.17999	2.01295	2.83003	3.07893	2.74595	2.53577	3.11367	3.62977	2.87902	2.99132	2.10108	1.69327	1.69386	2.25694	1.99084	2.39476
AT2G37690	AT2G37690	Phosphoribosylaminoimidazole carboxylase like protein [Source:UniProtKB/TrEMBL;Acc:Q84TI2]	525	cluster1			47.8127	50.8597	48.8504	52.213	49.8559	54.7497	46.557	50.4076	39.0629	43.603	41.9262	41.1798	41.8913	42.8551	44.6107	47.6052	49.5267	48.8422	48.2651	48.6371	51.2135	46.7014	47.3803	38.7917	39.5628	36.9528	44.0735	42.8407	41.7716
AT4G13345	MEE55	Serinc-domain containing serine and sphingolipid biosynthesis protein [Source:TAIR;Acc:AT4G13345]	526	cluster1			1.53696	2.26295	2.25068	1.97917	1.86619	2.35359	1.49292	2.23331	0.571104	0.809525	0.723363	1.19586	0.690627	1.45596	1.07181	1.9318	2.16948	1.31078	1.66814	1.92902	1.9456	1.62643	1.51862	0.893601	0.678716	0.504095	1.06672	0.959531	1.01691
AT4G19420	AT4G19420	Pectinacetylesterase family protein [Source:TAIR;Acc:AT4G19420]	527	cluster1			1.47076	2.39558	1.66879	2.26152	1.86631	1.21481	1.59206	2.39275	1.19579	1.20328	1.11456	0.810994	0.821215	1.18754	0.878197	1.64812	1.87197	1.67256	1.7891	2.12401	1.92854	1.30933	1.73025	1.11503	0.756509	0.859365	0.849683	1.08391	0.703703
AT5G24030	SLAH3	S-type anion channel SLAH3 [Source:UniProtKB/Swiss-Prot;Acc:Q9FLV9]	528	cluster1			0.833671	1.56369	1.53691	1.07815	1.17776	0.990846	1.64289	1.71758	0.326435	0.327172	0.325645	0.179919	0.279057	0.184814	0.307183	0.777788	1.15939	1.19773	1.19467	1.10232	1.76799	0.882586	1.0994	0.4017	0.391354	0.365656	0.252555	0.554339	0.0869652
AT2G23630	sks16	SKU5 similar 16 [Source:TAIR;Acc:AT2G23630]	529	cluster1			1.12187	1.88046	1.88393	1.4354	2.97504	2.2668	1.56897	1.91706	0.516828	0.277776	0.29657	0.93641	0.888763	0.274336	0.810605	1.62996	1.41254	1.77936	2.31497	1.89023	2.18054	1.88596	1.21067	0.351686	0.524333	0.303979	1.04198	0.95388	0.443618
AT1G19450	AT1G19450	Sugar transporter ERD6-like 4 [Source:UniProtKB/Swiss-Prot;Acc:Q93YP9]	530	cluster1			16.2354	22.1548	19.6619	18.5367	20.8091	20.6554	21.182	19.3488	10.7093	9.66123	11.8673	15.3384	11.6635	13.1755	13.2384	16.6404	18.11	18.0165	18.5473	21.6296	19.6013	19.5485	16.6408	11.1937	12.026	9.89865	14.0137	12.8962	12.3172
AT3G12610	DRT100	DRT100 [Source:UniProtKB/TrEMBL;Acc:A0A178VMS3]	531	cluster1			16.087	20.9025	17.1905	17.4667	18.8271	17.286	16.7375	16.4821	9.20695	9.70712	8.16635	13.4598	10.9182	13.187	10.8355	17.4016	17.3035	18.1445	18.4395	20.2179	18.8295	19.2538	14.3606	9.81072	8.76369	10.0575	9.60603	8.85766	11.8803
AT3G48700	CXE13	Probable carboxylesterase 13 [Source:UniProtKB/Swiss-Prot;Acc:Q9SMM9]	532	cluster1			83.1585	83.4657	85.2854	88.3656	98.7301	93.6376	88.5401	94.397	49.8102	55.1723	51.0223	64.9448	57.6768	58.8483	62.0426	90.6524	80.727	87.3802	84.6227	84.4454	85.8519	84.4782	80.715	55.33	57.9135	59.9303	63.0325	63.5926	62.9678
AT5G14760	AO	L-aspartate oxidase, chloroplastic [Source:UniProtKB/Swiss-Prot;Acc:Q94AY1]	533	cluster1			16.5226	17.1964	17.2072	19.6926	18.8485	18.6776	16.6349	18.864	8.17462	9.37216	8.34797	11.4153	10.5038	11.4944	11.2091	16.6654	16.4465	14.5677	16.8973	17.701	18.0735	17.5798	16.2504	7.47419	8.22558	6.89507	11.5907	11.4364	10.5273
AT2G29670	AT2G29670	At2g29670/T27A16.23 [Source:UniProtKB/TrEMBL;Acc:O82388]	534	cluster1			13.7272	15.0564	15.187	14.9828	15.5847	15.54	15.2341	15.2702	8.5374	8.948	9.29043	9.83178	9.54688	9.72333	10.0841	14.7416	13.3201	12.4402	13.9748	14.9609	15.1185	13.8808	14.0562	8.33807	8.05525	9.01621	9.11979	9.62907	9.60067
AT3G17790	PAP17	Purple acid phosphatase 17 [Source:UniProtKB/Swiss-Prot;Acc:Q9SCX8]	535	cluster1			71.2183	92.289	85.8765	89.3258	99.7989	92.1883	81.1894	91.4353	38.4702	37.4079	41.6048	45.5906	48.1157	49.4509	52.0353	81.6309	71.0974	69.5161	82.5377	89.219	90.4496	86.4988	75.7154	36.5746	30.5535	41.1436	48.8511	48.6068	46.2476
AT3G23800	SBP3	SBP3 [Source:UniProtKB/TrEMBL;Acc:A0A178VEQ9]	536	cluster1			100.612	98.2716	93.2746	96.7794	106.777	102.199	105.866	99.1552	67.1418	75.0058	64.5879	84.5837	76.0998	80.2201	79.9094	101.663	97.3195	101.311	98.7434	103.993	117.602	111.133	102.824	63.8571	68.4554	71.5651	77.6936	75.3947	69.8545
AT5G66690	UGT72E2	Glycosyltransferase (Fragment) [Source:UniProtKB/TrEMBL;Acc:W8PUV8]	537	cluster1			7.00573	6.46133	6.42547	5.77034	8.97456	6.60851	5.93219	4.48418	1.49417	1.5142	1.82238	1.85615	2.05534	1.84896	2.56092	6.19283	6.16832	5.87854	6.0353	6.74434	7.758	9.23219	6.1195	0.98754	1.44347	1.50644	1.70097	1.8181	1.88429
AT3G44260	CAF1-9	Probable CCR4-associated factor 1 homolog 9 [Source:UniProtKB/Swiss-Prot;Acc:Q9LXM2]	538	cluster1			15.522	13.8724	14.401	9.01559	15.0144	14.4504	12.8838	13.6336	3.69909	4.4677	3.08727	5.68191	5.76059	5.10169	4.08714	12.7228	10.3619	12.357	12.0557	11.3876	13.7053	12.5505	12.3542	4.58373	3.03703	3.84417	5.45266	6.82808	5.20962
AT1G09210	CRT2	Calreticulin-2 [Source:UniProtKB/Swiss-Prot;Acc:Q38858]	539	cluster1			166.388	158.686	155.673	153.898	179.952	159.605	152.618	155.689	111.987	108.045	108.34	119.751	129.046	121.856	119.319	157.173	149.942	145.153	148.864	165.373	178.034	162.347	170.924	124.99	107.01	113.301	115.588	119.216	118.06
AT1G65390	PP2A5	Protein PHLOEM PROTEIN 2-LIKE A5 [Source:UniProtKB/Swiss-Prot;Acc:Q9C5Q9]	540	cluster1			4.50418	4.05973	3.52531	4.24601	4.95401	4.58633	4.98146	4.56141	0.860179	0.829916	0.75453	1.26355	1.65558	1.52565	1.06901	5.13873	3.3669	4.3845	4.10981	5.32015	4.53483	4.50148	5.32948	1.29213	1.05054	0.843928	1.22559	1.0596	1.12676
AT4G30290	XTH19	Xyloglucan endotransglucosylase/hydrolase [Source:UniProtKB/TrEMBL;Acc:A0A178UU22]	541	cluster1			126.094	117.356	140.612	131.886	137.195	131.214	127.056	137.866	71.0563	74.2148	70.7463	81.115	82.1535	79.2778	75.286	126.742	116.88	128.349	124.022	134.449	133.84	125.4	145.681	72.9542	68.3349	70.0629	77.8683	85.55	81.2082
AT4G01883	AT4G01883	Polyketide cyclase / dehydrase and lipid transport protein [Source:UniProtKB/TrEMBL;Acc:Q1G3L2]	542	cluster1			6.15511	6.7626	6.81015	6.51736	8.75726	6.24013	6.11014	6.9682	3.96223	3.80761	5.16448	4.87256	4.05298	4.90248	3.93137	6.46919	6.04265	7.58177	7.17581	7.5806	6.81959	7.27752	8.96186	4.58993	5.70177	4.53865	5.37741	5.4265	4.84793
AT4G01950	ATGPAT3	glycerol-3-phosphate acyltransferase 3 [Source:TAIR;Acc:AT4G01950]	543	cluster1			1.44281	2.07189	1.22066	1.24554	2.19734	2.44979	1.44	2.11171	0.39563	0.254933	0.326571	0.368238	0.271869	0.554036	0.372063	1.80799	1.25507	1.5726	1.43179	1.7925	1.89842	1.72983	1.72198	0.645202	0.427538	0.348822	0.112509	0.336726	0.232603
AT4G12870	AT4G12870	Gamma interferon responsive lysosomal thiol (GILT) reductase family protein [Source:UniProtKB/TrEMBL;Acc:Q8VY56]	544	cluster1			5.00793	8.0987	5.5226	6.37243	9.98328	6.25801	4.4528	7.28226	1.28225	2.25901	1.51951	1.87136	1.10286	1.52406	1.52433	9.59006	5.07781	5.96876	5.26206	9.23214	7.15618	6.30213	8.31789	1.09852	1.09151	1.75796	1.70797	2.21428	1.62493
AT2G35710	PGSIP8	Putative glucuronosyltransferase PGSIP8 [Source:UniProtKB/Swiss-Prot;Acc:Q8VZP6]	545	cluster1			1.22245	1.19051	1.15223	1.19045	2.02462	2.26151	1.05063	1.73334	0.311791	0.251098	0.32165	0.181343	0.535551	0.198445	0.213891	0.982543	1.33454	0.714899	1.50123	1.50744	1.61715	1.33498	1.88951	0.327196	0.26317	0.343591	0.443269	0.198998	0.400918
AT1G64640	ENODL8	ENODL8 [Source:UniProtKB/TrEMBL;Acc:A0A178WAZ0]	546	cluster1			10.1299	10.5721	12.7351	13.9411	13.6231	14.5948	12.9436	13.6704	4.47934	4.98753	4.92265	6.04869	5.89717	6.24946	7.63149	13.6001	13.1735	11.8899	12.1416	13.584	14.532	13.9783	13.8435	5.20823	6.4695	8.09429	4.51338	7.15739	6.08127
AT2G28840	XBAT31	Putative E3 ubiquitin-protein ligase XBAT31 [Source:UniProtKB/Swiss-Prot;Acc:Q94B55]	547	cluster1			128.224	121.183	125.127	131.903	128.651	136.678	130.66	129.897	99.0785	99.2553	98.9305	108.128	106.49	103.551	104.455	136.233	126.784	122.17	128.387	136.494	134.387	131.415	141.258	104.882	104.056	107.917	111.443	110.725	115.856
AT1G07620	ATOBGM	GTP-binding protein Obg/CgtA [Source:TAIR;Acc:AT1G07620]	548	cluster1			6.40882	5.92582	8.18945	7.07843	7.00141	6.75776	5.42469	6.67998	2.20028	1.54686	2.42767	3.47314	3.38335	3.53286	2.8699	5.96157	5.91701	5.38269	7.09592	8.33427	6.38278	5.51041	6.40402	2.3926	1.89171	2.96308	3.14149	2.92851	3.3318
AT2G34080	AT2G34080	Cysteine proteinases superfamily protein [Source:UniProtKB/TrEMBL;Acc:O22961]	549	cluster1			45.8386	47.4857	50.9625	46.2736	48.5475	48.016	42.5443	46.3971	19.3451	22.5074	23.2726	21.965	28.1434	26.5392	25.99	48.7783	48.8754	46.5808	50.3438	52.8728	46.9248	49.7444	53.7226	24.5204	26.3163	21.5657	29.4264	29.2553	31.2159
AT5G52882	AT5G52882	P-loop containing nucleoside triphosphate hydrolases superfamily protein [Source:UniProtKB/TrEMBL;Acc:F4KHN5]	550	cluster1			13.3863	12.25	15.1938	15.2036	13.6428	14.2565	11.9215	15.1766	6.52849	6.42719	6.00814	6.46157	7.21598	6.2104	7.19799	15.7539	14.8228	12.7224	18.1152	15.2615	14.3192	13.6884	16.1449	7.17319	6.83356	7.08149	8.38284	8.05675	9.24289
AT3G47690	EB1A	Microtubule-associated protein RP/EB family member 1A [Source:UniProtKB/Swiss-Prot;Acc:Q7XJ60]	551	cluster1			5.71246	5.18755	4.59184	4.27671	4.99361	4.49593	4.89848	5.29454	3.61598	4.12725	3.69164	3.79408	3.27703	4.31786	2.51802	5.4385	3.67153	6.3752	4.59095	4.26841	4.94799	6.17852	5.10711	3.97907	3.38965	3.35689	3.0493	3.14306	3.41931
AT3G51670	PATL6	Patellin-6 [Source:UniProtKB/Swiss-Prot;Acc:Q9SCU1]	552	cluster1			14.4971	14.1184	11.2198	11.7027	15.6699	13.1281	13.36	14.2942	11.5385	12.9432	12.008	12.8444	11.4351	12.3046	10.9303	13.4956	13.6508	14.3409	12.2366	13.591	13.9113	13.2961	13.572	11.42	9.97345	10.7868	11.0763	11.5937	10.8511
AT3G05430	AT3G05430	F22F7.12 protein [Source:UniProtKB/TrEMBL;Acc:Q9MA56]	553	cluster1			1.26206	1.27885	1.09669	1.13898	1.19349	1.02176	1.14936	1.19851	0.887554	0.903444	0.801847	0.807652	0.93389	0.924148	0.950464	1.06171	1.0817	1.54923	0.978726	1.01609	1.07594	0.8891	1.16456	0.729894	0.906947	0.52012	0.861371	1.0695	1.13129
AT1G68130	IDD14	Protein indeterminate-domain 14 [Source:UniProtKB/Swiss-Prot;Acc:Q9C9X7]	554	cluster1	Yes	C2H2	8.18495	7.57056	7.56858	8.48203	8.78802	7.47343	6.21757	8.94594	6.36433	6.74052	5.5116	6.10435	6.67597	5.68959	7.04662	7.93686	8.15859	8.94518	7.64072	7.15144	8.59864	8.10598	7.98679	5.8136	5.68198	4.81625	6.70614	7.24374	6.77895
AT3G53380	LECRK81	L-type lectin-domain containing receptor kinase VIII.1 [Source:UniProtKB/Swiss-Prot;Acc:Q9LFH9]	555	cluster1			3.54111	4.06801	3.27456	3.30772	4.15781	3.40099	3.10021	3.80153	3.35015	3.26328	3.04897	2.71581	2.8961	2.54612	3.25289	3.79915	3.35426	4.43663	3.45134	3.80007	3.69096	4.01769	3.84156	2.37682	2.47338	2.31923	3.38678	3.02945	3.73935
AT3G53610	RABE1A	Ras-related protein RABE1a [Source:UniProtKB/Swiss-Prot;Acc:O24466]	556	cluster1			35.5828	28.4059	31.9531	30.0755	28.5556	33.7835	33.2237	30.2344	30.2993	26.1497	24.0308	32.3297	27.3367	25.9487	28.0465	32.885	31.9439	31.9799	31.3434	33.2143	33.0651	30.8436	32.6237	27.1666	26.9961	21.527	27.1873	28.5595	31.188
AT2G17340	AT2G17340	Uncharacterized protein At2g17340 [Source:UniProtKB/Swiss-Prot;Acc:Q949P3]	557	cluster1			15.2182	15.6036	16.306	17.36	15.4653	16.3552	15.2282	15.788	12.122	10.7604	11.4121	12.939	10.2905	13.9206	12.169	15.748	14.9237	13.665	15.591	16.7746	15.4335	12.3874	14.3814	11.3404	12.2412	10.9837	13.7948	11.4747	13.9073
AT4G25360	TBL18	TBL18 [Source:UniProtKB/TrEMBL;Acc:A0A178V5X6]	558	cluster1			15.7147	17.0542	15.8112	16.6405	15.4432	17.7539	16.283	17.9787	13.9082	11.6741	12.3128	14.1622	12.7598	16.0783	15.9946	17.0309	15.8293	16.087	16.158	17.6505	15.4036	14.9342	16.8605	13.7789	14.4953	12.2598	14.9162	13.9339	13.7106
AT3G51460	SAC7	RHD4 [Source:UniProtKB/TrEMBL;Acc:A0A178VA55]	559	cluster1			19.6447	19.6594	19.0804	19.0535	18.5481	19.1955	20.8432	18.7887	15.9164	15.1825	17.4173	17.239	16.4631	16.8542	18.1512	20.8152	18.3137	18.7282	18.7769	19.3767	17.5005	18.8375	17.3999	15.4533	15.6817	14.5857	15.9812	18.1208	16.8585
AT5G07580	ERF106	Ethylene-responsive transcription factor ERF106 [Source:UniProtKB/Swiss-Prot;Acc:Q9LY05]	560	cluster1	Yes	ERF	43.4725	33.7182	34.3071	35.5313	40.5127	37.4467	39.4971	41.2942	15.937	15.7532	13.3068	21.6878	21.7478	22.9266	21.3459	35.0543	36.4211	32.2812	29.6606	34.4156	29.7582	36.675	26.4978	13.5201	21.6632	18.7427	18.8102	19.5622	19.5938
AT5G35670	iqd33	IQ-domain 33 [Source:UniProtKB/TrEMBL;Acc:Q8L8M9]	561	cluster1			5.63901	5.08875	4.14439	4.22603	4.66099	5.78834	5.08417	5.94774	2.281	2.66284	2.70887	3.47538	3.13159	2.90487	3.42137	4.70722	4.98639	5.16974	4.58799	4.65508	3.87368	4.84444	4.90908	2.45587	2.65459	2.21688	3.12968	3.14483	3.52728
AT4G17260	AT4G17260	L-lactate dehydrogenase [Source:UniProtKB/TrEMBL;Acc:O23569]	562	cluster1			20.1194	21.191	19.7135	19.2897	19.9302	19.859	22.489	20.7926	13.9522	15.8159	14.6962	17.2421	14.6041	17.2638	17.8938	20.7781	23.2822	20.3386	20.0426	18.7446	17.4009	18.312	18.1639	14.3194	15.9018	13.8917	15.331	15.7041	18.6248
AT5G53160	PYL8	RCAR3 [Source:UniProtKB/TrEMBL;Acc:A0A178UJN3]	563	cluster1			125.985	124.137	128.171	132.526	121.332	133.41	142.39	128.202	100.079	94.0561	96.5499	111.372	103.5	118.497	104.576	115.508	123.523	127.322	125.358	125.639	113.051	124.86	113.872	84.8541	102.16	99.2855	103.628	99.3265	112.315
AT1G58290	HEMA1	Glutamyl-tRNA reductase 1, chloroplastic [Source:UniProtKB/Swiss-Prot;Acc:P42804]	564	cluster1			40.1365	46.0799	43.7294	42.5954	38.3731	39.8438	39.0122	37.9494	31.6128	32.5489	31.952	35.48	33.1942	33.2049	32.0856	45.7235	42.8918	38.2006	48.7746	43.4516	38.7188	40.7787	45.8047	34.524	32.3389	32.164	36.4811	34.6149	34.5076
AT2G38090	AT2G38090	Duplicated homeodomain-like superfamily protein [Source:UniProtKB/TrEMBL;Acc:Q8GXN7]	565	cluster1	Yes	MYB	1.12513	1.5422	1.21143	1.1635	0.825162	1.15492	0.899796	0.558864	0.274864	0.316251	0.486138	0.487254	0.485652	0.449876	0.461563	1.29934	0.883897	0.780342	1.28342	1.03292	1.01839	0.832309	1.21277	0.426857	0.424281	0.207712	0.837426	0.467846	0.403963
AT5G66280	GMD1	GMD1 [Source:UniProtKB/TrEMBL;Acc:A0A178U7H7]	566	cluster1			3.22858	4.29067	3.42128	3.57592	3.19289	2.99042	2.65834	2.66852	0.870579	1.0917	0.737178	2.54433	1.58304	0.801936	1.87666	3.74277	2.9844	3.10876	3.78622	2.92813	3.13958	2.82619	3.74123	2.03575	1.2841	2.22309	1.2388	1.23579	1.35249
AT1G02810	PME7	Probable pectinesterase/pectinesterase inhibitor 7 [Source:UniProtKB/Swiss-Prot;Acc:Q9SRX4]	567	cluster1			9.85301	12.0112	11.3716	10.1383	9.67588	9.60604	8.96539	7.00199	6.34461	5.60895	6.46535	6.42565	5.74168	5.63122	6.71472	10.9769	9.25606	10.061	9.87722	8.39584	10.7455	8.89642	10.7039	5.76894	4.79422	5.65064	5.49562	6.52002	5.62791
AT3G56370	IRK	Probable LRR receptor-like serine/threonine-protein kinase IRK [Source:UniProtKB/Swiss-Prot;Acc:Q9LY03]	568	cluster1			11.5881	12.6416	12.7738	12.3689	11.431	12.0669	10.7584	10.2698	8.28379	8.43824	9.79623	10.7275	9.09239	9.8604	9.63103	11.8527	11.512	10.8655	12.1586	12.0435	11.8952	12.4144	12.1339	9.16288	7.95973	8.2108	8.31571	8.36614	8.52539
AT5G44070	PCS1	PCS1 [Source:UniProtKB/TrEMBL;Acc:A0A178UMN4]	569	cluster1			8.29368	9.14478	9.2605	7.01318	7.99861	8.44009	8.86929	7.55626	6.51059	6.9095	7.10441	6.97748	5.78064	5.73837	6.65652	9.31687	7.63072	7.76676	8.21577	7.30363	7.77715	7.34072	8.01063	6.17041	5.12028	5.8001	5.80254	6.26116	6.06018
AT3G23210	BHLH34	Transcription factor bHLH34 [Source:UniProtKB/Swiss-Prot;Acc:Q9LTC7]	570	cluster1	Yes	bHLH	19.4067	18.2902	18.8628	14.749	15.2907	15.6116	16.1088	17.1978	12.2074	12.3342	13.1635	16.1736	13.5841	13.7473	15.1024	19.1197	16.3241	15.3986	16.7401	15.3433	15.8286	14.1428	17.3955	12.6736	11.1313	12.5282	14.1184	13.9057	12.8745
AT5G15470	GAUT14	GAUT14 [Source:UniProtKB/TrEMBL;Acc:A0A384LD84]	571	cluster1			9.45727	9.71219	9.97419	9.20596	8.55187	9.29645	9.46439	9.6401	7.23318	6.92533	8.38057	8.77281	7.47674	6.79481	7.97099	10.0412	8.77909	8.44509	8.63959	9.58173	8.67761	8.31024	10.042	6.97635	6.78796	7.10772	8.04807	7.22665	7.35338
AT4G38930	AT4G38930	Putative ubiquitin-dependent proteolytic protein [Source:UniProtKB/TrEMBL;Acc:Q9SVK0]	572	cluster1			29.7773	28.5125	26.3099	25.7327	24.5849	25.4458	29.3363	25.9529	22.459	19.5912	21.7188	23.7802	25.1368	22.6518	23.9477	32.1893	26.9172	27.6096	28.6041	29.2463	29.7924	29.4775	28.2268	22.4343	23.2073	23.8435	21.6723	23.6554	24.017
AT4G12050	AHL26	AT-hook motif nuclear-localized protein 26 [Source:UniProtKB/Swiss-Prot;Acc:Q9SZ70]	573	cluster1			8.99629	10.1603	8.67222	8.53194	7.82153	7.75988	7.99353	8.43364	6.00327	6.36747	7.11414	6.71357	8.22645	7.73852	7.24832	9.30371	8.37144	8.62079	9.66974	8.74887	9.30738	7.61109	9.09593	6.03417	6.31172	5.94988	6.94343	6.82845	7.59939
AT4G13050	FATA2	Oleoyl-acyl carrier protein thioesterase 2, chloroplastic [Source:UniProtKB/Swiss-Prot;Acc:Q9SV64]	574	cluster1			3.17144	3.67343	3.30454	3.36078	2.99218	2.87849	3.16694	2.9962	2.03661	1.85664	3.17178	2.47624	2.68089	2.31303	2.96926	3.63122	3.13268	3.32056	3.36374	3.49877	3.67972	3.29168	3.29924	1.80851	2.09713	1.79718	1.89081	2.48986	2.73722
AT3G04910	WNK1	Serine/threonine-protein kinase WNK1 [Source:UniProtKB/Swiss-Prot;Acc:Q9CAV6]	575	cluster1			15.3115	14.2524	16.1024	15.0465	15.4908	12.4747	14.3217	14.3561	12.9884	11.7648	13.4437	12.7604	13.1238	12.7439	13.4485	15.0075	14.0479	15.0703	15.0246	15.5478	15.7615	14.2852	15.0565	12.5815	11.6328	10.4759	12.1505	13.9774	13.5677
AT2G43040	NPG1	NPG1 [Source:UniProtKB/TrEMBL;Acc:A0A178VP56]	576	cluster1			3.95826	4.28508	4.2857	4.52669	4.52878	4.24331	4.287	3.45786	2.65157	2.56283	3.59634	3.13298	2.53167	3.10435	3.57856	5.01406	4.86188	4.52169	4.76813	4.08208	4.81629	3.88784	4.08737	2.74246	2.96658	2.35996	3.42303	3.44042	3.18685
AT4G39510	CYP96A12	CYP96A12 [Source:UniProtKB/TrEMBL;Acc:A0A178V036]	577	cluster1			6.23411	5.39572	6.76969	6.32242	6.68172	5.97358	5.0987	5.14657	3.52484	3.64373	4.79469	4.60101	4.84104	4.43809	4.66482	6.89606	6.14438	6.17917	6.36329	5.52753	6.87619	6.67878	4.89328	3.3751	3.20455	3.33533	5.0089	4.7972	4.03252
AT5G42030	ABIL4	ABL interactor-like protein 4 [Source:TAIR;Acc:AT5G42030]	578	cluster1			13.3714	12.5424	12.7389	10.8802	10.3946	11.7236	10.1532	9.75512	8.12753	8.49243	7.5819	7.60906	12.461	9.2367	7.57783	13.1731	13.3831	13.1692	8.96376	12.4508	9.49824	11.2922	12.1466	7.60592	7.488	6.72738	9.3631	9.14645	11.3328
AT2G19160	AT2G19160	At2g19160 [Source:UniProtKB/TrEMBL;Acc:Q8W460]	579	cluster1			10.4134	11.9627	10.0466	9.36125	10.8573	9.60695	9.67645	9.33038	8.11551	7.99549	8.23045	9.18237	10.0014	8.62988	8.44433	11.2318	10.2048	10.1773	10.231	10.0151	8.81683	9.84104	8.69908	6.17784	7.1397	6.43498	8.32077	7.69413	8.33608
AT4G18760	RLP51	Receptor-like protein 51 [Source:UniProtKB/Swiss-Prot;Acc:Q9SN38]	580	cluster1			9.84757	11.2505	8.96125	8.65171	9.88627	8.54817	9.22585	8.31823	6.0318	7.39581	6.43379	6.85936	8.53039	7.19629	7.09452	9.57735	9.18364	8.12343	9.32981	7.70438	7.99445	6.70579	9.07313	6.24191	6.08923	4.72141	7.07175	6.36744	8.68638
AT4G24780	AT4G24780	Probable pectate lyase 18 [Source:UniProtKB/Swiss-Prot;Acc:Q9C5M8]	581	cluster1			4.93405	3.8412	3.89102	2.75185	3.31437	3.34715	2.97999	3.33328	2.06211	1.47102	2.3811	2.53615	2.04803	2.20141	2.08917	3.10339	3.44798	2.57145	3.02981	3.30184	3.74057	3.63486	4.05009	2.15802	1.68991	1.60916	3.00657	1.71777	2.40293
AT5G65300	AT5G65300	Uncharacterized protein At5g65300 [Source:UniProtKB/TrEMBL;Acc:Q9FKQ7]	582	cluster1			12.1948	9.93635	11.6043	9.20618	11.019	8.90988	10.195	8.4884	6.01502	6.30475	4.67541	6.90028	5.62418	7.50543	4.48391	9.42717	8.1686	9.30369	7.00636	9.28653	7.00199	9.40938	9.05365	5.35512	5.08483	4.88968	6.79839	5.62124	6.53706
AT2G23790	AT2G23790	Calcium uniporter protein 2, mitochondrial [Source:UniProtKB/Swiss-Prot;Acc:O64823]	583	cluster1			37.9912	37.8988	37.9493	35.0462	34.4156	32.4989	32.6766	35.1965	25.4266	24.4728	22.4414	27.4477	26.0522	27.8064	24.3075	39.0862	32.1988	26.6211	33.9262	36.0593	32.688	30.6476	34.949	26.091	23.8541	25.0826	28.6722	28.0161	26.0834
AT5G51310	AT5G51310	Gibberellin 20-oxidase-like protein [Source:UniProtKB/Swiss-Prot;Acc:F4KBY0]	584	cluster1			2.39969	2.49799	2.21233	1.46049	1.58519	2.13921	1.42885	1.41268	0.658148	0.640486	0.456312	0.617752	0.6379	0.421054	0.388771	1.66781	0.817648	0.810266	1.46989	1.93783	1.20399	1.23474	1.86277	0.3616	0.179681	0.69965	0.376787	0.67649	0.39018
AT1G07150	MAPKKK13	F10K1.14 protein [Source:UniProtKB/TrEMBL;Acc:Q9LMK8]	585	cluster1			9.01382	7.11949	7.35603	6.53994	6.25403	6.66787	5.95036	5.60734	4.83996	3.75105	4.47306	4.14112	5.53483	5.74005	4.55927	7.124	6.61305	7.43272	7.07912	6.38192	6.10396	6.11529	7.08602	4.8188	4.98629	3.33383	3.65545	4.12818	4.85098
AT5G23760	AT5G23760	At5g23760 [Source:UniProtKB/TrEMBL;Acc:Q2HIM4]	586	cluster1			70.4027	53.9851	49.3023	49.3128	47.3907	51.3147	41.8806	42.5028	35.5257	31.6241	30.8358	37.2371	30.7852	41.1496	32.1838	51.3943	50.7049	53.961	42.1976	45.5072	48.5705	43.1212	45.7531	30.5955	32.2532	24.7971	33.6501	35.1196	34.7126
AT5G25010	AT5G25010	Protein of unknown function (DUF1336) [Source:TAIR;Acc:AT5G25010]	587	cluster1			12.3166	9.66537	8.48187	7.44264	8.00855	7.06721	6.3981	6.69275	4.72877	5.09797	4.35635	4.74414	5.02598	6.66173	4.86963	7.38704	8.12524	8.17368	7.77126	6.30141	6.72498	6.81279	8.50857	4.53294	5.46531	3.84409	5.04208	4.36417	5.13698
AT3G62120	AT3G62120	Proline--tRNA ligase, cytoplasmic [Source:UniProtKB/Swiss-Prot;Acc:Q9M1R2]	588	cluster1			229.773	206.897	192.749	200.437	192.234	191.558	187.396	201.794	166.91	157.457	170.23	176.058	177.4	188.104	178.293	205.405	192.872	201.016	188.182	185.764	175.44	184.584	188.702	164.542	161.094	154.504	160.645	164.412	163.729
AT4G18480	CHLI1	Magnesium-chelatase subunit ChlI-1, chloroplastic [Source:UniProtKB/Swiss-Prot;Acc:P16127]	589	cluster1			191.708	168.982	160.48	167.161	155.361	151.958	153.134	153.204	141.043	126.854	138.469	144.154	142.249	143.944	137.008	160.425	161.893	151.478	162.621	150.915	154.056	152.696	163.785	139.76	129.481	130.754	127.711	145.069	137.48
AT3G62720	XXT1	XXT1 [Source:UniProtKB/TrEMBL;Acc:A0A178VEJ0]	590	cluster1			18.7161	16.4842	16.4265	14.6676	15.1243	16.1677	14.879	13.7456	12.1305	11.5585	11.8583	12.7565	13.0712	13.4558	12.3749	14.7827	14.4291	15.0495	16.1728	15.8237	14.918	13.366	15.2625	12.9298	11.8582	11.8811	14.3019	13.1524	12.7585
AT5G58750	AT5G58750	At5g58750 [Source:UniProtKB/TrEMBL;Acc:Q9LUY6]	591	cluster1			8.06343	6.07883	6.22645	4.51563	4.11995	5.7136	4.51694	4.25439	2.50058	1.54254	2.47205	2.23083	2.71557	2.58696	2.21494	4.14402	4.79442	4.84837	5.72925	4.11443	3.79762	4.29686	3.11155	1.14802	1.62135	1.48627	2.89269	2.54598	1.93744
AT1G71100	RPI1	Probable ribose-5-phosphate isomerase 1 [Source:UniProtKB/Swiss-Prot;Acc:Q9C998]	592	cluster1			65.2597	52.1765	52.4543	54.1967	49.0066	47.3064	46.7756	48.1481	34.9195	37.3905	35.9246	39.5859	38.0958	41.5848	38.2901	49.2297	49.0185	47.8489	47.9156	36.7482	45.3088	41.8815	43.5053	35.5737	34.0527	33.78	40.712	36.1416	39.399
AT1G76650	CML38	CML38 [Source:UniProtKB/TrEMBL;Acc:A0A178WMC5]	593	cluster1			184.331	123.474	127.729	128.753	123.072	125.153	118.757	114.027	86.2395	64.6058	65.0905	85.9924	81.1515	92.8975	76.9223	113.628	112.497	114.956	110.281	89.6819	95.0997	92.2779	88.3863	58.2869	59.6917	56.9659	78.3678	73.9389	77.7757
AT2G27840	HDT4	Histone deacetylase HDT4 [Source:UniProtKB/Swiss-Prot;Acc:Q9M4T3]	594	cluster1			426.754	351.451	360.162	326.068	342.256	334.147	341.234	325.582	269.892	235.481	245.862	304.344	288.087	328.241	296.184	349.293	343.299	341.182	329.045	308.456	345.944	316.154	335.66	249.056	241.674	249.073	290.973	287.344	293.073
AT3G16870	GATA17	Uncharacterized protein At3g16870 [Source:UniProtKB/TrEMBL;Acc:Q0WPA1]	595	cluster1	Yes	GATA	61.8777	48.3436	49.5577	42.165	41.1976	45.3199	39.7818	42.1285	31.0828	31.7074	31.6849	41.9307	38.7972	41.6781	35.0887	44.1836	42.9862	43.6034	36.98	38.4641	41.9841	37.8601	43.619	28.0459	28.6563	28.0517	34.6747	35.7315	35.8247
AT5G02650	AT5G02650	BEST Arabidopsis thaliana protein match is: Telomerase activating protein Est1 (TAIR:AT1G28260.2); Ha. [Source:TAIR;Acc:AT5G02650]	596	cluster1			6.36052	8.01173	4.91983	6.37952	7.4956	6.12649	7.57772	5.29288	5.64321	4.11808	5.87236	7.82027	6.91694	7.0299	7.88864	8.70191	8.08862	7.68306	7.46143	4.36219	8.40895	8.98858	5.27391	5.47852	6.60231	4.49189	5.93425	6.81204	4.77168
AT4G30996	AT4G30996	NKS1 [Source:UniProtKB/TrEMBL;Acc:A0A178UW02]	597	cluster1			8.737	9.8851	8.7533	8.74506	9.90552	8.80234	9.09951	9.48291	7.22057	6.00813	7.26145	8.39158	6.89734	8.00945	8.3764	9.50962	9.58412	7.37155	8.70842	5.26515	9.42977	8.12794	5.51287	6.05128	7.49558	8.71442	6.94721	7.98729	6.81462
AT5G53045	AT5G53045	At5g53043 [Source:UniProtKB/TrEMBL;Acc:Q8GWD7]	598	cluster1			34.4989	35.5285	32.0872	38.6333	32.3636	32.9436	39.4971	25.3904	33.1	26.1706	24.8684	34.0105	33.7091	35.0877	32.2029	38.5104	39.3875	31.0767	35.0032	30.489	35.0942	29.4253	26.2751	30.0932	30.3285	33.9023	28.4393	32.693	28.4577
AT4G12720	AtNUDT7	MutT/nudix family protein [Source:UniProtKB/TrEMBL;Acc:F4JRE7]	599	cluster1			9.13175	10.2099	7.43429	7.09044	8.58177	8.14307	10.7822	7.73581	8.66382	7.08022	6.4013	6.55505	8.01183	7.77594	6.79407	9.18273	7.6141	7.91697	8.49265	7.16857	8.79116	7.99136	6.88563	6.80404	8.01371	6.86759	5.96063	6.3203	6.36643
AT5G49950	AT5G49950	Alpha/beta-Hydrolases superfamily protein [Source:UniProtKB/TrEMBL;Acc:Q9LTX5]	600	cluster1			8.8151	9.96592	7.81189	9.51317	8.99793	9.59361	11.0509	7.85389	7.70593	8.40978	7.46291	8.54185	7.73553	7.00896	8.05394	10.5394	9.30927	9.97628	8.90365	8.40496	10.3674	9.7829	8.24629	7.26225	8.4857	7.04739	7.88679	7.70602	7.79359
AT5G06265	AT5G06265	hyaluronan mediated motility receptor-related [Source:TAIR;Acc:AT5G06265]	601	cluster1			19.5662	23.337	17.4536	17.8543	18.3949	15.6534	18.976	16.0396	17.0998	14.9922	14.8023	21.0553	16.7192	18.8865	15.9044	21.6194	19.0494	21.2682	16.7141	15.8931	15.5334	18.4546	20.1363	13.8112	15.2167	15.253	17.0445	14.8329	14.9267
AT1G59710	AT1G59710	Actin cross-linking protein (DUF569) [Source:UniProtKB/TrEMBL;Acc:Q9LQ43]	602	cluster1			10.3965	12.2364	7.15624	9.10326	6.15328	7.16277	8.73286	8.3123	6.27927	6.18809	7.46341	7.13586	7.10055	7.92798	8.44131	9.4088	9.50021	9.10863	9.58541	7.86524	7.40144	9.11161	8.83779	7.50445	6.99499	7.74993	7.27448	6.7642	6.59162
AT3G59680	AT3G59680	Serine/Threonine-kinase [Source:UniProtKB/TrEMBL;Acc:F4J9E8]	603	cluster1			2.77484	1.93566	1.66744	1.55081	1.24213	1.38311	2.19226	1.47636	1.28156	0.541256	1.10022	1.6921	1.37794	1.00436	1.29518	2.17867	1.39794	1.75618	2.38308	1.26302	1.04709	2.22851	1.87584	0.796977	1.19227	1.1426	1.34326	1.27213	1.39116
AT5G15840	CO	Zinc finger protein CONSTANS [Source:UniProtKB/Swiss-Prot;Acc:Q39057]	604	cluster1	Yes	DBB	0.660155	0.94869	0.813297	0.542941	0.260383	0.271781	0.956708	0.348532	0.395401	0.0870296	0.185714	0.20936	0.561176	0.20135	0.381376	0.926304	0.73866	0.454313	0.819881	0.404521	0.38522	0.838702	0.666179	0.322411	0.293399	0.102441	0.393551	0.117492	0.1587
AT1G57765	AT1G57765	unknown protein; FUNCTIONS IN: molecular_function unknown; INVOLVED IN: biological_process unknown; LOCATED IN: endomembrane system; BEST Arabidopsis thaliana protein match is: unknown protein (TAIR:AT1G09645.1); Ha. [Source:TAIR;Acc:AT1G57765]	605	cluster1			24.9484	18.8866	18.586	21.8014	18.9516	16.3378	20.824	13.7884	16.6054	15.8181	15.0612	18.874	15.7912	19.1236	17.6544	15.4145	19.2698	20.7741	20.3101	17.8689	20.5897	23.3388	16.3863	18.1274	18.1369	15.2178	15.4102	18.994	14.9007
AT5G59350	AT5G59350	Transmembrane protein [Source:UniProtKB/TrEMBL;Acc:Q9LTJ3]	606	cluster1			8.91864	6.86016	7.63387	7.51213	6.84852	6.44055	7.18655	5.05611	6.51949	4.74438	6.08037	7.59758	5.44482	6.2609	6.32242	6.52503	7.20578	6.98603	6.81807	6.90327	6.58727	8.08875	5.93481	7.25749	6.52623	5.90454	6.85907	7.26143	7.37397
AT1G67950	AT1G67950	RNA-binding (RRM/RBD/RNP motifs) family protein [Source:UniProtKB/TrEMBL;Acc:F4HVJ1]	607	cluster1			11.4667	11.6894	10.5459	8.65637	9.84028	11.2921	9.58581	7.92805	8.93687	7.26196	5.82856	8.38237	8.81767	9.60889	9.43945	9.49833	9.38112	12.5424	9.05145	8.87336	10.8917	10.8075	8.81358	9.40664	9.50342	9.69895	7.00173	10.7349	10.9168
AT1G55140	AT1G55140	At1g55140 [Source:UniProtKB/TrEMBL;Acc:Q6NQK8]	608	cluster1			53.3947	49.9491	41.7211	41.812	44.6283	40.4592	45.6097	41.7277	41.3137	32.3336	34.1129	41.5107	39.6559	44.855	38.208	39.7736	43.5481	48.6343	42.0116	47.6073	46.4842	43.4532	42.8057	34.8871	35.7689	36.2907	38.1914	43.7836	40.517
AT2G34160	AT2G34160	Uncharacterized protein At2g34160 [Source:UniProtKB/Swiss-Prot;Acc:O22969]	609	cluster1			89.8104	81.4383	74.2475	73.9014	69.1557	69.6731	64.2308	62.0907	68.6809	59.9929	61.9937	69.9935	63.1665	70.6052	65.1829	64.3907	71.5609	81.3999	68.8479	67.9184	71.546	67.85	63.4171	64.5536	62.8452	68.295	66.5567	70.3168	74.5488
AT2G37470	AT2G37470	Histone H2B.4 [Source:UniProtKB/Swiss-Prot;Acc:Q9ZUS0]	610	cluster1			29.1052	27.8609	26.4387	23.4028	24.4727	21.0135	26.6249	24.3713	24.6721	24.0087	20.5405	25.9155	19.4674	30.3962	25.3171	24.6014	26.5229	28.7902	24.634	25.2388	27.8308	26.8251	23.3181	21.4136	22.872	19.5697	20.9442	26.2056	25.4261
AT1G08880	HTA5	Histone H2A [Source:UniProtKB/TrEMBL;Acc:A0A178W8H7]	611	cluster1			55.8755	51.826	51.8499	48.2455	47.2116	48.8409	48.718	43.4598	40.6995	44.4586	42.4286	48.7988	42.2581	53.3832	49.4638	53.0975	48.796	53.7764	46.7243	48.1915	54.9443	47.6889	53.3417	47.4476	44.7285	48.7965	46.4182	52.3933	49.628
AT2G32220	RPL27A	60S ribosomal protein L27-1 [Source:UniProtKB/Swiss-Prot;Acc:Q9SKX8]	612	cluster1			115.257	101.902	111.345	93.4531	104.825	97.4453	102.613	101.117	88.8835	81.4228	90.0198	107.767	92.8534	110.186	96.6282	105.361	111.606	110.249	92.2439	95.3025	112.003	112.28	108.093	96.0583	90.3112	93.6727	103.147	112.478	105.323
AT1G78190	TRM112B	Multifunctional methyltransferase subunit TRM112 homolog B [Source:UniProtKB/Swiss-Prot;Acc:Q9C9R3]	613	cluster1			92.8889	82.4406	77.7878	64.7321	68.3555	72.4958	93.7356	63.8796	66.4463	56.8323	57.6497	83.85	74.9802	75.7677	75.7966	79.9437	85.9482	88.2422	88.1813	74.7885	85.4825	85.2254	65.0999	77.2165	76.546	79.3855	76.632	67.8305	81.827
AT3G53340	NFYB10	Nuclear transcription factor Y subunit B-10 [Source:UniProtKB/Swiss-Prot;Acc:Q67XJ2]	614	cluster1	Yes	NF-YB	37.4634	32.3233	33.7111	31.6733	31.1448	32.3198	39.4267	30.6344	27.0827	26.5977	27.7375	31.6391	34.2108	33.8963	31.282	32.9823	35.2358	37.0122	31.9998	37.2433	33.2909	32.9406	29.8547	29.0134	33.7877	31.9887	33.9594	31.3391	38.5039
AT3G47360	HSD3	11-beta-hydroxysteroid dehydrogenase-like 3 [Source:UniProtKB/Swiss-Prot;Acc:Q9STY7]	615	cluster1			11.673	11.5646	11.4194	12.0689	8.34885	9.81593	11.3218	10.3517	9.93946	8.79131	8.78097	10.3816	10.6238	10.1335	10.9401	10.3242	11.843	11.3409	11.8118	11.5649	9.54821	11.3345	10.2636	8.10843	10.4677	9.39117	11.0705	9.1819	9.5652
AT1G14720	XTH28	Xyloglucan endotransglucosylase/hydrolase [Source:UniProtKB/TrEMBL;Acc:A0A178W9E1]	616	cluster1			33.6648	37.4388	30.6437	34.5824	29.492	29.8091	37.8317	33.2379	26.7322	29.5281	29.5306	28.6983	29.3513	32.3907	32.7216	34.9282	39.3086	39.3234	35.5639	31.591	29.7245	32.9112	32.7711	28.6418	31.9195	26.6952	30.3539	31.6383	29.7181
AT1G32540	LOL1	lsd one like 1 [Source:TAIR;Acc:AT1G32540]	617	cluster1	Yes	LSD	12.2637	12.5315	11.3594	12.0968	9.80569	11.7694	12.4867	9.88476	8.33187	9.30541	7.91884	9.4084	8.9151	11.2065	11.1086	11.8335	13.6568	15.7385	14.0517	12.2332	11.0671	12.9963	10.3595	10.4056	12.0509	8.23741	10.8601	10.7183	11.4118
AT1G06790	AT1G06790	F4H5.12 protein [Source:UniProtKB/TrEMBL;Acc:Q9M9Y6]	618	cluster1			40.6184	36.3123	38.9391	41.5724	38.0733	39.7343	44.3929	39.3107	37.5529	33.8769	34.1226	40.9101	37.5912	42.5006	40.3091	42.3657	42.5148	46.9795	39.572	39.6286	37.6923	42.2824	38.3286	32.6342	32.4465	39.6707	36.0941	37.7985	38.5815
AT2G44510	AT2G44510	Protein BCCIP homolog [Source:UniProtKB/TrEMBL;Acc:A0A178VXZ2]	619	cluster1			30.6347	28.0894	30.3487	29.4309	27.7939	29.4763	33.13	26.7958	25.7642	22.2905	23.6953	29.26	24.7474	29.8992	28.2018	30.7234	32.2731	34.0484	31.783	25.7385	27.1485	26.8307	24.1035	24.4434	24.7505	27.3402	28.388	26.6105	27.3914
AT1G50575	AT1G50575	Putative lysine decarboxylase family protein [Source:UniProtKB/TrEMBL;Acc:Q93XW9]	620	cluster1			18.9199	16.6105	16.2768	16.3418	16.0832	16.6411	18.8099	17.6436	11.216	12.1348	11.0143	14.8726	15.0142	13.8842	13.7111	15.8995	17.568	20.7081	18.3384	16.1352	16.1386	16.4547	17.5586	10.2649	10.9926	12.7497	12.0371	11.03	13.3177
AT4G39990	RABA4B	Ras-related protein RABA4b [Source:UniProtKB/Swiss-Prot;Acc:Q9SMQ6]	621	cluster1			49.274	45.7892	52.0102	49.9968	45.6608	42.1111	50.5502	48.7782	39.404	37.8987	34.4993	41.7731	42.313	40.1359	37.6432	44.8273	48.9888	52.8387	46.4893	39.4053	43.4413	48.0156	44.5975	31.5039	34.0054	37.8642	34.681	33.8011	40.1605
AT1G15860	AT1G15860	Defective in cullin neddylation protein [Source:UniProtKB/TrEMBL;Acc:F4I181]	622	cluster1			63.1358	64.0962	66.6268	60.895	57.6406	61.5997	70.5476	67.8712	53.568	52.8699	53.4683	54.4847	55.4075	59.4428	54.0473	67.4039	64.8776	69.6088	64.5656	61.3633	60.1899	67.7624	59.4339	50.1478	55.4672	51.0132	49.8504	50.1879	58.8915
AT2G15570	ATHM3	Thioredoxin superfamily protein [Source:UniProtKB/TrEMBL;Acc:F4IIH6]	623	cluster1			9.22939	8.2462	9.02501	7.23742	7.07472	7.26387	8.51228	7.29425	4.96336	4.20041	3.83923	5.03729	4.90086	6.40263	5.18187	7.78384	9.47424	10.2175	6.67407	6.24563	6.9754	8.19959	6.11135	4.53557	4.55946	5.00061	3.93069	5.24208	6.169
AT3G51790	ATG1	Cytochrome c-type biogenesis protein CcmE homolog, mitochondrial [Source:UniProtKB/Swiss-Prot;Acc:Q96326]	624	cluster1			61.8425	56.4567	62.5981	61.2561	52.3789	60.5552	60.8145	58.0931	49.0206	43.4033	48.5921	54.5365	48.6082	56.4657	52.5542	57.9657	59.8386	60.916	55.9276	57.0521	58.011	58.0162	58.7439	47.1297	44.8347	43.8936	50.5091	48.0652	49.9274
AT5G26667	PYR6	UMP-CMP kinase [Source:UniProtKB/TrEMBL;Acc:A0A178UDQ9]	625	cluster1			79.6712	66.4124	77.5538	67.2255	69.8472	69.2621	75.1508	68.8839	56.3787	51.9365	53.1844	61.2245	55.811	64.0825	57.7735	63.4602	71.1576	71.0402	65.7655	68.4045	69.9775	68.0753	73.344	52.896	50.2826	55.5221	57.0401	50.5727	59.5221
AT1G70660	UEV1B	Ubiquitin-conjugating enzyme E2 variant 1B [Source:UniProtKB/Swiss-Prot;Acc:Q9CAB6]	626	cluster1			124.741	104.643	97.152	99.5945	91.9318	101.996	114.536	102.195	76.46	73.2737	74.4506	93.7879	101.223	101.491	91.4432	96.5077	113.091	117.662	95.5503	100.276	90.5565	104.941	108.093	80.8771	84.6883	74.6409	86.574	80.2121	86.5218
AT1G76405	OEP21B	Outer envelope pore protein 21B, chloroplastic [Source:UniProtKB/Swiss-Prot;Acc:Q9FPG2]	627	cluster1			72.698	65.2672	61.3469	56.0492	56.9916	58.218	61.9964	59.1092	54.3945	44.0913	44.314	55.5996	56.1897	61.0491	53.0966	57.9001	65.2672	66.1641	54.6979	57.5253	61.7595	62.0288	60.2828	46.9945	50.2698	45.7192	53.2011	52.2066	57.0953
AT1G31835	AT1G31835	unknown protein; FUNCTIONS IN: molecular_function unknown; INVOLVED IN: biological_process unknown; LOCATED IN: endomembrane system; Ha. [Source:TAIR;Acc:AT1G31835]	628	cluster1			13.8389	11.5658	10.4577	13.842	9.56196	9.93868	13.6976	11.235	7.87184	10.0261	8.17542	12.3352	12.2723	15.163	11.3144	9.88703	11.1697	13.2988	12.9261	13.5083	11.0385	11.872	10.0948	8.01993	10.6427	7.6633	11.1106	8.74705	10.8593
AT2G18860	AT2G18860	At2g18860 [Source:UniProtKB/TrEMBL;Acc:Q501A1]	629	cluster1			5.31069	3.68303	4.10247	4.44817	5.13192	4.65251	6.07323	4.11534	3.69483	3.29841	2.4133	4.22424	4.52493	6.0436	4.15695	5.29101	4.98773	6.17173	6.21048	5.90733	5.21232	4.80241	3.95265	3.11645	4.01184	2.95966	4.32051	4.21657	5.44736
AT4G22550	LPPB	Probable lipid phosphate phosphatase beta [Source:UniProtKB/Swiss-Prot;Acc:Q9SUW4]	630	cluster1			15.083	13.9255	11.1587	14.6481	12.0592	14.9793	10.8859	12.431	8.30672	11.0308	8.69263	10.646	12.9116	12.4085	11.6373	12.4571	14.3469	15.1686	11.9467	14.8523	14.2827	12.3105	9.73683	10.8275	11.8044	9.33419	9.95149	12.565	10.9925
AT1G12880	NUDT12	NUDT12 [Source:UniProtKB/TrEMBL;Acc:A0A178WEE5]	631	cluster1			3.74675	3.1031	2.66669	3.23922	2.54132	3.098	2.71364	2.68333	1.3135	2.02725	1.21305	1.46618	2.68226	3.03925	2.437	2.97004	2.78042	3.36618	2.05686	2.29996	4.32762	2.67838	2.91812	1.11538	1.27903	1.43981	1.69951	1.82013	2.40777
AT5G06000	EIF3G2	Eukaryotic translation initiation factor 3 subunit G [Source:UniProtKB/TrEMBL;Acc:Q9FI86]	632	cluster1			14.2707	14.8262	11.9888	14.9197	13.3888	12.8364	12.1831	12.6046	8.9603	11.1941	10.0882	10.4537	13.4635	13.8555	10.6024	12.6869	13.5427	14.0461	12.9978	11.5824	13.2879	13.0464	10.2956	9.89949	9.53348	8.93512	11.0453	10.4234	11.1143
AT1G56110	NOP56	At1g56110/T6H22_9 [Source:UniProtKB/TrEMBL;Acc:Q9SGT7]	633	cluster1			559.103	474.799	473.436	501.659	445.607	461.379	424.995	421.603	399.265	364.513	400.666	427.162	436.008	441.221	405.926	477.152	451.039	460.557	447.395	417.263	422.159	407.276	407.126	397.142	375.172	353.704	427.617	406.734	395.483
AT3G05060	NOP5-2	Probable nucleolar protein 5-2 [Source:UniProtKB/Swiss-Prot;Acc:Q9MAB3]	634	cluster1			315.916	268.806	252.58	279.125	261.768	265.782	262.395	258.137	234.634	213.542	230.539	249.588	254.332	263.905	249.082	254.62	259.547	269.249	253.096	244.529	244.156	238.262	240.432	222.797	221.695	211.105	244.215	237.616	235.191
AT4G16141	AT4G16141	GATA type zinc finger transcription factor family protein [Source:UniProtKB/TrEMBL;Acc:Q8GW81]	635	cluster1	Yes	GATA	288.538	214.923	222.19	212.433	194.03	214.238	219.58	215.282	186.659	176.483	178.856	198.176	213.485	219.675	204.283	224.555	218.512	221.728	203.35	189.644	192.668	183.006	205.401	172.108	180.439	164.078	188.795	194.077	182.382
AT5G08180	AT5G08180	H/ACA ribonucleoprotein complex subunit 2-like protein [Source:UniProtKB/Swiss-Prot;Acc:Q9LEY9]	636	cluster1			429.225	353.692	354.395	354.867	321.403	323.86	315.635	329.772	320.607	297.682	279.863	308.467	315.981	346.243	323.332	361.592	354.735	352.013	337.657	318.956	330.023	313.99	313.774	294.916	284.842	276.499	311.525	312.616	307.629
AT4G31790	AT4G31790	Probable diphthine methyl ester synthase [Source:UniProtKB/Swiss-Prot;Acc:O81769]	637	cluster1			83.2062	67.7216	67.5829	73.8299	63.4127	66.3022	65.8852	63.934	60.0142	54.6953	56.371	65.8112	66.2885	69.6992	61.2643	65.6149	68.4055	72.3713	70.11	59.1161	63.022	61.2814	64.2527	59.2605	60.566	61.9875	61.4366	58.8084	62.2712
AT5G35680	AT5G35680	Nucleic acid-binding, OB-fold-like protein [Source:UniProtKB/TrEMBL;Acc:F4K1D3]	638	cluster1			165.582	124.493	138.055	151.924	131.541	129.591	134.617	125.055	117.831	103.082	109.404	124.018	116.03	143.234	120.828	132.611	128.714	133.756	122.352	121.118	123.933	127.825	117.987	102.63	106.954	120.765	116.061	117.589	119.459
AT3G20430	AT3G20430	Phosphorylated adapter RNA export-like protein [Source:UniProtKB/TrEMBL;Acc:Q9LTP9]	639	cluster1			57.0136	48.9196	44.1088	49.7243	46.1419	47.0638	44.7145	41.2475	40.8614	34.4476	40.4306	43.3263	48.6827	46.6427	44.6225	48.6929	46.0093	49.8121	38.5671	41.4069	44.3163	44.8093	42.1948	40.2807	36.9273	35.6627	46.2216	44.91	41.916
AT3G12340	FKBP43	Peptidyl-prolyl cis-trans isomerase FKBP43 [Source:UniProtKB/Swiss-Prot;Acc:F4J9Q6]	640	cluster1			47.4498	39.5389	40.3946	44.9233	40.8004	37.6839	42.1312	38.7039	34.0855	32.4565	36.9897	38.0652	43.6335	42.2028	37.1055	41.3442	40.0576	42.0251	35.6937	36.6203	36.3653	37.0043	35.8939	33.6764	33.953	32.4196	36.3888	34.1661	33.7233
AT3G55340	PHIP1	PHIP1 [Source:UniProtKB/TrEMBL;Acc:A0A384KSV0]	641	cluster1			64.6729	54.543	53.4335	55.2231	51.0269	52.6991	50.0863	50.3735	42.5345	36.4689	44.103	48.9429	54.6301	54.3442	47.9307	57.5926	53.8005	55.6426	48.6418	46.6461	43.5435	46.9025	51.0416	43.8948	39.8282	38.4024	47.3875	46.1595	48.6552
AT5G65900	RH27	DEAD-box ATP-dependent RNA helicase 27 [Source:UniProtKB/Swiss-Prot;Acc:Q9SB89]	642	cluster1			51.1931	42.0597	40.9549	46.5503	40.4753	40.1597	43.0237	43.3683	39.3032	32.6484	37.5828	41.9688	47.1159	46.199	42.1625	45.4915	45.0512	44.1166	38.8883	38.8874	34.7572	39.0041	38.2186	36.7902	34.9452	33.9783	41.0317	38.5455	39.336
AT2G19640	ASHR2	Histone-lysine N-methyltransferase ASHR2 [Source:UniProtKB/Swiss-Prot;Acc:Q9ZUM9]	643	cluster1			54.0699	49.6535	49.6327	50.5915	45.1284	49.5074	48.9617	45.6087	41.2922	39.6758	42.6083	50.6427	46.8175	50.509	47.9122	46.5599	47.8352	49.974	47.8211	44.6883	46.3494	45.0199	43.5174	39.294	41.9092	38.565	48.2216	43.9426	45.5207
AT4G05440	EDA35	Cell division cycle protein 123 homolog [Source:UniProtKB/TrEMBL;Acc:Q9M0V1]	644	cluster1			30.4627	27.4775	28.1035	29.2134	24.2367	25.7617	23.3356	23.5473	22.3369	19.7417	21.8664	26.5984	25.1354	26.3526	24.5087	30.019	26.2448	28.7709	24.8236	23.5428	24.5634	20.4601	21.5875	21.4895	22.2374	21.2003	24.6141	21.6952	20.9992
AT1G29160	DOF1.5	Uncharacterized protein At1g29160 (Fragment) [Source:UniProtKB/TrEMBL;Acc:C0SUY0]	645	cluster1	Yes	Dof	3.195	2.63597	2.4292	2.00111	1.9568	2.01051	1.86348	0.904773	0.866005	0.937957	0.802106	1.58378	2.50262	2.12638	1.87796	2.6321	3.2218	2.44721	2.37918	2.23504	2.07838	1.84254	2.35346	1.0932	1.38269	0.512041	2.68977	1.36204	0.750237
AT3G12860	AT3G12860	NOP56-like pre RNA processing ribonucleoprotein [Source:UniProtKB/TrEMBL;Acc:Q9LTV0]	646	cluster1			46.9917	45.9268	40.8445	44.7898	43.6761	40.1592	40.7858	35.5783	37.6362	36.1364	34.7051	39.1953	40.8141	41.7179	40.8674	41.7008	46.8942	44.485	40.0736	41.186	40.9463	37.9209	35.3626	36.7256	39.4694	36.1063	42.3388	41.4455	38.4867
AT1G03150	NAA20	N-terminal acetyltransferase B complex catalytic subunit NAA20 [Source:UniProtKB/Swiss-Prot;Acc:Q8LGI8]	647	cluster1			61.2684	57.0278	51.1077	59.2889	52.3609	49.7253	55.7874	46.0693	41.766	45.0739	45.1381	47.8785	45.6433	52.344	50.6431	49.9334	55.4794	53.8543	46.6825	52.7052	50.8066	47.7103	50.5644	48.5431	43.8742	44.8188	49.6125	44.9464	49.7401
AT1G19010	AT1G19010	Uncharacterized protein At1g19010 [Source:UniProtKB/TrEMBL;Acc:Q9C5J5]	648	cluster1			8.86676	8.05191	7.25069	9.21035	8.37991	6.61604	8.1086	6.28208	5.36713	6.7334	4.58687	6.57831	8.62029	7.76299	7.79793	7.07763	9.01819	7.94339	7.02487	6.68872	7.88915	7.17326	7.73622	5.71425	5.88874	6.36623	5.78452	5.14989	6.58098
AT3G23000	CIPK7	CBL-interacting serine/threonine-protein kinase 7 [Source:UniProtKB/Swiss-Prot;Acc:Q9XIW0]	649	cluster1			16.0053	13.4859	16.2332	13.7523	18.322	17.9586	16.7163	16.338	11.9224	12.4303	11.124	14.4693	16.2254	16.2486	12.6827	14.3248	16.8929	12.5684	13.9413	15.0384	15.1323	15.7176	13.5458	12.8077	12.4195	11.2523	13.5179	15.5569	14.1821
AT4G39190	AT4G39190	Nucleolar-like protein [Source:UniProtKB/TrEMBL;Acc:Q9T028]	650	cluster1			2.96371	1.45651	2.07648	2.46487	2.83776	1.71835	1.72782	2.08061	1.16564	1.25702	1.22767	1.55782	1.91577	2.33906	1.30895	1.49153	2.23091	1.02238	1.82195	2.60744	2.09713	1.99937	1.80106	0.455533	1.13185	1.17793	1.18858	1.80216	1.96794
AT3G06740	GATA15	GATA transcription factor 15 [Source:UniProtKB/Swiss-Prot;Acc:Q8LG10]	651	cluster1	Yes	GATA	7.47436	4.99107	7.77374	4.61113	5.77193	5.7941	5.10214	5.82444	3.41108	3.65997	4.40704	5.62795	5.67267	6.62214	5.42387	6.4784	5.46869	6.30118	5.89456	4.55377	5.13515	6.74026	5.32615	4.02816	1.82986	5.91485	5.02301	4.72337	5.20775
AT5G14690	AT5G14690	At5g14690 [Source:UniProtKB/TrEMBL;Acc:Q9LYJ1]	652	cluster1			21.6825	12.295	19.0068	12.5578	14.4845	15.854	15.7447	15.8088	11.7518	11.1382	10.5723	14.6805	16.3891	14.6919	13.8008	19.6716	15.8639	15.1835	15.2571	12.5862	18.0582	17.3333	18.0437	12.601	10.2668	12.6528	13.9052	15.3565	14.6889
AT3G02040	GDPD1	Glycerophosphodiester phosphodiesterase GDPD1, chloroplastic [Source:UniProtKB/Swiss-Prot;Acc:Q9SGA2]	653	cluster1			6.1168	6.41267	7.02008	6.64847	6.48314	6.63182	6.51863	5.95451	4.85711	4.49559	4.77348	5.74974	5.42408	5.80418	5.49837	6.42576	5.66664	5.45999	5.02244	4.49402	6.09808	5.91168	5.70178	4.78239	5.14838	5.00616	5.33826	5.6994	5.74618
AT4G28890	ATL42	E3 ubiquitin-protein ligase ATL42 [Source:UniProtKB/Swiss-Prot;Acc:Q5XF85]	654	cluster1			5.91615	4.94294	7.15065	5.38905	5.56358	6.62209	5.29717	6.04742	4.58659	3.69867	3.46305	5.61807	5.34068	5.56321	5.24068	5.63415	4.88388	4.2525	5.4639	4.96935	5.26876	6.73291	5.4564	4.38329	4.11798	4.43641	5.08511	4.50923	5.38795
AT4G19550	AT4G19550	Zinc ion binding / transcription regulator [Source:UniProtKB/TrEMBL;Acc:F4JT86]	655	cluster1			13.6416	11.1736	13.0093	10.0951	10.7057	12.1413	10.8315	8.64203	9.62257	8.77882	8.77331	9.55992	8.93228	9.31899	9.97371	13.0163	13.0131	11.5071	10.4196	9.33563	12.6554	10.7737	10.6078	8.02605	10.1277	7.37514	8.47106	10.5147	9.76736
AT4G31730	GDU1	Protein GLUTAMINE DUMPER 1 [Source:UniProtKB/Swiss-Prot;Acc:O81775]	656	cluster1			7.62685	5.52125	6.29285	5.69742	5.45958	5.3677	6.29233	4.0071	4.6243	3.13433	3.53881	3.14617	2.99762	4.15078	3.74119	8.31863	6.65604	5.70929	5.45177	3.41457	5.96109	4.87806	5.14373	2.87144	4.22737	2.87347	3.98231	5.69302	3.55384
AT1G26840	ORC6	Origin of replication complex subunit 6 [Source:UniProtKB/Swiss-Prot;Acc:Q9ZVH3]	657	cluster1			7.7886	4.94819	6.10122	5.28434	5.20254	4.93736	5.59178	4.3989	3.98746	5.1748	3.5947	3.74349	3.03717	4.42227	3.3765	5.57928	6.12521	5.93277	6.40677	4.20777	5.47186	5.34494	3.9508	3.37835	4.80929	4.12163	3.32962	5.01016	4.53183
AT1G52140	AT1G52140	Avr9/Cf-9 rapidly elicited protein [Source:UniProtKB/TrEMBL;Acc:Q9ZU12]	658	cluster1			5.43138	2.48461	2.70316	2.42688	2.09569	3.22793	2.20741	2.90839	2.3174	1.75929	2.2572	1.21288	1.18037	1.68395	1.18896	2.82014	4.34061	3.33813	2.55005	2.28166	2.73429	2.80887	2.19391	1.38578	0.953384	1.64576	1.55226	2.65404	1.60869
AT1G74660	MIF1	Mini zinc finger protein 1 [Source:UniProtKB/Swiss-Prot;Acc:Q9CA51]	659	cluster1	Yes	ZF-HD	7.95769	3.43242	5.40926	6.32582	6.93863	7.18959	4.28384	3.24078	3.04776	3.38411	4.13499	6.18415	1.98631	5.29544	3.91875	5.42885	5.6606	3.99728	4.08214	4.21995	5.33771	5.44824	4.49779	2.25094	3.07291	3.52902	2.72574	5.06755	3.63521
AT4G00310	MEE46	AT4G00310 protein [Source:UniProtKB/TrEMBL;Acc:O23071]	660	cluster1			19.0774	13.9792	13.8824	15.3425	12.8105	14.6162	13.7543	11.3366	13.9455	9.4188	12.9139	12.6397	11.6002	13.148	11.9272	16.2025	15.283	13.711	13.3908	13.591	13.0384	15.1026	13.4731	13.487	11.8013	11.3275	13.0416	13.6017	13.2362
AT1G74510	AT1G74510	F-box/kelch-repeat protein At1g74510 [Source:UniProtKB/Swiss-Prot;Acc:Q9CA63]	661	cluster1			26.4891	21.4683	19.9352	22.5058	19.8723	23.2353	20.2322	20.5145	17.9381	16.2635	17.6277	20.4993	18.2811	18.8911	18.0678	21.5528	22.672	19.1816	20.8371	20.0182	19.485	20.03	20.0074	19.0233	19.0025	18.2623	19.878	17.9074	17.4409
AT1G77660	AT1G77660	Histone H3 K4-specific methyltransferase SET7/9 family protein [Source:UniProtKB/TrEMBL;Acc:Q9CAP2]	662	cluster1			2.37627	1.41159	1.39707	2.65996	1.28183	1.80276	1.30799	0.966765	0.854001	0.437649	1.06784	1.14386	0.640067	0.988234	1.09502	1.95718	2.10468	1.42403	1.6311	1.24789	1.00664	1.2854	1.41673	0.580127	0.681468	0.615977	0.938149	1.05705	0.285213
AT3G17420	GPK1	Probable receptor-like protein kinase At3g17420 [Source:UniProtKB/Swiss-Prot;Acc:Q9LRP3]	663	cluster1			2.40052	1.83912	2.27475	2.54361	2.16905	2.46153	2.04434	2.37732	1.77076	1.80309	1.78796	2.23995	1.3397	2.48273	1.95289	2.3333	3.0279	2.31844	2.36043	1.63578	2.10694	2.72522	2.2809	1.52038	1.16998	1.71951	2.41302	1.5366	1.69789
AT4G16700	PSD1	Phosphatidylserine decarboxylase proenzyme 1, mitochondrial [Source:UniProtKB/Swiss-Prot;Acc:Q84V22]	664	cluster1			12.631	10.3257	12.1758	12.8218	11.6744	11.6244	11.8272	11.5599	8.67189	9.38276	9.42468	9.9643	10.0382	11.1708	11.9613	12.1827	10.9708	11.1993	10.868	10.685	9.66839	13.3467	10.0966	8.51562	7.8669	6.33245	10.7398	9.96975	9.99931
AT5G54130	AT5G54130	At5g54130 [Source:UniProtKB/TrEMBL;Acc:Q8GUH8]	665	cluster1			2.74975	1.80934	2.74455	2.21184	2.43334	2.97641	2.79389	2.61495	1.35719	1.82107	1.5252	1.75344	1.91926	1.7272	1.59487	2.13793	2.54373	2.24676	2.99133	2.09271	1.71032	3.14436	2.38059	1.48469	0.814203	1.19622	2.14321	1.53947	1.99366
AT4G24413	AT4G24413		666	cluster1			47.995	52.8687	34.3764	39.8362	38.606	33.2716	42.422	34.6551	15.7749	16.2304	38.6511	29.4783	16.6004	24.4529	29.9517	32.933	49.8735	21.7657	29.2746	32.2803	26.6377	29.6651	24.6396	11.1941	13.1957	19.3137	19.0197	14.1205	20.0031
AT3G01800	AT3G01800	At3g01800 [Source:UniProtKB/TrEMBL;Acc:Q6NQM0]	667	cluster1			43.3342	39.1888	34.684	37.0229	37.2973	38.3843	36.2355	34.397	30.6231	29.4955	31.5102	30.7739	31.0702	37.2057	34.4897	37.6639	40.3343	38.4387	36.3929	33.6299	34.6583	34.8854	30.2042	28.8173	31.2297	29.6901	31.4663	31.5522	33.334
AT3G06150	AT3G06150	Cytochrome P450 family protein [Source:UniProtKB/TrEMBL;Acc:Q9M8K3]	668	cluster1			9.37488	7.79998	7.48034	7.57823	8.37809	7.42822	7.29122	6.24155	5.39792	6.65428	6.24044	6.57163	6.1235	7.27136	7.06611	8.01467	8.85166	7.18833	8.34361	6.3139	7.04642	6.71916	6.44504	6.59921	5.27718	5.85199	6.06739	5.32089	5.54826
AT2G19385	AT2G19385	At2g19385 [Source:UniProtKB/TrEMBL;Acc:Q8S8S8]	669	cluster1			74	63.6775	65.7272	67.212	65.5728	70.4828	67.9444	59.4158	57.4606	50.8876	57.6501	61.07	58.9721	65.782	62.611	61.7476	73.1335	69.9381	59.5283	58.7835	62.1946	63.6763	61.526	54.9153	50.511	56.2726	58.9668	52.9902	62.0861
AT5G54590	CRLK1	Calcium/calmodulin-regulated receptor-like kinase 1 [Source:UniProtKB/Swiss-Prot;Acc:Q9FIU5]	670	cluster1			4.402	3.04521	3.33808	3.50417	3.38439	3.62756	3.89339	3.31151	2.62331	2.66619	2.60825	2.82169	2.72945	2.52705	2.89433	3.55454	4.29931	4.00154	2.63431	3.43018	3.51222	2.93272	3.29566	2.02558	1.83026	2.70459	2.82333	1.87734	3.38406
AT5G53340	HPTG1	Hydroxyproline O-galactosyltransferase HPGT1 [Source:UniProtKB/Swiss-Prot;Acc:Q94F27]	671	cluster1			18.992	15.7061	15.3184	17.1864	16.82	18.5003	17.263	16.8034	13.8361	12.9853	13.7151	14.7985	15.1713	13.3768	15.1198	16.786	16.1031	14.9329	16.2983	13.0795	16.6481	15.5247	14.7125	12.6183	11.2469	13.2008	12.7525	11.5292	12.5654
AT3G20740	FIE	Polycomb group protein FERTILIZATION-INDEPENDENT ENDOSPERM [Source:UniProtKB/Swiss-Prot;Acc:Q9LT47]	672	cluster1			30.4388	27.8797	27.6368	27.1401	29.5749	26.0487	28.4575	28.9462	23.9626	24.713	25.1189	27.64	24.1401	26.7973	26.4241	29.9851	29.1772	28.202	28.1024	25.958	26.1074	24.5493	27.7832	22.9587	20.8839	23.5546	23.1435	22.9192	25.3175
AT1G35780	AT1G35780	At1g35780/F14D7_9 [Source:UniProtKB/TrEMBL;Acc:Q9LP18]	673	cluster1			6.93063	5.01884	5.40482	5.66231	6.12159	5.52959	5.91274	5.73758	3.30269	3.27792	4.3101	4.37218	3.96888	4.58748	4.25878	5.86165	5.55145	4.91909	6.35264	5.08763	4.57914	4.70641	5.33433	2.58625	3.02362	3.89995	4.47461	3.52644	4.3519
AT3G46830	RABA2C	Ras-related protein RABA2c [Source:UniProtKB/Swiss-Prot;Acc:Q96283]	674	cluster1			58.0879	46.2051	45.9043	46.1431	45.4341	44.262	47.1886	44.4327	36.0507	36.7625	38.4267	41.8765	38.9603	41.3739	38.9132	53.3114	49.3024	44.3227	45.0039	42.5101	42.3192	43.2952	41.1639	37.5349	32.8317	38.5438	39.3732	37.9277	42.6918
AT1G25550	HHO3	Transcription factor HHO3 [Source:UniProtKB/Swiss-Prot;Acc:Q9FPE8]	675	cluster1	Yes	G2-like	9.89559	10.6718	10.6613	10.6631	10.0984	8.41259	7.61414	7.88991	8.40537	6.7726	7.44638	7.00313	6.26611	5.79951	7.59672	8.1432	8.87585	6.39224	7.37281	7.22022	8.59951	6.44021	7.84865	5.00686	5.86167	7.80359	6.77634	6.4175	5.46309
AT2G47140	SDR3B	Short-chain dehydrogenase reductase 3b [Source:UniProtKB/Swiss-Prot;Acc:Q94K41]	676	cluster1			5.38801	5.50712	6.1247	5.32668	5.6778	3.88831	2.91347	2.51537	4.13791	2.52209	2.97865	3.12914	2.87131	3.12482	2.36061	5.04013	4.68326	3.53225	4.00386	4.47004	5.5163	4.37217	3.77365	2.24022	2.32744	2.88441	2.75523	2.66351	1.64696
AT3G02550	LBD41	LOB domain-containing protein 41 [Source:UniProtKB/Swiss-Prot;Acc:Q9M886]	677	cluster1	Yes	LBD	229.294	213.734	226.636	230.567	207.768	190.237	171.932	165.352	157.204	149.316	142.565	177.377	152.233	176.248	160.398	194.494	178.25	174.202	178.698	148.125	174.563	152.166	137.094	116.71	107.006	119.255	152.858	142	142.041
AT5G03720	HSFA3	HSFA3 [Source:UniProtKB/TrEMBL;Acc:A0A178UHR4]	678	cluster1	Yes	HSF	2.16168	2.82697	2.49846	2.69869	2.43086	2.13062	1.74666	1.65685	1.61924	1.56546	1.11413	1.6332	1.6695	2.21642	1.61824	2.29688	2.07211	1.79516	2.22167	1.4203	2.31057	1.39507	1.64871	1.1007	1.25815	0.99953	1.55447	1.44738	1.07131
AT3G14200	AT3G14200	Chaperone DnaJ-domain superfamily protein [Source:UniProtKB/TrEMBL;Acc:Q9LJG5]	679	cluster1			31.9401	36.457	36.2934	30.9017	30.8772	28.8597	27.0078	27.2098	22.527	22.1873	21.7303	26.1644	23.8143	20.0666	22.1369	27.5367	22.0961	25.7513	24.5677	25.2351	26.4618	21.4523	21.8448	19.0118	15.9326	17.5892	18.6556	19.816	16.8741
AT3G29760	AT3G29760	Haloacid dehalogenase-like hydrolase (HAD) superfamily protein [Source:UniProtKB/TrEMBL;Acc:Q9LRQ0]	680	cluster1			6.04995	6.92652	6.48882	6.17311	6.20172	4.97033	4.19291	4.18163	4.04802	3.49914	3.87391	4.85842	3.70935	3.83828	4.48901	5.61208	4.8467	5.55397	5.18087	4.10812	5.89849	4.43029	3.22089	4.42034	2.8392	3.3567	3.61911	4.03796	4.00637
AT5G40390	RFS5	Probable galactinol--sucrose galactosyltransferase 5 [Source:UniProtKB/Swiss-Prot;Acc:Q9FND9]	681	cluster1			1.63967	2.10855	1.86104	1.70496	1.99522	1.53654	1.33286	1.54567	1.54925	1.39829	1.02765	1.23317	1.12627	1.16763	1.07821	1.78759	1.67318	1.58526	1.94215	1.76152	1.71911	1.84806	1.25177	0.882778	1.23504	0.510819	1.13154	0.656851	0.708167
AT5G54860	AT5G54860	Probable folate-biopterin transporter 4 [Source:UniProtKB/Swiss-Prot;Acc:Q8RWQ5]	682	cluster1			5.44877	5.80562	5.91933	5.68653	7.31581	4.27782	4.29306	5.32503	4.02993	4.45024	4.01147	4.70175	3.84934	4.49421	4.46563	4.71641	4.78915	5.86589	5.33025	5.43935	6.91635	5.18428	5.17132	3.02381	3.05739	2.70658	4.58276	3.20035	3.27069
AT1G55690	SFH13	Phosphatidylinositol/phosphatidylcholine transfer protein SFH13 [Source:UniProtKB/Swiss-Prot;Acc:Q501H5]	683	cluster1			5.09767	5.7062	5.56207	6.51737	6.35775	5.29011	4.37731	5.05235	5.26375	4.39363	4.7776	5.54906	4.6451	4.13804	5.10962	5.96769	5.2898	4.54354	5.65161	5.71424	5.18965	5.81342	5.32453	4.56046	3.61234	3.81388	4.25478	3.38674	4.07755
AT2G28880	ADCS	Aminodeoxychorismate synthase, chloroplastic [Source:UniProtKB/Swiss-Prot;Acc:Q8LPN3]	684	cluster1			7.36427	8.04095	7.56153	8.20679	8.13072	7.69806	7.31514	7.32703	6.97032	6.84634	7.14807	6.93647	6.86349	6.33861	7.28984	6.59766	7.63396	7.8118	7.96975	7.06846	6.71064	7.49645	7.07304	5.76178	5.72755	5.86757	6.30117	5.35029	5.74274
AT3G08970	ERDJ3A	TMS1 [Source:UniProtKB/TrEMBL;Acc:A0A178VJB6]	685	cluster1			7.61091	7.98353	8.04737	6.38997	9.03141	5.06794	5.5933	7.44641	4.89288	4.36151	4.59459	5.99832	3.86561	4.79099	3.59716	4.43402	4.13472	3.38667	3.24283	5.29274	5.6997	4.65527	4.09677	4.10683	3.03798	2.66698	4.1498	3.59145	3.41005
AT1G78080	RAP2-4	Ethylene-responsive transcription factor RAP2-4 [Source:UniProtKB/Swiss-Prot;Acc:Q8H1E4]	686	cluster1	Yes	ERF	118.13	117.589	132.783	135.976	136.802	121.015	112.375	118.047	105.133	101.648	96.0629	111.489	104.903	98.1444	108.277	111.405	98.7986	95.2492	107.898	107.397	117.101	104.649	108.379	93.2442	85.4135	87.037	106.919	95.3509	91.7495
AT3G23170	AT3G23170	At3g23170 [Source:UniProtKB/TrEMBL;Acc:Q9LTD3]	687	cluster1			86.5552	69.6182	80.6613	85.2004	79.9787	67.203	64.0569	61.3115	64.8966	49.9831	56.0552	68.3407	57.496	60.9662	60.4044	59.4202	50.3164	50.3445	58.2017	57.9766	64.8244	57.9905	50.0285	49.1701	39.6529	47.3923	50.5624	50.8815	48.1766
AT3G61060	AtPP2-A13	Phloem protein 2-A13 [Source:UniProtKB/TrEMBL;Acc:F4JD33]	688	cluster1			10.6523	8.57103	9.66847	12.6208	9.31811	8.2071	7.54504	10.1235	8.66552	7.59195	8.34135	7.15192	6.95772	7.65893	6.01335	7.87795	8.47932	9.30157	8.39378	6.62692	8.16423	7.43441	6.74325	6.62301	6.05173	5.38143	6.79655	6.612	5.6234
AT2G27080	NHL13	NDR1/HIN1-like protein 13 [Source:UniProtKB/Swiss-Prot;Acc:Q9ZVD2]	689	cluster1			13.0747	9.7712	10.1808	12.8638	10.0761	10.7667	8.1027	12.09	4.39683	6.06672	5.09561	4.61945	5.17902	3.86234	4.72911	8.41855	5.9103	6.46306	5.70798	6.18277	6.77389	4.48461	7.4291	4.8671	5.19527	4.53441	3.19327	3.14767	3.50125
AT1G07160	AT1G07160	PP2C-type phosphatase AP2C2 [Source:UniProtKB/TrEMBL;Acc:F6LPR6]	690	cluster1			4.36928	3.50133	3.67757	4.54124	3.68726	1.62772	2.16571	3.03555	1.60236	2.02212	1.24391	1.87054	1.4495	1.14977	1.00267	3.24174	2.52252	1.68861	2.40331	2.64228	2.2146	1.19963	2.04528	0.888426	0.679237	1.0616	1.28495	1.62363	1.25536
AT2G25460	AT2G25460	CONTAINS InterPro DOMAIN/s: C2 calcium-dependent membrane targeting (InterPro:IPR000008); BEST Arabidopsis thaliana protein match is: unknown protein (TAIR:AT5G04860.1); Ha. [Source:TAIR;Acc:AT2G25460]	691	cluster1			1.91245	1.09541	1.34905	1.70905	1.70079	0.875796	0.977433	1.41892	0.296323	0.541009	0.406126	0.457833	0.634681	0.641218	0.410691	1.2567	0.859554	0.962664	0.980159	0.858999	0.762245	0.283997	1.06103	0.342424	0.510528	0.331762	0.343654	0.428735	0.15775
AT1G20823	ATL80	RING-H2 finger protein ATL80 [Source:UniProtKB/Swiss-Prot;Acc:Q9LM69]	692	cluster1			10.513	9.6433	8.97993	11.5689	8.32477	7.14062	9.09305	7.68942	6.01456	6.1738	7.69316	9.20025	8.02346	6.55697	7.03048	6.80737	6.70275	7.00282	6.80892	7.92058	7.57225	8.89682	4.68735	6.60839	6.3404	4.24611	6.86795	4.96013	5.52426
AT1G26761	AT1G26761	Arabinanase/levansucrase/invertase [Source:UniProtKB/TrEMBL;Acc:Q93ZE3]	693	cluster1			2.09401	1.23954	1.82685	2.53863	1.13672	1.17123	1.14968	1.51685	0.472895	0.61066	0.326046	1.39726	0.911888	0.783803	0.668064	1.34335	1.06828	1.52117	0.940406	1.38525	1.16783	1.50876	1.1979	0.644681	0.256304	0.250517	0.673702	0.322593	0.418064
AT5G59820	ZAT12	Zinc finger protein ZAT12 [Source:UniProtKB/Swiss-Prot;Acc:Q42410]	694	cluster1	Yes	C2H2	11.6153	7.33647	11.8024	10.0449	8.58704	7.62639	6.95034	7.78107	5.26772	4.84736	5.09551	8.02424	5.55944	5.67389	4.93641	7.15844	5.67792	6.96335	8.53186	7.04196	7.25627	7.80715	3.86996	5.0576	4.55821	5.136	5.2541	4.67937	4.05433
AT3G49810	PUB30	U-box domain-containing protein 30 [Source:UniProtKB/Swiss-Prot;Acc:Q058P4]	695	cluster1			11.8621	12.4493	11.2641	12.8184	12.1698	10.2121	10.443	9.95218	8.86633	8.74722	10.4674	10.8098	8.74038	8.88579	9.42656	10.7889	9.4298	9.3197	11.1241	9.02333	8.6614	9.95867	9.37529	7.97956	7.14236	6.34276	8.85734	8.33855	8.17066
AT5G54910	RH32	DEAD-box ATP-dependent RNA helicase 32 [Source:UniProtKB/Swiss-Prot;Acc:Q9FFT9]	696	cluster1			33.6035	32.2731	30.9359	34.0638	33.0557	32.3293	31.0146	29.6566	26.3663	27.611	28.8284	29.4254	29.6225	29.4886	29.8961	31.0502	29.8009	31.6206	30.7575	30.2205	25.0131	28.6233	30.8922	25.1395	24.7601	22.5502	26.0255	26.2389	24.9268
AT3G19360	AT3G19360	Zinc finger CCCH domain-containing protein 39 [Source:UniProtKB/Swiss-Prot;Acc:Q9LT81]	697	cluster1	Yes	C3H	30.424	31.1218	29.6923	30.1129	26.5665	26.5847	27.032	25.4508	19.9256	23.996	21.7866	24.7599	24.2022	24.8127	24.6499	28.7729	28.1362	25.0326	30.2138	23.5913	25.3374	23.8893	24.9869	19.7936	18.6133	19.6072	22.4664	19.6166	22.1675
AT5G06250	AT5G06250	DPA4 [Source:UniProtKB/TrEMBL;Acc:A0A178UF66]	698	cluster1	Yes	B3	25.0585	28.8163	26.9347	28.5324	19.1564	23.0414	21.5482	20.6681	10.01	10.6444	13.7798	10.3613	11.6177	12.7958	13.8064	19.6115	20.2822	19.6962	19.6285	13.0243	14.5737	14.765	14.1921	7.16014	9.18333	6.16531	9.96363	8.77749	8.42341
AT1G80340	GA3OX2	Gibberellin 3-beta-dioxygenase 2 [Source:UniProtKB/Swiss-Prot;Acc:Q9ZT84]	699	cluster1			92.2262	89.0157	90.6221	83.3948	65.8273	59.2976	67.4342	72.9984	36.2865	42.6633	44.54	44.3503	59.4596	48.5578	56.1234	71.9585	68.0869	69.2958	68.8805	49.7996	56.7337	56.7998	64.6582	33.1547	30.8563	31.3199	40.4606	38.801	38.6427
AT4G30440	GAE1	GAE1 [Source:UniProtKB/TrEMBL;Acc:A0A384LBP5]	700	cluster1			231.212	228.576	245.921	244.616	219.186	206.873	198.77	210.45	131.097	124.07	128.939	150.992	155.804	146.796	146.324	222.598	211.518	201.764	217.67	176.705	179.132	179.858	189.642	126.565	112.293	113.91	126.043	125.766	126.676
AT5G49910	HSP70-7	Heat shock 70 kDa protein 7, chloroplastic [Source:UniProtKB/Swiss-Prot;Acc:Q9LTX9]	701	cluster1			135.955	133.052	132.03	137.001	121.756	117.505	116.836	124.051	95.8072	97.4365	103.625	105.736	110.064	97.2422	104.701	127.526	119.844	114.985	126.183	109.203	116.9	107.25	111.004	97.7113	83.4746	85.0561	97.1954	96.4067	88.6342
AT5G18570	OBGL	EMB3138 [Source:UniProtKB/TrEMBL;Acc:A0A178UG16]	702	cluster1			59.9281	59.0384	53.9542	59.573	57.9018	56.9253	54.367	53.5574	45.8879	45.944	45.7651	48.0932	52.8857	50.0276	50.4466	54.041	54.4882	51.2032	53.1586	49.1143	48.7704	52.6674	51.6093	49.6614	43.473	44.9079	50.7064	45.3764	44.1537
AT3G54000	AT3G54000	TIP41-like protein [Source:UniProtKB/TrEMBL;Acc:Q84JE0]	703	cluster1			13.95	11.9807	12.1205	12.2476	12.6855	11.447	10.4358	10.717	7.15775	7.838	8.06995	9.03291	10.1691	8.76256	9.69882	10.654	10.3052	9.54977	9.90023	9.81833	10.0464	10.1205	9.5749	7.29721	7.18639	5.97195	8.25703	8.72683	6.51838
AT5G56010	HSP90-3	Heat shock protein 90-3 [Source:UniProtKB/Swiss-Prot;Acc:P51818]	704	cluster1			323.465	290.534	268.764	291.149	266.145	251.492	235.537	233.641	208.543	199.024	209.687	227.314	229.154	222.708	223.53	278.796	240.682	240.836	263.134	227.225	239.597	218.895	228.852	198.495	171.13	173.151	214.628	212.324	188.915
AT5G56030	HSP81-2	Heat shock protein 81-2 [Source:UniProtKB/TrEMBL;Acc:F4K6B6]	705	cluster1			455.584	424.722	388.561	419.652	405.071	388.686	376.141	373.131	318.606	324.723	328.702	358.232	364.218	362.56	343.635	378.324	357.964	359.058	365.612	345.9	342.469	339.031	336.414	302.692	280.578	282.986	326.065	310.286	303.947
AT1G56345	AT1G56345	RNA pseudouridine synthase 1 [Source:UniProtKB/Swiss-Prot;Acc:Q7XA65]	706	cluster1			7.19319	7.03398	5.88558	7.22238	6.16802	4.73138	5.60021	6.64097	4.50453	4.94201	5.63061	4.94511	4.95762	6.02393	5.30938	4.82978	5.49902	6.41725	5.52934	5.74365	5.23697	5.14937	5.11659	3.95009	4.00646	4.92971	4.36149	3.02261	4.72519
AT1G63310	AT1G63310	Uncharacterized protein At1g63310/F9N12_7 [Source:UniProtKB/TrEMBL;Acc:Q9C8T5]	707	cluster1			13.7934	10.6109	9.69129	12.4102	11.7015	8.82893	10.7409	10.8318	7.74314	7.50672	8.56974	9.83649	9.54917	10.1079	10.5436	11.0497	7.93278	8.54372	10.5174	10.6055	9.95489	8.87681	9.03773	7.10144	7.47932	8.17623	8.23983	7.39519	7.79005
AT1G63220	AT1G63220	C2 domain-containing protein At1g63220 [Source:UniProtKB/Swiss-Prot;Acc:Q9C8S6]	708	cluster1			8.44983	6.46879	7.26385	8.48992	8.39296	6.18406	6.15258	5.99545	6.94084	4.85546	4.65903	6.6799	4.65017	7.06858	4.27953	10.8049	6.16018	6.69918	7.99739	5.47782	4.74463	6.59257	7.2521	5.62734	7.33134	5.61435	5.05857	3.10676	4.84695
AT2G37260	WRKY44	WRKY transcription factor 44 [Source:UniProtKB/Swiss-Prot;Acc:Q9ZUU0]	709	cluster1	Yes	WRKY	7.54087	6.37259	7.67608	6.93159	6.58755	5.8996	6.7491	5.88825	5.55669	5.37068	4.70896	5.74616	5.34111	5.616	5.26094	8.31936	5.79374	5.59225	5.1242	5.74583	4.62249	6.40016	6.17886	5.57668	6.10013	4.77937	4.01417	4.98992	4.64891
AT4G25900	AT4G25900	Glucose-6-phosphate 1-epimerase [Source:UniProtKB/TrEMBL;Acc:Q940G5]	710	cluster1			13.9304	13.7098	14.348	15.6163	14.0611	12.3973	11.9983	14.5786	9.7292	10.5161	8.98611	10.1354	10.6066	11.1161	9.44038	15.7981	11.5686	12.0406	13.9196	13.5655	12.459	11.25	11.672	11.3145	11.4643	10.2631	11.812	10.4668	10.079
AT5G19100	AT5G19100	Eukaryotic aspartyl protease family protein [Source:UniProtKB/TrEMBL;Acc:Q3E9C8]	711	cluster1			3.4732	3.61495	3.3147	3.66014	3.38427	2.06406	2.3591	3.35842	2.20701	2.37416	1.26755	2.71596	2.97542	1.75822	1.51525	4.78795	2.64238	2.67546	3.01095	3.36597	3.0467	2.38247	2.06978	2.318	2.553	1.70463	2.29188	1.80295	1.96384
AT1G10370	GSTU17	Glutathione S-transferase U17 [Source:UniProtKB/Swiss-Prot;Acc:Q9FUS8]	712	cluster1			17.4518	17.1401	15.8135	17.4609	17.7778	15.047	16.3157	13.5491	14.3745	15.6705	12.1461	13.1599	12.32	14.5818	10.7546	19.1504	14.1137	14.6539	14.5433	14.7361	15.26	13.8873	12.4942	11.4628	11.2017	14.1583	10.3457	10.1207	11.4374
AT1G19380	AT1G19380	At1g19380 [Source:UniProtKB/TrEMBL;Acc:Q9LN60]	713	cluster1			3.96547	2.37146	4.08698	4.21764	5.4621	4.12439	3.51274	3.42566	2.95073	2.64476	2.13073	2.10454	1.59486	2.6946	1.24389	5.3065	3.69441	3.39397	3.83325	4.66226	4.64114	2.71324	2.71815	3.44043	3.02409	1.52587	1.37234	1.14963	1.99355
AT2G37940	IPCS2	ERH1 [Source:UniProtKB/TrEMBL;Acc:A0A178VV03]	714	cluster1			11.7207	11.8091	12.3798	12.5578	12.051	10.7055	10.351	11.5268	10.8199	10.0105	10.0165	11.4763	10.2496	11.4674	9.44108	13.4951	12.6837	11.5355	11.7109	12.3267	11.8597	13.3608	10.6588	9.53745	9.95958	7.98055	10.6656	10.6525	11.0939
AT4G39500	CYP96A11	cytochrome P450, family 96, subfamily A, polypeptide 11 [Source:TAIR;Acc:AT4G39500]	715	cluster1			24.5692	25.8893	23.4797	28.4588	22.2119	22.2659	20.0665	21.5277	19.8067	19.9565	19.3483	21.9098	21.9967	22.8898	18.8521	26.3221	23.8311	20.635	23.7369	24.6889	21.6948	21.9198	19.9156	18.9174	20.6064	17.0239	21.8767	21.7437	22.1478
AT1G13710	CYP78A5	Cytochrome P450 78A5 [Source:UniProtKB/Swiss-Prot;Acc:Q9LMX7]	716	cluster1			3.037	2.43072	2.7474	3.09483	2.09994	2.10562	2.40947	2.69623	1.90427	2.12818	2.08469	2.29037	1.76222	2.22608	1.82713	3.00038	2.70348	2.37613	2.35875	3.00976	2.97301	2.3164	2.073	1.7424	1.36452	1.43893	2.20995	1.65354	1.77036
AT5G49800	AT5G49800	At5g49800 [Source:UniProtKB/TrEMBL;Acc:Q5HZ48]	717	cluster1			8.37667	5.83359	8.32023	7.5124	6.729	4.61146	6.79992	4.92907	3.45343	3.73602	4.68266	5.40573	4.59665	4.59366	4.21354	8.79744	8.1872	6.61079	7.14635	8.17869	7.17087	6.40404	5.56114	3.35091	3.42264	3.12039	5.72072	4.50639	5.02105
AT1G09850	XBCP3	At1g09850 [Source:UniProtKB/TrEMBL;Acc:Q0WVJ5]	718	cluster1			1.12758	0.693031	0.779721	0.801495	0.650054	0.268039	0.408862	0.308305	0.346305	0.209404	0.417339	0.403389	0.297781	0.496338	0.356459	1.63832	0.576822	0.596171	0.657598	0.886649	0.618194	0.804254	0.182537	0.176754	0.175683	0.152769	0.0616083	0.295011	0.191103
AT1G64980	AT1G64980	Nucleotide-diphospho-sugar transferases superfamily protein [Source:TAIR;Acc:AT1G64980]	719	cluster1			29.0657	24.9293	24.0422	27.4614	25.7512	19.8368	21.0886	20.7794	17.0612	19.918	16.7717	21.2713	19.0087	20.532	18.371	28.7859	24.6315	23.5391	21.7834	25.4284	24.844	18.8926	18.9854	15.6473	17.1205	14.7907	14.2221	16.8703	16.6195
AT1G68410	AT1G68410	Probable protein phosphatase 2C 15 [Source:UniProtKB/Swiss-Prot;Acc:Q9M9C6]	720	cluster1			17.5073	17.0401	17.108	17.2932	17.104	17.4728	17.9498	18.6942	15.3036	15.6204	16.1415	15.3951	15.4429	15.4408	15.9143	20.2233	18.2403	16.5486	17.2842	16.477	14.9546	17.2493	13.3609	14.3863	14.698	14.6232	14.4342	14.2122	15.2751
AT3G14090	ATEXO70D3	Exocyst subunit Exo70 family protein [Source:UniProtKB/TrEMBL;Acc:Q9LJH9]	721	cluster1			8.38895	8.17057	8.29842	7.88395	7.95261	7.71477	7.79761	7.50232	7.05239	7.02294	6.63453	7.47955	5.9502	6.96096	6.90642	8.57041	7.77772	6.71	7.19293	6.58289	6.66966	6.34258	6.48544	5.91585	6.42933	5.43696	7.06742	6.38312	7.77017
AT3G25780	AOC3	Allene oxide cyclase 3, chloroplastic [Source:UniProtKB/Swiss-Prot;Acc:Q9LS01]	722	cluster1			1.91625	2.00831	1.77573	1.78751	2.6936	1.85054	1.30371	1.88399	1.88515	1.0387	1.45768	1.28651	1.70928	1.46519	1.78583	2.17634	1.6043	2.25302	2.15068	1.48103	1.9714	1.6494	0.97021	1.19033	1.43217	1.05525	1.17868	1.56778	1.69297
AT5G50565	AT5G50565	unknown protein; BEST Arabidopsis thaliana protein match is: unknown protein (TAIR:AT5G50665.2); Ha. [Source:TAIR;Acc:AT5G50565]	723	cluster1			33.18	24.4344	29.4633	31.5674	32.2483	23.7781	24.1535	26.8233	27.0996	24.078	25.6984	22.8976	26.2724	21.6106	21.393	28.3545	25.5191	35.229	27.2839	25.7463	23.2186	28.6721	17.5398	17.8349	20.9929	16.4972	20.1144	20.6967	22.5453
AT1G72880	AT1G72880	At1g72880 [Source:UniProtKB/TrEMBL;Acc:Q84MD7]	724	cluster1			12.0025	14.2936	14.4779	12.2834	13.031	14.4084	12.7231	12.6897	11.3251	11.8337	12.3433	10.3123	11.439	10.2302	11.8824	11.9936	13.1129	14.9735	12.0497	11.0139	13.1994	11.3626	11.7488	10.1403	10.5545	9.86579	12.4571	9.8214	10.8706
AT3G57062	AT3G57062	Transmembrane protein [Source:UniProtKB/TrEMBL;Acc:Q0WRF0]	725	cluster1			9.66477	9.64936	9.01492	8.96737	7.93594	9.03046	7.79058	8.77324	6.48762	7.36208	7.84429	8.41644	7.51624	6.17955	6.4907	7.78118	8.95986	10.6379	9.41227	7.01007	9.05057	8.72656	5.93445	4.69848	6.83601	6.0641	7.03855	5.56827	5.60688
AT2G31010	AT2G31010	Protein kinase superfamily protein [Source:UniProtKB/TrEMBL;Acc:F4IPV6]	726	cluster1			2.68776	3.0709	3.56208	3.36745	3.40926	3.62465	2.81917	2.98391	2.11642	1.92973	2.87443	2.9412	2.20863	2.67515	2.44407	2.64197	3.33593	3.34594	3.1243	2.47949	2.98128	3.07867	2.25564	2.48219	2.52763	2.50285	2.44829	2.06228	2.09839
AT3G13320	CAX2	Vacuolar cation/proton exchanger 2 [Source:UniProtKB/Swiss-Prot;Acc:Q39254]	727	cluster1			14.5189	16.6708	18.5504	19.8106	16.525	20.0153	15.872	16.8676	13.4474	13.2342	14.0122	15.6474	12.2221	15.4896	15.216	16.5724	17.7508	16.6648	18.6902	15.0304	15.3911	16.179	12.3936	12.0753	12.8758	12.4403	12.9699	12.2789	13.8758
AT1G28760	AT1G28760	F1K23.6 [Source:UniProtKB/TrEMBL;Acc:Q9SHQ6]	728	cluster1			20.9694	21.9642	20.277	23.2133	22.1596	23.106	19.8505	19.0315	17.6516	17.0987	17.1436	18.4206	16.5491	18.2634	16.6667	17.5828	19.1131	19.1772	19.2481	18.6409	18.2281	17.2944	18.0852	15.7417	17.7439	13.4618	14.9727	15.7105	14.8014
AT3G13310	AT3G13310	At3g13310 [Source:UniProtKB/TrEMBL;Acc:Q9LTT7]	729	cluster1			44.9911	42.0491	48.9464	46.7871	51.9532	51.5009	39.0249	38.0957	33.4261	28.9442	28.7242	33.4722	29.8244	32.5434	28.3586	35.2777	37.1702	30.7046	37.4398	32.041	37.5943	34.8681	25.6904	22.7846	20.5839	23.7292	24.1378	21.7963	23.7835
AT1G04980	PDIL2-2	Protein disulfide-isomerase like 2-2 [Source:UniProtKB/Swiss-Prot;Acc:Q9MAU6]	730	cluster1			25.0324	25.0516	21.2664	23.6369	26.1899	25.6439	23.0461	23.3972	17.8018	17.2045	17.3456	18.3519	18.3974	19.8902	18.6353	21.0103	20.5679	21.0915	20.4411	21.7745	21.9981	21.2177	19.1828	14.2154	15.4305	15.3496	16.4881	15.8372	17.1184
AT3G55980	SZF1	Salt-inducible zinc finger 1 [Source:UniProtKB/TrEMBL;Acc:A0A1I9LNJ4]	731	cluster1	Yes	C3H	18.3194	17.8769	17.2742	17.8103	20.2333	20.8793	17.699	16.9052	11.313	9.39958	9.98514	11.2053	12.54	12.6588	11.0108	15.3481	13.7334	12.9664	12.3561	15.4182	14.5162	13.4265	12.7143	8.79858	8.97469	9.21636	10.0337	9.52895	8.52367
AT4G24380	AT4G24380	INVOLVED IN: 10-formyltetrahydrofolate biosynthetic process, folic acid and derivative biosynthetic process; EXPRESSED IN: 24 plant structures; EXPRESSED DURING: 15 growth stages; CONTAINS InterPro DOMAIN/s: Serine hydrolase (InterPro:IPR005645); BE /.../bidopsis thaliana protein match is: alpha/beta-Hydrolases superfamily protein (TAIR:AT5G65400.1); Ha. [Source:TAIR;Acc:AT4G24380]	732	cluster1			6.1102	7.81863	8.45359	7.77409	9.17063	8.76176	6.22198	7.8553	4.86649	2.7334	2.61497	4.02673	3.78416	5.41804	4.13051	5.55187	8.41196	10.046	4.61976	7.27717	5.78999	4.93634	4.86431	4.64121	3.10409	2.74013	3.87905	3.6241	3.76335
AT5G06320	NHL3	NHL3 [Source:UniProtKB/TrEMBL;Acc:A0A178UB58]	733	cluster1			31.7241	37.2537	32.7164	33.0609	37.8915	33.5475	27.4859	29.4148	26.0459	27.5215	22.6099	27.2354	21.6339	26.1072	23.8844	28.3104	29.1146	32.4005	28.0834	28.3447	28.805	26.6697	29.0526	25.4623	23.6845	26.7344	21.8339	21.5412	23.1716
AT2G03830	RGF8	Probable root meristem growth factor 8 [Source:UniProtKB/Swiss-Prot;Acc:Q9SI57]	734	cluster1			9.14186	7.65763	7.13028	6.02795	10.2697	8.05714	6.32958	5.69551	4.72311	3.38767	4.95237	5.97807	3.74718	3.4454	6.07199	4.84658	5.78209	6.80299	7.50997	5.43082	5.62692	6.48347	5.40284	4.08369	3.71898	5.20138	4.91971	2.94362	5.6623
AT5G50300	AZG2	Xanthine/uracil permease family protein [Source:TAIR;Acc:AT5G50300]	735	cluster1			1.83765	1.89369	1.34773	1.07213	2.00851	1.7361	1.55926	1.35074	1.41088	1.33921	0.745783	1.06512	0.745079	0.874489	1.40248	1.25335	1.14593	1.32625	1.39246	1.3206	1.54675	1.34015	1.21779	0.687364	0.976039	0.956306	1.13071	0.67683	1.06232
AT2G14247	AT2G14247	Expressed protein [Source:UniProtKB/TrEMBL;Acc:Q8GWC0]	736	cluster1			30.3457	26.4428	30.3797	24.2218	29.3935	26.3894	28.0458	19.8792	22.1882	20.8185	18.5295	24.0615	18.8095	22.998	20.7938	25.6327	23.4469	29.3972	26.0529	22.525	21.4576	21.3327	20.0725	21.9632	20.9083	19.8191	21.3594	19.6847	20.6932
AT1G62820	CML14	Probable calcium-binding protein CML14 [Source:UniProtKB/Swiss-Prot;Acc:Q8VZ50]	737	cluster1			18.6746	17.9771	16.5362	15.0099	17.4168	15.6006	13.3155	11.9836	12.1764	13.5019	9.76091	13.7653	10.9646	14.8927	13.1112	16.0767	16.4014	16.3517	15.1949	13.9495	13.885	14.9694	11.111	10.5074	12.5677	10.3109	12.3985	11.5939	11.8376
AT3G53890	RPS21B	40S ribosomal protein S21-1 [Source:UniProtKB/Swiss-Prot;Acc:Q9M337]	738	cluster1			1183.76	1091.57	1141.51	1072.68	1031.71	1014.05	1019.03	895.106	926.825	927.404	833.411	986.272	819.876	1016.88	925.86	1008.92	1077.77	1177.71	1053.2	957.718	1029.05	1016.22	855.253	846.664	827.82	917.438	870.257	852.343	941.153
AT5G05370	AT5G05370	At5g05370 [Source:UniProtKB/TrEMBL;Acc:Q9FLB7]	739	cluster1			184.194	154.55	163.904	166.935	167.305	151.503	152.132	106.377	128.792	120.481	102.09	141.13	103.608	140.038	132.631	136.599	157.788	186.9	151.66	148.694	148.668	152.698	112.182	113.35	114.842	123.025	124.549	111.694	132.935
AT4G10800	AT4G10800	BTB/POZ domain protein [Source:UniProtKB/TrEMBL;Acc:O81632]	740	cluster1			6.17954	5.7208	6.22049	6.31253	6.81379	5.06511	6.07658	4.61346	5.03556	3.61241	3.55016	5.29396	3.69973	5.51745	5.13453	5.64777	5.1949	4.79891	4.45051	5.2454	5.36169	4.48198	4.64708	3.28678	3.79499	4.29111	3.75063	4.96094	4.45376
AT4G17670	FLZ2	FCS-Like Zinc finger 2 [Source:UniProtKB/Swiss-Prot;Acc:Q8VZM9]	741	cluster1			41.4713	34.2175	38.7302	36.6995	40.5507	38.1304	36.6775	31.9693	31.4917	24.3582	26.1857	37.3787	31.6905	31.1905	32.1769	33.4004	30.8315	33.5647	28.0768	32.7456	32.0568	30.6006	28.6473	23.3975	20.9072	23.0502	22.5165	24.3775	24.5981
AT5G05365	AT5G05365	Heavy metal transport/detoxification superfamily protein [Source:UniProtKB/TrEMBL;Acc:Q56ZM7]	742	cluster1			11.1584	10.9246	12.2207	10.5298	15.9016	9.4701	7.73208	8.64211	9.61051	7.54617	6.78885	10.0079	6.17021	9.39074	8.41496	11.9514	9.63602	13.624	10.1916	5.61453	9.97529	12.4634	11.1436	6.52084	7.35079	7.41386	4.21524	10.1061	6.9528
AT3G56950	SIP2;1	Small and basic intrinsic protein 21 [Source:UniProtKB/TrEMBL;Acc:F4J0V0]	743	cluster1			14.0595	15.5693	15.0573	14.3999	14.2823	12.1535	12.2516	12.1717	8.70286	11.7795	10.7056	11.4634	9.96522	13.0335	9.73979	13.1609	11.5146	15.7075	13.0744	9.72853	12.7385	12.6249	14.9071	10.2445	11.1636	8.4627	10.1136	10.6483	10.9577
AT5G37660	CRRSP60	Cysteine-rich repeat secretory protein 60 [Source:UniProtKB/Swiss-Prot;Acc:Q0WPN8]	744	cluster1			3.05629	3.09082	3.63848	3.6847	3.97168	2.82468	2.47191	2.31328	1.63761	2.66058	1.61801	1.10263	1.22024	2.54883	1.38485	3.15304	3.26191	3.42491	2.76284	1.72262	2.84042	2.43814	2.41087	1.37071	2.24376	1.34465	1.83035	1.39956	2.0023
AT1G61370	AT1G61370	G-type lectin S-receptor-like serine/threonine-protein kinase At1g61370 [Source:UniProtKB/Swiss-Prot;Acc:O64783]	745	cluster1			2.45174	2.74569	2.48568	2.34557	2.50391	2.19308	2.47714	2.20097	2.06034	2.37736	1.98094	1.58616	1.62578	1.85417	1.96596	2.91278	1.90745	2.38364	2.00308	2.24242	1.76288	2.19936	2.2563	1.7075	1.95625	1.65294	1.82562	1.99287	1.76898
AT3G08890	AT3G08890	At3g08890 [Source:UniProtKB/TrEMBL;Acc:Q9SR89]	746	cluster1			17.2249	17.5008	16.2552	14.0828	16.1468	12.1182	14.9921	12.5437	14.2615	13.0716	12.6963	10.9739	13.6172	12.5088	9.8207	16.6495	15.464	14.6785	13.2558	14.646	13.0054	13.6599	15.2967	10.8316	11.7355	9.77157	9.98931	11.3874	10.5898
AT2G44600	AT2G44600	At2g44600/F16B22.9 [Source:UniProtKB/TrEMBL;Acc:O80500]	747	cluster1			1.69468	1.96528	2.60701	1.42734	2.38955	1.49203	1.49747	1.54614	1.06027	1.08935	1.06359	1.12452	0.863167	1.41349	0.851197	1.44535	0.94062	1.3291	1.97362	1.69452	1.31578	1.15366	1.1533	1.3145	0.849224	0.766048	0.892763	1.31534	0.994423
AT5G26230	MAKR1	Probable membrane-associated kinase regulator 1 [Source:UniProtKB/Swiss-Prot;Acc:Q3E936]	748	cluster1			1.41051	1.70802	1.91668	1.67086	2.37223	1.25736	1.1574	1.20567	1.03789	1.09198	0.994955	0.561011	0.807511	1.15019	1.00895	2.06439	1.34246	1.58895	1.16065	1.65134	1.23093	1.79797	0.951949	1.35221	0.672002	0.955838	0.70678	1.07684	1.39531
AT1G32630	AT1G32630	At1g32630 [Source:UniProtKB/TrEMBL;Acc:Q9LPJ9]	749	cluster1			9.42638	9.0501	8.27887	10.1255	8.9785	8.27281	9.19507	8.3858	8.19627	6.73109	7.4053	8.48531	8.3918	10.6533	8.59701	8.04789	7.71768	8.41688	6.80138	7.36057	6.63651	7.82556	7.45801	7.79963	5.86666	7.70527	6.3683	6.66868	6.7441
AT4G10620	AT4G10620	F3H7.11 protein [Source:UniProtKB/TrEMBL;Acc:Q9ZSB8]	750	cluster1			28.7686	26.2267	28.8585	28.5818	27.8458	28.7819	27.6539	27.3766	25.0625	24.9637	26.0712	26.0532	28.804	27.3496	28.0505	27.4107	23.9859	25.1689	26.9844	23.1365	24.0957	24.9042	23.7379	20.0431	19.2198	21.3669	24.0958	23.1533	22.1733
AT5G26200	AT5G26200	AT5g26200/T19G15_50 [Source:UniProtKB/TrEMBL;Acc:Q93YZ9]	751	cluster1			28.3419	24.4819	25.8175	27.4277	26.8552	25.4195	26.1561	25.1616	23.8555	21.8952	21.3283	25.337	21.9067	27.8025	22.7033	21.8821	22.1077	21.548	21.1818	17.9315	19.853	20.6036	18.8349	16.6375	15.3354	14.9104	20.5796	19.7926	17.399
AT5G02490	MED37D	Probable mediator of RNA polymerase II transcription subunit 37c [Source:UniProtKB/Swiss-Prot;Acc:P22954]	752	cluster1			11.0745	7.80557	9.01316	10.0651	10.5798	9.14071	8.09833	9.90693	5.49098	6.21381	7.00509	6.93873	9.10312	8.1399	6.51189	9.2862	5.65454	7.11311	7.83725	6.49726	7.10079	5.80303	5.99215	5.79397	4.4883	4.62473	4.98275	6.66732	4.84446
AT3G10040	AT3G10040	Sequence-specific DNA binding transcription factor [Source:UniProtKB/TrEMBL;Acc:Q8RWY5]	753	cluster1	Yes	Trihelix	193.79	156.07	162.541	173.385	181.396	186.811	157.011	164.185	118.41	104.658	113.127	144.874	157.587	151.693	142.394	152.499	133.541	140.506	137.726	133.943	131.75	131.963	126.645	101.856	92.5154	91.5363	138.596	129.732	114.154
AT4G22780	ACR7	ACT domain-containing protein ACR7 [Source:UniProtKB/Swiss-Prot;Acc:Q8LJW1]	754	cluster1			42.9011	36.9807	39.6551	40.1867	42.3224	37.9368	37.8446	40.2918	34.0055	28.0263	29.6229	36.2082	39.1379	34.7103	33.267	37.6666	35.4393	31.455	33.8073	31.4183	29.6983	30.0852	33.5037	29.4557	26.4353	27.6229	33.142	30.3705	29.259
AT3G23160	AT3G23160	Plant/protein (DUF668) [Source:UniProtKB/TrEMBL;Acc:Q9LTD4]	755	cluster1			11.2866	11.2498	10.835	12.6897	10.1295	10.0609	9.21567	10.5261	7.80504	8.45093	8.35173	9.26806	9.96094	10.1648	8.89999	9.77482	9.35726	9.81927	10.207	7.61975	9.06938	9.97064	9.23748	7.98471	7.42203	7.68549	8.18322	9.63466	9.29548
AT5G14750	WER	WER1 [Source:UniProtKB/TrEMBL;Acc:A0A384KIP7]	756	cluster1	Yes	MYB	16.5793	14.7508	14.0662	15.9278	12.6975	8.74998	11.4735	11.8616	8.05939	7.1235	8.39734	8.98984	10.5664	11.3514	8.78358	9.93355	11.296	12.0787	10.7005	9.02352	11.1245	10.1034	10.0132	6.09318	6.42825	9.38546	9.13525	10.8039	6.95088
AT5G05920	DHS	Deoxyhypusine synthase [Source:UniProtKB/Swiss-Prot;Acc:Q9FI94]	757	cluster1			18.6533	20.2054	21.2352	22.6399	17.9027	18.9853	19.3369	17.5857	16.3564	15.1481	18.2567	18.1101	17.5353	17.4625	18.4821	16.7208	19.8682	19.1206	17.4103	16.5334	16.5751	15.2559	17.4018	15.4766	15.7791	16.4151	15.9194	17.6794	15.4663
AT4G27950	CRF4	Ethylene-responsive transcription factor CRF4 [Source:UniProtKB/Swiss-Prot;Acc:Q9SUE3]	758	cluster1	Yes	ERF	17.5298	17.8268	17.976	19.2746	16.3813	16.4535	15.4624	15.2485	11.6445	13.1263	14.7583	14.3153	10.9812	14.0455	14.417	16.2886	16.4989	17.0446	13.8935	14.106	13.4228	13.3136	13.7815	10.9499	9.79462	8.78166	14.328	13.3196	12.3803
AT5G12220	AT5G12220	Las1-like family protein [Source:UniProtKB/TrEMBL;Acc:F4JZH9]	759	cluster1			21.1543	22.5621	21.4236	21.2196	19.7473	20.8215	19.9234	19.8533	17.8367	15.6383	19.5318	17.809	17.0244	19.6029	19.8473	19.9825	19.8564	19.2165	18.6061	17.4164	19.0237	18.8986	19.9843	15.1055	15.9438	16.7393	17.8212	18.6837	17.3
AT5G48540	CRRSP55	Cysteine-rich repeat secretory protein 55 [Source:UniProtKB/Swiss-Prot;Acc:Q9LV60]	760	cluster1			8.55281	8.46342	8.98826	9.54486	8.19404	7.99743	7.28928	8.3405	6.04358	6.14353	6.11294	3.86362	7.07785	5.62706	7.58525	6.82612	5.21928	7.31878	6.52349	7.39456	6.33442	6.99117	5.11565	5.09809	5.30711	7.011	6.42837	6.63717	3.52938
AT1G61180	AT1G61180	LRR and NB-ARC domains-containing disease resistance protein [Source:UniProtKB/TrEMBL;Acc:Q2V4G0]	761	cluster1			4.01067	4.73666	4.6022	5.504	4.40673	4.25743	4.81177	4.22751	3.72907	3.47911	3.86837	3.52744	3.88794	3.91308	3.74738	3.92553	3.91141	3.53134	4.06041	3.94487	3.86153	3.7636	3.34976	3.61286	3.15714	3.49184	3.55496	3.39741	3.83918
AT3G23450	AT3G23450	Transmembrane protein [Source:UniProtKB/TrEMBL;Acc:Q9LW52]	762	cluster1			37.9674	38.0413	30.8065	44.6418	35.6652	39.7392	25.8773	23.734	21.5139	19.5716	20.8343	20.0197	20.9851	22.8121	20.4355	20.7456	16.0928	20.5891	20.5778	16.0551	17.2883	17.0538	14.0762	10.9612	12.4884	12.7768	14.7344	9.93193	11.2597
AT5G26270	AT5G26270	unknown protein; Ha. [Source:TAIR;Acc:AT5G26270]	763	cluster1			23.1149	21.8773	20.4779	25.1304	16.6496	13.2237	15.2969	15.9884	13.0076	12.7394	13.1913	12.5498	13.5462	12.747	12.8395	11.625	12.1379	11.6423	9.52357	8.69427	9.5182	7.84298	8.19106	6.00982	6.07578	7.95841	5.86459	7.02056	8.12891
AT1G69380	AT1G69380	RRG [Source:UniProtKB/TrEMBL;Acc:A0A178WN95]	764	cluster1			15.5845	15.5801	15.3598	15.7925	13.1496	13.4138	11.6862	14.0902	12.1469	11.4767	12.7859	14.2101	15.6966	14.7255	12.9702	13.1449	12.2581	13.2955	14.6995	13.1991	14.3279	14.1709	14.5403	13.5237	11.2647	13.2527	12.4396	11.168	12.4867
AT4G28330	AT4G28330	At4g28330 [Source:UniProtKB/TrEMBL;Acc:Q6NM81]	765	cluster1			4.81806	4.4711	4.48628	4.75644	4.24504	3.23694	2.84835	3.75231	2.89595	2.61946	3.58534	4.046	4.02654	3.61263	2.76374	3.32195	3.68841	3.60331	4.65116	2.97273	3.37785	4.5565	4.11643	3.00118	2.3196	3.85843	3.00447	3.04262	3.11438
AT4G34240	ALDH3I1	Aldehyde dehydrogenase [Source:UniProtKB/TrEMBL;Acc:A0A178UV01]	766	cluster1			9.72528	11.9616	11.0046	11.2303	11.8604	11.5515	8.08634	9.07464	8.40647	8.6645	8.83389	10.4135	9.59751	10.4185	9.51859	9.43578	9.10653	9.2495	11.0362	9.9894	9.0558	8.25666	10.5164	8.76165	8.46854	9.88335	8.00959	8.6624	8.14257
AT5G47960	RABA4C	SMG1 [Source:UniProtKB/TrEMBL;Acc:A0A178UQI5]	767	cluster1			6.21419	6.81371	6.41307	6.07294	5.29359	7.03559	3.97603	4.87691	4.71244	3.28147	2.37493	4.57727	5.86095	5.19886	4.05694	5.23438	6.46201	3.80156	5.50465	6.25352	5.05051	5.1563	4.29929	3.77196	3.39289	6.80446	3.65302	3.1343	4.50429
AT3G15540	IAA19	Auxin-responsive protein [Source:UniProtKB/TrEMBL;Acc:Q2VWA2]	768	cluster1			3.62979	2.87889	1.48931	2.27237	2.34928	2.66483	1.78732	2.06008	1.55789	0.934865	0.685536	1.03152	0.912444	0.841918	0.77734	1.56324	0.940536	0.886883	0.77433	1.09129	0.753488	2.2131	1.51586	0.906961	0.563288	1.31131	2.00312	0.705106	0.977232
AT5G56530	AT5G56530	Similarity to carboxyl-terminal proteinase [Source:UniProtKB/TrEMBL;Acc:Q9LVC1]	769	cluster1			34.611	29.5701	28.1825	30.2635	30.3033	31.3505	27.3675	28.7249	24.9058	25.5369	22.609	28.4639	27.7625	26.1328	24.722	28.3823	25.0607	26.5145	27.4688	29.5384	28.4479	26.9683	27.2783	24.8479	24.787	22.0103	27.7902	27.0383	24.7571
AT5G60570	AT5G60570	F-box/kelch-repeat protein At5g60570 [Source:UniProtKB/Swiss-Prot;Acc:Q9FKJ0]	770	cluster1			43.453	34.9023	38.814	40.9212	39.7951	38.4068	38.342	36.7749	32.6372	32.0182	31.3061	35.7018	35.4474	34.1806	33.0103	35.0577	34.1066	31.5587	36.3405	35.8332	33.0197	36.2802	33.3533	29.4425	30.2938	29.0133	34.4899	31.4936	29.2516
AT3G01940	AT3G01940	F1C9.28 protein [Source:UniProtKB/TrEMBL;Acc:Q9S7L7]	771	cluster1			4.40903	3.10686	5.10733	4.68729	4.48065	4.09453	3.62634	2.67229	2.11691	2.60226	1.18851	3.35483	3.40943	3.13908	2.01599	3.04101	3.79321	3.2907	4.52602	3.30884	3.21802	4.47474	4.0937	2.95589	1.90893	3.40013	3.67226	2.56342	1.74778
AT3G51060	SRS1	Protein SHI RELATED SEQUENCE 1 [Source:UniProtKB/Swiss-Prot;Acc:Q9SD40]	772	cluster1	Yes	SRS	1.26237	1.05758	1.71358	1.64529	1.51566	1.00027	1.08904	1.2217	1.09039	0.845923	0.500155	1.19062	1.05481	0.977006	0.71222	1.20934	1.0749	0.988058	1.22606	0.885559	0.838188	1.3917	1.07759	0.988236	0.491132	0.641019	1.321	0.96261	0.712489
AT1G73540	NUDT21	Nudix hydrolase 21, chloroplastic [Source:UniProtKB/Swiss-Prot;Acc:Q8VY81]	773	cluster1			12.3691	8.56823	12.9766	11.7971	11.8528	8.26998	7.66923	9.44117	7.42136	6.63486	7.73778	10.4771	6.28322	10.0817	8.34259	10.0071	9.56298	8.58376	9.79188	7.77528	6.999	7.58594	8.63389	8.08059	7.31864	8.42811	8.83462	6.49725	7.49958
AT5G06850	FTIP1	FT-interacting protein 1 [Source:UniProtKB/Swiss-Prot;Acc:Q9FL59]	774	cluster1			1.86263	1.54835	2.18048	1.85117	2.0405	1.7921	1.34066	1.85127	1.40722	1.12854	1.18059	1.82109	0.900336	1.52652	1.4362	1.96081	1.31417	1.07117	1.63563	1.61794	1.37683	1.58238	1.68047	1.28677	1.21822	1.07736	1.6069	1.38522	1.12825
AT1G23150	AT1G23150	Uncharacterized protein At1g23150 [Source:UniProtKB/TrEMBL;Acc:Q84JS3]	775	cluster1			18.8928	16.6415	19.2785	15.8324	15.2324	16.6784	15.387	18.7423	12.6437	15.4918	11.3615	16.1615	12.0498	18.5257	10.3634	18.7502	13.1132	19.5513	18.8464	12.81	15.4974	16.1674	14.1314	17.1502	13.8905	15.6902	14.5219	13.144	14.5516
AT2G36790	UGT73C6	Glycosyltransferase (Fragment) [Source:UniProtKB/TrEMBL;Acc:W8PVK2]	776	cluster1			1.87755	2.23042	1.7395	1.92072	0.745848	1.53068	1.2741	2.32163	1.08997	1.31741	1.17676	1.11751	0.742403	1.26464	1.11414	2.06055	1.42924	2.47708	1.95804	1.31577	1.05085	1.37288	0.632084	1.16311	0.855006	1.27662	1.09208	1.22575	0.661762
AT1G58400	AT1G58400	Putative disease resistance protein At1g58400 [Source:UniProtKB/Swiss-Prot;Acc:Q8W3K3]	777	cluster1			6.49741	7.16991	7.70061	7.40518	6.18198	5.91662	5.2331	7.30754	5.38512	5.53571	6.39019	6.24559	5.77405	6.8049	5.99279	6.35627	6.18173	6.83113	5.97403	5.67131	5.57648	6.02015	7.1807	5.8336	5.56558	5.80469	5.94156	6.39806	6.64407
AT3G14080	LSM1B	Sm-like protein LSM1B [Source:UniProtKB/Swiss-Prot;Acc:Q8LFL8]	778	cluster1			45.502	40.0238	48.7159	39.557	40.3373	37.7466	33.1509	37.1188	35.255	33.8261	33.8844	34.4047	34.7909	39.3374	35.4092	38.4299	37.3732	40.6019	36.0584	35.7712	38.5932	43.6153	37.4113	32.8459	31.3545	33.9324	35.9077	41.0825	34.8123
AT2G03800	GEK1	D-aminoacyl-tRNA deacylases [Source:TAIR;Acc:AT2G03800]	779	cluster1			22.5314	21.0855	22.7763	20.5686	17.574	17.8535	19.9231	19.0785	15.1514	14.236	17.4497	17.3944	17.7898	19.069	16.7425	18.8003	19.8018	21.7911	19.5284	17.9938	17.6748	19.1388	19.1386	16.7593	15.945	19.1814	19.145	19.5157	18.1053
AT5G09820	PAP7	Probable plastid-lipid-associated protein 7, chloroplastic [Source:UniProtKB/Swiss-Prot;Acc:Q5M755]	780	cluster1			12.5874	11.2464	13.0698	11.6769	9.97635	9.41141	10.8438	10.5935	7.70937	8.16879	6.99556	8.56364	8.54826	9.34443	9.27347	9.36086	10.3728	12.5824	9.46628	8.43054	10.3489	9.77259	10.046	7.63818	8.14522	9.28576	8.37606	9.99484	10.9423
AT5G09680	RLF	reduced lateral root formation [Source:TAIR;Acc:AT5G09680]	781	cluster1			29.3758	24.0586	27.7853	23.2039	23.5027	25.2656	21.9925	28.9021	22.9073	21.4179	18.759	22.427	19.9836	22.7983	22.4326	24.1284	21.7106	22.8724	23.1202	20.5728	25.9612	21.834	19.5332	20.924	19.4345	18.286	20.8756	20.3977	20.4222
AT3G49890	AT3G49890	unknown protein; Ha. [Source:TAIR;Acc:AT3G49890]	782	cluster1			32.3995	25.2602	25.9516	24.7496	22.4634	23.5926	18.1951	25.1553	23.9733	18.2282	18.799	21.1873	23.9983	26.6869	22.9023	27.6663	22.9722	23.8923	26.3505	22.9371	21.4769	23.0626	20.965	19.8635	16.7707	18.5069	21.3406	17.1652	17.6171
AT5G26990	DI19-6	Protein DEHYDRATION-INDUCED 19 homolog 6 [Source:UniProtKB/Swiss-Prot;Acc:Q6NM26]	783	cluster1			15.2894	13.2612	14.3271	12.1617	11.3987	14.98	11.0046	13.208	12.0596	11.1667	10.5063	11.7484	11.3908	13.8819	12.1654	14.4249	13.0214	13.8338	12.0523	12.1411	11.862	11.7712	11.3641	11.0295	9.44868	10.7156	12.4546	11.7286	11.5714
AT5G42060	AT5G42060	Mediator-associated protein 3 [Source:UniProtKB/Swiss-Prot;Acc:Q9FHX8]	784	cluster1			118.08	99.1057	89.4508	99.5551	95.7473	96.7045	93.2283	94.2127	88.3173	83.8251	75.5671	82.2898	81.7888	108.696	91.8838	90.1039	88.9656	93.2875	83.6672	80.7303	89.8919	85.7923	86.0999	80.4768	77.3971	82.2656	87.4217	84.048	97.6754
AT3G18510	AT3G18510	ATP-dependent helicase/nuclease subunit [Source:UniProtKB/TrEMBL;Acc:Q8GXY3]	785	cluster1			33.3125	24.6222	28.0183	29.2713	21.4711	27.4944	21.3168	20.9839	21.3455	18.1623	20.2708	20.7595	21.4767	24.2365	22.1084	25.1796	26.217	25.923	24.9948	18.3296	28.7054	21.8507	17.962	19.7087	14.6087	19.7663	20.223	19.7469	20.001
AT3G06680	AT3G06680	60S ribosomal protein L29 [Source:UniProtKB/TrEMBL;Acc:F4JC32]	786	cluster1			531.912	490.051	451.567	478.109	456.089	437.336	416.844	390.287	389.919	391.938	358.989	377.89	355.283	437.173	408.042	458.04	407.312	509.2	423.697	405.612	468.075	386.852	378.009	368.645	354.098	382.535	363.163	389.903	361.725
AT3G10520	AHB2	Non-symbiotic hemoglobin 2 [Source:UniProtKB/Swiss-Prot;Acc:O24521]	787	cluster1			75.0186	64.0258	71.9599	64.1753	60.0747	57.3788	53.4893	57.4132	51.3546	44.0849	41.3265	45.8508	44.3904	56.1771	48.4035	60.647	57.597	66.992	61.1396	51.6391	67.0087	56.2704	46.5718	41.1282	40.7545	45.7146	49.5786	47.2663	48.0427
AT2G30960	AT2G30960	At3g04090 [Source:UniProtKB/TrEMBL;Acc:O80861]	788	cluster1			19.1504	13.6777	14.9893	13.2106	12.2228	13.8506	15.3566	13.1625	11.0994	10.8115	9.24454	13.5808	13.1725	13.2345	10.7435	14.6228	11.3654	13.677	11.1818	12.1651	12.7942	10.4278	12.8743	10.7828	14.0349	9.83908	10.6331	11.8944	10.6021
AT1G64490	AT1G64490	At1g64490 [Source:UniProtKB/TrEMBL;Acc:Q9SGW6]	789	cluster1			89.7536	65.5867	66.687	65.681	68.8971	73.7261	74.567	59.9031	61.2153	47.2659	52.5719	63.9163	59.1702	69.0787	61.2971	65.2237	62.5623	64.008	52.9349	60.3625	63.748	61.7256	64.4661	51.1579	44.6727	53.001	60.4463	60.4286	56.0419
AT5G62880	ARAC10	ROP11 [Source:UniProtKB/TrEMBL;Acc:A0A384LM06]	790	cluster1			70.8081	61.346	66.4255	60.1984	61.8413	56.9379	67.6402	63.3455	59.4201	49.1718	49.3408	60.0624	57.7081	59.3301	58.9853	61.9002	56.5315	58.2136	56.7088	56.0095	59.9955	59.8241	60.2866	51.0461	54.6431	53.8134	58.6756	56.7967	60.8663
AT1G22220	AT1G22220	AUF2 [Source:UniProtKB/TrEMBL;Acc:A0A178W7K5]	791	cluster1			9.24681	7.61971	9.6752	8.72298	8.54265	8.61665	7.69036	8.11357	6.64606	7.0776	4.94887	7.44286	7.68818	7.18299	6.90036	10.1486	6.73596	8.02411	6.92777	7.42412	7.92149	7.43076	8.89871	5.13069	6.02633	5.52635	7.62501	7.18528	6.79987
AT4G22320	AT4G22320	Golgin family A protein [Source:UniProtKB/TrEMBL;Acc:Q8GYJ0]	792	cluster1			25.0117	18.6821	25.2622	20.2085	20.5637	21.0867	18.507	20.5362	14.286	13.0486	13.6326	15.6027	17.6691	14.9729	15.1834	23.7782	18.0302	16.9252	17.9757	14.5987	17.8454	16.8795	19.9782	11.664	10.9053	10.2761	18.1485	16.4465	13.8953
AT4G21140	AT4G21140	BEST Arabidopsis thaliana protein match is: copper ion binding (TAIR:AT4G05400.2); Ha. [Source:TAIR;Acc:AT4G21140]	793	cluster1			47.4655	40.7466	42.9365	42.7275	44.2686	42.3964	36.4445	39.8552	34.1694	34.7602	33.6879	36.8915	40.1643	38.0102	36.2765	44.7881	38.0535	38.3658	35.2685	36.1815	41.1718	36.5085	40.852	30.9339	31.9125	35.1711	31.4894	38.9134	38.0226
AT5G51840	AT5G51840	At5g51840 [Source:UniProtKB/TrEMBL;Acc:Q2HIW6]	794	cluster1			24.6329	22.1743	23.432	21.3145	23.1119	22.0812	19.794	20.9248	17.8051	16.654	18.536	18.5194	22.3761	20.7021	19.5512	21.5353	18.5995	21.4763	19.3108	19.3756	22.7663	19.2908	23.7581	16.1703	15.8562	17.5573	17.3359	19.0376	16.6106
AT2G31680	RABA5D	Ras-related protein RABA5d [Source:UniProtKB/Swiss-Prot;Acc:Q9SIP0]	795	cluster1			58.8491	51.1209	55.6866	57.5597	48.8154	55.1124	55.798	50.8885	48.3666	53.3138	42.3934	45.6887	48.5147	48.1583	47.3065	50.2214	47.836	50.973	50.3725	47.1403	51.9743	49.9868	52.771	39.7101	37.6928	41.2508	43.9576	47.1543	45.7096
AT5G56780	ET2	ET2 [Source:UniProtKB/TrEMBL;Acc:A0A178URY3]	796	cluster1	Yes	HRT-like	3.81436	2.88337	3.9895	3.50876	2.91036	2.2668	2.84739	2.83725	2.54107	2.36109	2.13531	2.54168	2.48854	2.30442	2.53314	3.05617	2.95751	2.57018	2.164	2.20527	3.01921	2.22887	2.78455	1.81704	1.80604	1.59589	1.53233	2.34801	3.04195
AT3G11570	TBL8	Protein trichome birefringence-like 8 [Source:UniProtKB/Swiss-Prot;Acc:Q9CAX1]	797	cluster1			1.12948	1.2644	1.27876	1.48218	1.24167	0.90237	1.01734	1.18973	0.549538	0.535127	0.506468	0.322474	0.677441	1.29358	0.485332	0.844104	1.23959	0.714764	0.893354	1.01985	0.804395	0.655961	0.793318	0.40036	1.02051	0.811513	0.295247	1.04694	0.923857
AT4G37810	EPFL2	EPIDERMAL PATTERNING FACTOR-like protein 2 [Source:UniProtKB/Swiss-Prot;Acc:Q9T068]	798	cluster1			1.60648	1.39103	2.71689	1.92772	1.86335	0.734444	1.2973	2.04955	0.284758	0.310258	0.531152	0.749459	0.927669	1.95414	1.01484	1.20947	1.49338	1.47142	2.02356	1.40876	1.37584	0.772959	1.62621	0.263881	1.17991	1.01436	0.684209	1.96517	1.41987
AT2G24550	AT2G24550	At2g24550/F25P17.15 [Source:UniProtKB/TrEMBL;Acc:Q945P6]	799	cluster1			8.65501	6.46019	7.32969	6.20067	5.38187	5.09965	5.30635	4.6653	4.08988	5.4231	3.61346	3.63283	4.39325	5.15144	3.55067	6.10711	4.68589	4.36093	6.66132	5.17186	5.03422	4.62527	5.6118	4.50879	3.16769	3.41629	4.54256	4.27233	4.70114
AT4G16790	AT4G16790	AT4g16790/dl4420c [Source:UniProtKB/TrEMBL;Acc:Q9SUK6]	800	cluster1			1.34694	0.782487	1.54282	1.07241	0.558968	0.640366	0.94843	0.515388	0.661872	0.666703	0.284705	0.513667	0.682585	0.842908	0.437806	0.586887	0.338926	0.632709	0.869675	0.84685	0.536758	0.60337	0.581118	0.562594	0.559191	0.218908	0.353076	0.704467	0.547532
AT2G18520	AT2G18520	Pentatricopeptide repeat-containing protein At2g18520, mitochondrial [Source:UniProtKB/Swiss-Prot;Acc:Q9ZU67]	801	cluster1			18.9776	18.464	17.9559	19.1502	16.348	14.6615	16.275	17.0558	14.8631	16.2349	13.8698	15.1888	17.2	16.6628	16.9873	17.635	16.4681	15.555	18.0744	18.0052	15.8519	14.2779	16.3432	15.9003	15.6718	15.3565	14.8131	14.6665	15.3933
AT3G52710	AT3G52710	Uncharacterized protein At3g52710 [Source:UniProtKB/TrEMBL;Acc:Q9LXJ3]	802	cluster1			4.73502	4.03395	4.33907	4.61915	2.9372	2.43598	3.45086	3.48624	2.11641	2.01834	2.17464	2.36822	2.69615	3.04837	2.87869	3.25878	3.07421	2.66464	3.68856	3.26506	3.25103	3.25612	3.74995	3.4869	3.17061	1.91895	2.47824	2.50302	3.04513
AT2G28605	PPD2	PsbP domain-containing protein 2, chloroplastic [Source:UniProtKB/Swiss-Prot;Acc:Q8VY52]	803	cluster1			16.8993	14.6377	11.3925	11.6629	12.5717	9.22925	9.09368	11.6605	11.3134	10.8726	14.0784	10.5009	9.16449	10.0293	8.73968	11.4383	10.6359	10.0427	13.2716	10.7817	14.5308	12.6959	12.4937	10.2098	9.90373	10.9203	7.0679	11.9324	10.3404
AT4G30250	AT4G30250	P-loop containing nucleoside triphosphate hydrolases superfamily protein [Source:TAIR;Acc:AT4G30250]	804	cluster1			2.16159	1.20871	1.76069	0.632502	1.02691	0.951894	0.857459	0.957185	0.683428	1.73422	1.61629	1.44308	1.34534	0.684831	1.09223	1.15594	1.15367	1.72049	1.48529	1.00141	1.9043	1.10394	1.51206	0.665905	0.529479	1.0347	0.765289	0.999394	1.22335
AT1G31010	OSB4	Protein OSB4, chloroplastic [Source:UniProtKB/Swiss-Prot;Acc:Q9FYJ2]	805	cluster1			13.5477	12.4039	13.2031	11.0588	14.0902	11.1206	11.9852	11.3923	11.5526	10.0462	11.7658	10.3124	9.92421	13.2896	10.3726	16.0865	12.5682	14.5637	13.4151	10.8901	12.2124	12.2789	12.4945	11.015	9.14885	10.778	12.2314	12.5776	12.9989
AT3G13880	PCMP-E89	Pentatricopeptide repeat-containing protein At3g13880 [Source:UniProtKB/Swiss-Prot;Acc:Q9LRV9]	806	cluster1			5.31168	4.73118	5.03696	3.60875	5.93278	4.0046	4.70718	3.3508	3.6519	3.66817	3.59075	4.23647	4.08832	4.02224	3.60699	5.31382	4.34251	4.45628	4.3595	4.52538	4.25138	4.37789	4.60203	3.58498	3.72736	3.42884	4.53325	4.65198	4.54938
AT5G38690	AT5G38690	AT5g38690/MBB18_24 [Source:UniProtKB/TrEMBL;Acc:Q8RW95]	807	cluster1			6.29477	5.68622	4.73663	6.20509	6.34651	5.1559	4.92491	5.43677	4.34741	4.55278	5.60004	5.06	4.97821	5.1441	4.36749	5.57123	5.19386	6.13175	5.6277	5.60736	5.16872	5.58687	5.71519	4.45448	4.21085	4.27572	6.00922	5.8216	5.23434
AT1G06380	AT1G06380	Ribosomal protein L1p/L10e family [Source:UniProtKB/TrEMBL;Acc:Q9LMI1]	808	cluster1			28.0512	21.9423	22.1434	25.2656	25.0743	17.602	18.2623	22.4679	18.5322	21.2437	18.0744	21.3281	18.216	19.995	18.7462	22.8464	21.8721	22.6537	22.4578	20.6954	20.4871	22.7627	18.701	19.0474	18.5204	17.359	20.2089	21.9253	21.1863
AT4G24175	AT4G24175	Kinesin-like protein [Source:UniProtKB/TrEMBL;Acc:Q8VY50]	809	cluster1			16.4989	12.228	12.0522	14.3029	13.6695	10.6824	9.9544	11.4579	10.2678	10.1808	11.8116	12.048	11.1347	10.8537	10.6464	14.7551	11.9135	14.4648	12.0284	10.7874	11.7612	11.4122	11.3037	9.75986	10.8787	8.48376	10.9784	10.1712	9.40751
AT2G23050	NPY4	BTB/POZ domain-containing protein NPY4 [Source:UniProtKB/Swiss-Prot;Acc:O64814]	810	cluster1			3.20676	3.02709	3.66969	2.46132	3.05964	2.62856	2.57703	2.26718	2.20745	1.64248	2.22118	2.63655	2.4524	2.37924	2.74615	2.94502	2.92593	2.27313	1.93422	3.26915	2.64477	2.08536	2.94063	2.71921	1.48004	1.57282	1.99334	2.74784	1.95926
AT5G63990	SAL3	Probable SAL3 phosphatase [Source:UniProtKB/Swiss-Prot;Acc:Q8GY63]	811	cluster1			3.85782	4.1123	4.4818	3.3586	3.71198	3.82333	4.34362	2.87623	2.92364	2.76866	2.99167	3.60949	2.29319	2.63656	3.08765	3.42276	4.82027	3.94093	2.89165	3.53575	3.54109	3.28791	3.05318	2.75222	2.18834	2.76091	2.58725	3.61329	3.27117
AT1G23980	ATL47	RING-H2 finger protein ATL47 [Source:UniProtKB/Swiss-Prot;Acc:Q8GW38]	812	cluster1			5.7761	5.58422	6.09228	6.39323	5.48495	5.07854	5.92857	5.86284	4.07095	6.2989	5.88877	7.11731	5.96467	5.04843	4.80484	6.05677	5.77424	6.53704	4.70757	6.34208	5.94594	4.54969	5.92398	4.716	3.22815	3.5493	4.41768	6.32307	6.47346
AT2G28100	FUC1	Alpha-L-fucosidase 1 [Source:UniProtKB/Swiss-Prot;Acc:Q8GW72]	813	cluster1			9.46405	9.20659	8.79811	9.81396	10.1412	9.06503	8.59241	10.1973	7.99594	6.61581	9.06462	8.76154	8.11423	7.13297	7.64223	8.02044	8.47245	8.56222	7.89082	7.56577	9.59886	7.48594	8.47007	6.51446	7.45783	5.65631	6.70249	9.68459	8.67879
AT5G63290	AT5G63290	At5g63290 [Source:UniProtKB/TrEMBL;Acc:Q9FMJ4]	814	cluster1			10.946	10.988	10.3319	11.3148	12.3404	10.0533	10.708	9.95731	9.6941	9.25102	10.8667	10.5469	9.93331	10.534	11.4135	10.3258	11.4766	11.9978	9.83283	9.93321	11.4842	10.0958	10.3508	9.24615	9.5782	7.58998	8.84521	10.0998	10.3447
AT3G20898	SMR13	Cyclin-dependent protein kinase inhibitor SMR13 [Source:UniProtKB/Swiss-Prot;Acc:F4IWB3]	815	cluster1			22.421	19.0836	19.2788	23.1276	19.7419	15.5344	17.9862	15.899	16.4846	14.5886	14.0607	19.3243	19.2711	16.1068	17.714	18.1786	19.5775	17.1026	17.5485	18.0277	16.7106	17.8407	20.2308	17.8421	14.6109	17.3778	19.9009	19.0534	18.1678
AT4G22235	AT4G22235	Defensin-like protein 95 [Source:UniProtKB/Swiss-Prot;Acc:Q6NMS3]	816	cluster1			17.5657	17.4908	16.422	15.716	14.1489	6.77188	9.81801	6.83913	11.8864	9.86204	9.35912	13.9288	11.551	13.8428	12.321	9.15899	9.6514	11.6616	10.7266	13.6276	11.1105	7.409	12.1069	9.35946	9.51838	10.5842	13.145	11.3506	11.6744
AT2G30170	AT2G30170	Probable protein phosphatase 2C 26 [Source:UniProtKB/Swiss-Prot;Acc:O64730]	817	cluster1			22.1456	20.4389	20.7579	16.4384	17.2258	15.6312	16.5188	12.8984	15.2551	12.6794	12.8982	21.9079	16.2849	17.9941	17.5931	16.9013	19.9691	16.4216	17.7162	15.5337	21.382	15.4862	21.5311	16.171	20.708	12.9123	15.9058	18.0125	16.9588
AT3G03360	AT3G03360	F-box/RNI-like superfamily protein [Source:TAIR;Acc:AT3G03360]	818	cluster1			6.76959	6.38903	7.00101	6.8853	7.37948	6.20068	6.24824	5.52401	5.2456	4.46498	5.59006	7.4168	6.83176	6.81008	6.0636	7.15009	6.90547	6.28258	6.24837	7.82352	6.26085	5.5162	6.98023	5.3317	6.52714	4.63176	6.45464	6.18141	5.76232
AT2G04680	AT2G04680	Cysteine/Histidine-rich C1 domain family protein [Source:UniProtKB/TrEMBL;Acc:Q9SJ91]	819	cluster1			0.584287	0.551801	0.753315	0.639216	0.465927	0.267096	0.743345	0.429321	0.103521	0.49964	0.189603	0.213774	0.378858	0.438876	0.648406	0.380268	0.704673	0.737632	0.40231	0.553991	0.312808	0.319347	0.580504	0.187201	0.511708	0.18238	0.294022	0.176	0.202553
AT4G23790	TBL24	TBL24 [Source:UniProtKB/TrEMBL;Acc:A0A178UXI7]	820	cluster1			7.30725	6.24736	6.94388	7.31919	6.06313	4.86892	6.82341	5.29676	5.61053	4.59104	4.68208	5.27977	5.7295	5.52243	6.2991	5.02625	6.4457	7.41325	4.17127	6.52799	5.18589	5.6387	7.04807	5.78322	5.40332	4.94936	5.08036	4.9958	5.31518
AT1G11530	CXXS1	Thioredoxin-like protein CXXS1 [Source:UniProtKB/Swiss-Prot;Acc:Q8LDI5]	821	cluster1			11.8211	8.08092	11.751	7.16628	5.68992	7.13613	8.77192	5.76435	7.35263	7.15622	5.73137	6.01193	6.12217	6.36579	7.77779	6.95526	7.56786	10.4063	5.87949	9.75754	7.12681	6.9942	7.10406	7.15563	7.71747	7.76881	5.04668	3.2711	7.88109
AT1G66480	AT1G66480	Uncharacterized protein At1g66480 [Source:UniProtKB/Swiss-Prot;Acc:Q6NLC8]	822	cluster1			3.44914	1.58677	2.72327	2.13486	1.63619	2.31263	2.48951	2.30918	1.49417	1.54305	0.848136	1.38215	1.59962	1.91258	1.28432	1.29134	2.04101	2.30062	1.67743	1.8008	2.13119	1.45754	1.92349	1.49388	1.39182	1.92606	1.75062	1.16409	1.81311
AT4G03965	AT4G03965	RING/U-box superfamily protein [Source:UniProtKB/TrEMBL;Acc:Q5XV87]	823	cluster1			3.45108	2.73559	3.33466	2.73715	3.05509	1.80972	3.07681	2.6559	2.10478	1.26839	1.51892	2.93827	3.24935	1.2997	2.86159	2.35135	2.7589	1.92533	2.66583	2.18787	2.65769	2.62545	2.54666	1.72171	2.13866	1.79948	1.56677	1.87518	2.08775
AT3G09680	RPS23A	40S ribosomal protein S23-1 [Source:UniProtKB/Swiss-Prot;Acc:Q9SF35]	824	cluster1			7.73557	6.67781	9.85549	6.25636	6.22739	5.91211	5.476	4.88382	6.3687	4.21094	4.41544	5.66906	6.60485	4.95991	6.10395	6.36902	6.81412	8.20984	7.12425	4.89178	8.31244	7.64142	6.55674	6.6144	3.98346	4.31969	3.09518	4.93714	5.58321
AT4G02530	AT4G02530	chloroplast thylakoid lumen protein [Source:TAIR;Acc:AT4G02530]	825	cluster1			64.0195	53.8062	61.4035	49.7089	54.3646	54.3645	48.2467	45.2514	51.9838	43.6485	42.1067	50.7825	49.3762	46.3088	52.0151	52.5115	59.8673	55.5594	46.174	50.2168	55.906	52.6266	49.993	48.7321	49.4521	48.9454	42.0847	45.8024	52.5823
AT4G27240	AT4G27240	At4g27240 [Source:UniProtKB/TrEMBL;Acc:O81827]	826	cluster1	Yes	C2H2	5.58184	4.45362	6.37694	4.582	4.52165	4.20748	4.59042	4.58531	3.39764	4.15375	3.68255	4.37965	5.48396	3.77582	5.7155	5.51656	4.43817	3.86734	4.20295	4.40915	4.79632	3.61531	6.28655	5.09763	3.75059	4.81245	4.63438	4.55411	4.57886
AT3G27270	AT3G27270	TRAM, LAG1 and CLN8 (TLC) lipid-sensing domain containing protein [Source:UniProtKB/TrEMBL;Acc:A0A1I9LNG5]	827	cluster1			3.5402	1.86987	3.62924	3.28658	1.71374	1.9811	1.89146	3.18337	1.35111	1.73246	1.48147	2.00581	2.16943	2.04113	2.27059	2.59306	2.21384	1.53412	2.61734	2.51622	2.60572	2.57886	2.66285	2.54503	2.72375	2.52226	2.03824	1.58573	2.53375
AT4G22190	AT4G22190	Serine/arginine repetitive matrix-like protein [Source:UniProtKB/TrEMBL;Acc:Q8L4C5]	828	cluster1			19.0422	16.1207	20.2589	18.443	15.8025	15.8897	18.0701	17.6776	14.3211	16.4196	13.683	16.4451	17.187	15.2026	14.6272	18.1063	16.3192	16.3488	18.1714	17.6152	16.4141	15.8618	18.1959	15.2399	15.6225	18.0471	15.4908	14.0145	18.6088
AT5G06270	AT5G06270	Gb [Source:UniProtKB/TrEMBL;Acc:Q9FNI1]	829	cluster1			7.2832	6.47363	8.48931	7.93141	5.8137	6.22954	6.57326	5.96682	6.79459	6.50453	5.99089	5.45438	5.62309	5.60289	5.29664	7.84354	6.77705	6.57309	7.59115	6.36252	9.18402	6.68448	8.25031	6.78262	4.89622	6.55872	6.63516	6.96096	6.32478
AT2G20980	MCM10	Minichromosome maintenance 10 [Source:UniProtKB/TrEMBL;Acc:Q5XVE2]	830	cluster1			4.8409	3.60864	4.5413	4.05773	4.15251	3.76206	3.47594	3.90654	3.04985	2.00012	3.28594	3.48342	4.26682	3.28111	3.31018	4.51266	3.81731	2.92006	4.12546	3.42036	5.57501	3.7382	4.49369	3.11877	3.09979	3.53448	3.32688	4.79533	3.16
AT5G07110	PRA1B6	PRA1 family protein B6 [Source:UniProtKB/Swiss-Prot;Acc:Q9LYQ4]	831	cluster1			3.54895	2.66173	4.3702	2.85253	3.1545	2.39046	3.84586	1.96034	1.27208	2.07679	2.28522	2.72266	2.15413	2.80375	1.40218	4.33828	3.71007	1.96994	2.90268	3.77168	4.54446	3.20065	2.98003	1.63919	1.50351	2.42575	3.40238	3.13221	2.03615
AT4G38410	AT4G38410	At4g38410 [Source:UniProtKB/TrEMBL;Acc:Q8GY17]	832	cluster1			4.10128	2.66824	3.54971	3.67548	2.75031	2.69404	3.38874	3.71974	2.07233	1.75563	1.84864	1.69509	2.65272	2.97954	2.35799	3.16131	3.37255	3.71536	3.71928	4.04628	5.00709	2.57398	3.53746	1.83449	3.30409	3.53575	1.90639	2.42418	2.59411
AT5G67350	AT5G67350	At5g67350 [Source:UniProtKB/TrEMBL;Acc:Q9FN16]	833	cluster1			5.81364	5.63399	5.4765	5.64125	5.48404	4.63474	4.41964	4.66336	3.97416	3.52155	4.89006	5.77012	4.28278	3.40576	3.97902	5.33415	5.55171	4.51117	5.6784	6.47143	7.01953	4.64609	5.75838	3.57274	4.80846	4.23533	4.11791	4.27824	4.66296
AT4G34420	AT4G34420	P-loop containing nucleoside triphosphate hydrolases superfamily protein [Source:UniProtKB/TrEMBL;Acc:F4JKP9]	834	cluster1			2.91955	3.19299	3.46596	3.9648	3.36881	2.85319	2.35645	1.95401	2.24177	2.01162	2.13114	2.40353	2.67794	2.85956	1.76027	2.91034	4.04562	2.67248	3.79035	4.01585	3.36942	2.51929	3.57816	2.65134	2.83788	2.9923	2.41453	2.21028	2.2038
AT1G07240	UGT71C5	UDP-glycosyltransferase 71C5 [Source:UniProtKB/Swiss-Prot;Acc:Q9FE68]	835	cluster1			6.33804	5.87037	5.54383	6.52079	6.53263	5.51202	5.38665	5.42005	4.62888	5.48105	3.86442	4.48023	5.49175	5.43963	3.99967	5.36162	5.58709	6.29039	6.65087	6.8809	7.33713	5.50401	6.49907	4.83902	5.34423	4.53469	4.61287	5.32027	5.17541
AT5G10130	DFC	Protein DOWNSTREAM OF FLC [Source:UniProtKB/Swiss-Prot;Acc:Q9LX15]	836	cluster1			7.40967	7.52287	6.46721	8.21145	8.34274	6.27371	6.25973	6.70964	4.91114	5.70775	3.6888	3.91769	4.33246	4.99886	3.60007	7.42533	6.65381	6.37765	8.54904	8.86664	7.97308	6.51112	7.19709	5.48794	4.06345	5.67529	4.36456	5.4916	4.75543
AT2G16890	UGT90A1	UDP-glycosyltransferase 90A1 [Source:UniProtKB/Swiss-Prot;Acc:Q9ZVX4]	837	cluster1			24.4259	18.6725	21.5823	20.3464	21.0385	20.4472	19.0793	21.4351	16.8218	16.8122	17.6233	17.898	19.4809	18.7444	16.5426	23.1226	18.4408	16.6869	22.2171	23.3548	20.8401	21.4963	24.4345	18.1844	17.7805	18.5755	18.2635	19.6774	23.3197
AT5G13770	AT5G13770	Pentatricopeptide repeat-containing protein At5g13770, chloroplastic [Source:UniProtKB/Swiss-Prot;Acc:Q66GP4]	838	cluster1			4.94356	3.44658	4.40379	4.05381	4.43973	4.62942	3.33637	3.3653	2.77195	2.58194	2.25264	3.61255	3.55433	2.73546	2.99499	4.24383	3.90725	3.34345	4.29353	4.52084	3.63718	3.80667	3.67379	3.50995	2.99582	4.041	3.41596	3.40764	4.01023
AT3G07570	AT3G07570	Cytochrome b561 and DOMON domain-containing protein At3g07570 [Source:UniProtKB/Swiss-Prot;Acc:Q0WRW8]	839	cluster1			13.3921	11.3879	12.1076	15.5957	11.577	11.9164	11.9424	14.2452	10.4521	9.00065	9.09041	12.5321	11.4065	10.7652	10.6027	14.4802	14.0188	11.3875	12.6504	15.0989	13.2537	13.1983	15.5415	10.8407	11.2326	11.3304	12.356	9.50813	11.2093
AT4G14455	BET12	At4g14455 [Source:UniProtKB/TrEMBL;Acc:Q147J7]	840	cluster1			28.3507	23.8635	26.751	29.6741	26.5953	21.9105	24.8199	26.3032	22.9334	19.4228	21.1175	27.9991	23.0384	23.8068	23.0601	29.0744	25.1326	24.0558	25.7093	27.1865	27.6134	26.4898	26.1446	20.7265	23.3271	22.5125	22.6102	22.3602	26.6489
AT1G02620	AT1G02620	Ras-related small GTP-binding family protein [Source:UniProtKB/TrEMBL;Acc:Q3E6Q3]	841	cluster1			20.4058	18.1447	24.3782	21.0368	20.1614	18.8253	12.7888	16.3609	12.8409	10.4343	11.8897	16.7638	13.3584	11.3433	12.7421	24.7729	22.1048	16.0674	23.7469	21.3477	21.7474	21.9708	22.1128	15.5588	10.7705	14.3082	16.9628	16.5339	18.725
AT4G10340	LHCB5	Chlorophyll a-b binding protein, chloroplastic [Source:UniProtKB/TrEMBL;Acc:A0A178UW55]	842	cluster1			10.8486	9.6835	10.6754	10.1018	8.80302	9.49664	7.6956	7.53646	7.59875	7.4676	6.53743	10.7975	7.77256	6.68559	7.56705	11.212	11.6635	9.24626	12.2756	11.1572	11.0022	11.7183	11.6757	8.24052	6.88876	8.56177	8.92091	7.69622	9.8974
AT1G05810	ARA	RAB GTPase homolog A5E [Source:TAIR;Acc:AT1G05810]	843	cluster1			22.6554	21.2902	29.812	25.4778	18.0226	18.4979	17.2777	19.988	18.2608	16.5171	13.8198	17.6092	15.6049	16.8556	12.653	27.5213	23.7334	20.601	25.4305	24.8794	25.1858	26.4807	25.3176	17.4205	18.8801	24.1256	17.5237	15.1004	22.3045
AT5G35732	AT5G35732	unknown protein; BEST Arabidopsis thaliana protein match is: unknown protein (TAIR:AT2G04795.1); Ha. [Source:TAIR;Acc:AT5G35732]	844	cluster1			17.3428	14.6682	19.5123	16.5706	15.114	16.1723	16.2937	14.3956	10.8947	10.0166	7.06337	11.3674	12.7621	15.2422	11.491	20.6475	17.9058	18.6328	20.0282	21.9732	16.537	19.9408	17.5216	11.4313	12.3804	15.0329	10.6169	10.5684	17.7597
AT1G66140	ZFP4	Zinc finger protein 4 [Source:UniProtKB/Swiss-Prot;Acc:Q39263]	845	cluster1	Yes	C2H2	8.34082	9.08886	10.1838	6.66543	7.31038	6.81573	8.59451	7.96454	5.14673	4.62721	6.0109	5.35273	7.89869	7.59706	6.13787	8.40915	10.2031	8.5179	9.32242	11.5062	7.97562	9.696	9.76674	4.77462	5.05648	5.56389	6.61529	5.96338	7.26904
AT5G11650	AT5G11650	Alpha/beta-Hydrolases superfamily protein [Source:UniProtKB/TrEMBL;Acc:Q9LYG5]	846	cluster1			9.39542	10.106	10.8815	9.48083	7.92632	10.7512	9.86283	10.0333	7.31627	6.19928	7.50518	8.55394	8.48638	8.37171	7.64388	9.29918	9.56359	9.47804	10.7081	11.35	10.0403	11.0936	11.376	8.33726	7.92281	7.31238	9.03161	8.86425	9.86481
AT1G21710	OGG1	OGG1 [Source:UniProtKB/TrEMBL;Acc:A0A178WC14]	847	cluster1			16.0147	15.7925	18.941	16.3929	16.8391	16.6957	15.6423	16.0791	13.9644	15.495	13.6714	16.718	15.5951	16.6902	14.797	15.7209	16.9968	18.6991	17.5763	16.9649	17.904	20.3377	19.0929	14.3057	13.1572	14.5503	16.425	14.9463	16.2241
AT1G34245	EPF2	EPF2 [Source:UniProtKB/TrEMBL;Acc:A0A178W2V8]	848	cluster1			15.9962	16.4916	18.8986	14.7292	13.0195	15.1142	18.5637	14.5822	12.3934	11.7034	11.643	15.9746	12.4999	14.3531	12.8758	16.091	19.698	17.3025	17.2121	16.5702	20.682	18.7567	20.155	12.7546	10.7787	11.2446	15.1799	15.0771	14.974
AT5G44190	GLK2	Transcription activator GLK2 [Source:UniProtKB/Swiss-Prot;Acc:Q9FFH0]	849	cluster1	Yes	G2-like	26.2269	29.0904	31.0507	26.3971	26.0984	27.1769	29.5413	28.8857	23.6142	24.9428	22.412	24.0437	24.8949	27.748	28.7486	29.0979	31.4995	32.0609	29.289	31.4485	32.8943	36.3716	37.0402	23.259	26.2002	25.7188	28.8893	27.5142	28.6529
AT2G39080	AT2G39080	NAD(P)-binding Rossmann-fold superfamily protein [Source:UniProtKB/TrEMBL;Acc:Q8VZB1]	850	cluster1			42.1063	46.1531	46.0854	39.9856	38.1005	41.8367	45.3734	40.9	36.0005	34.2368	32.7699	42.1554	36.4675	38.6289	38.7955	41.3034	44.155	43.9223	42.7424	39.9361	46.3261	43.4531	42.2026	32.7371	37.9846	41.3195	36.3377	35.9741	40.9406
AT1G16170	AT1G16170	Ephrin-A3 protein [Source:UniProtKB/TrEMBL;Acc:Q94K72]	851	cluster1			29.4581	33.7845	38.1973	37.6744	31.9951	37.9102	35.5001	29.4575	28.5943	23.4031	25.0036	33.135	24.3357	28.9658	31.6061	38.8314	37.6476	34.335	38.7692	36.5618	38.2013	38.5888	32.6269	27.9166	28.2309	30.431	29.7509	28.852	33.9165
AT4G20870	FAH2	Dihydroceramide fatty acyl 2-hydroxylase FAH2 [Source:UniProtKB/Swiss-Prot;Acc:Q9SUC5]	852	cluster1			29.5058	33.438	37.1857	33.5628	31.8605	34.1269	37.5051	31.4736	25.7601	26.0006	25.1366	34.5537	30.4946	32.1005	34.079	34.7849	35.0243	38.0151	36.1448	36.5655	39.828	38.9084	35.8473	29.9041	30.6273	32.4794	32.3911	27.4925	34.8253
AT2G39800	P5CSA	Delta-1-pyrroline-5-carboxylate synthase A [Source:UniProtKB/Swiss-Prot;Acc:P54887]	853	cluster1			4.14789	5.01654	5.14153	3.99161	4.49937	4.41715	5.1167	4.7173	3.34084	3.22262	3.51012	2.99253	3.91665	3.23916	4.04181	5.20103	4.76406	5.6547	4.89512	4.64591	4.87689	4.9011	4.47108	3.50386	3.10225	3.17497	3.6139	4.05311	4.2687
AT1G27970	NTF2B	Nuclear transport factor 2B [Source:UniProtKB/TrEMBL;Acc:A8MS55]	854	cluster1			135.183	154.303	166.028	160.03	147.052	151.502	159.615	156.595	118.225	134.199	117.027	133.042	133.949	133.849	131.343	156.386	161.88	173.07	154.813	143.303	155.375	159.919	138.571	120.416	124.341	119.808	129.694	131.17	147.517
AT2G20900	DGK5	Diacylglycerol kinase 5 [Source:UniProtKB/Swiss-Prot;Acc:Q9C5E5]	855	cluster1			11.4418	13.7132	14.7631	12.8734	12.6952	12.7994	13.0235	13.6039	9.03194	10.1332	9.57955	11.3561	11.1274	10.9378	9.86031	15.353	13.5603	14.3264	13.1105	12.3762	14.0881	15.3468	12.5694	11.1335	9.90403	8.22031	11.9638	11.5554	11.6606
AT3G02910	AT3G02910	Putative gamma-glutamylcyclotransferase At3g02910 [Source:UniProtKB/Swiss-Prot;Acc:Q9M8T3]	856	cluster1			132.348	111.447	119.181	126.202	108.163	132.454	136.579	134.921	80.7404	86.4028	82.1476	93.8392	102.775	98.9474	91.186	141.672	146.107	160.557	139.316	141.075	128.49	145.623	141.253	101.037	111.151	104.346	102.948	105.219	118.429
AT5G61130	PDCB1	PDCB1 [Source:UniProtKB/TrEMBL;Acc:A0A178URD1]	857	cluster1			144.61	145.791	159.231	156.878	150.986	156.706	166.554	165.104	120.49	128.814	123.812	134.971	142.884	134.145	142.699	164.971	174.152	184.129	169.463	156.587	161.241	179.403	177.329	143.263	146.814	135.918	136.605	129.814	136.282
AT5G14000	anac084	NAC domain containing protein 84 [Source:TAIR;Acc:AT5G14000]	858	cluster1	Yes	NAC	22.7638	21.4873	23.6731	21.201	22.1977	22.0477	24.0863	23.0667	17.8871	13.759	13.5364	14.6966	16.4494	17.627	17.0782	22.091	22.4501	25.3944	21.276	22.4132	22.7517	25.4434	21.4417	18.087	17.3137	15.7967	18.1576	17.7987	17.7962
AT5G55730	FLA1	Fasciclin-like arabinogalactan protein 1 [Source:UniProtKB/Swiss-Prot;Acc:Q9FM65]	859	cluster1			14.1429	14.86	13.6674	15.7784	15.5582	15.3959	16.1892	15.3836	9.43873	9.01835	9.10623	10.4283	11.8239	10.7472	11.1191	15.0661	13.5163	16.7267	15.2696	14.7304	16.7036	17.6333	14.2976	11.2228	10.1904	8.74888	11.2876	12.4726	10.3296
AT1G11580	ATPMEPCRA	methylesterase PCR A [Source:TAIR;Acc:AT1G11580]	860	cluster1			826.566	789.581	723.502	742.727	740.696	839.328	887.01	813.615	472.787	508.675	514.151	560.127	596.741	600.87	631.17	815.587	921.708	932.111	834.882	846.004	810.332	916.766	875.323	539.817	574.517	471.705	590.246	598.65	635.618
AT2G19590	ACO1	1-aminocyclopropane-1-carboxylate oxidase 1 [Source:UniProtKB/Swiss-Prot;Acc:Q9ZUN4]	861	cluster1			179.15	155.262	163.115	158.044	161.907	189.979	189.761	181.989	82.7849	71.1508	74.7899	94.1573	97.5922	104.283	101.062	175.151	176.464	171.698	171.674	178.015	152.233	178.135	176.913	85.7564	94.3775	86.105	105.618	101.984	119.821
AT5G01800	AT5G01800	AT5g01800/T20L15_70 [Source:UniProtKB/TrEMBL;Acc:Q9LZW6]	862	cluster1			49.7322	43.969	50.2301	44.386	44.9656	45.9033	46.2914	48.534	31.3198	31.7828	27.3004	35.2476	36.8104	36.5156	38.8664	53.9929	48.5551	54.7339	49.2958	44.3304	48.0085	47.4728	50.2243	31.4803	35.0312	34.2048	37.3998	37.1303	37.6949
AT5G25460	AT5G25460	At5g25460 [Source:UniProtKB/TrEMBL;Acc:Q94F20]	863	cluster1			1651.41	1604.09	1695.37	1671.71	1606.53	1601.74	1660.31	1677.83	1292.42	1288.46	1275.94	1349.16	1446.11	1451.59	1432.6	1701.26	1740	1762.99	1685.3	1698.69	1732.76	1753.92	1807.83	1318.61	1330.35	1317.99	1379.06	1414.13	1411.51
AT2G29680	CDC6	Cell division control protein 6 homolog [Source:UniProtKB/Swiss-Prot;Acc:O82387]	864	cluster1			2.05967	2.58365	2.69486	2.92761	2.86766	2.30405	2.88932	3.89506	2.3722	1.83404	2.50085	2.45874	2.20868	1.54166	2.35428	3.0826	2.91363	2.61096	3.64476	2.86069	3.25645	3.14678	2.87948	1.64816	1.76259	2.3816	2.31882	2.53793	2.60366
AT1G30160	AT1G30160	At1g30160 [Source:UniProtKB/TrEMBL;Acc:Q6DBP6]	865	cluster1			1.50101	1.89796	2.84841	2.88242	2.40979	1.78405	3.19412	3.48455	1.85409	1.06259	1.38315	1.56525	2.41764	1.29095	1.54256	2.22117	2.53361	2.07393	3.52423	2.86461	3.27558	2.66785	3.49234	1.50462	2.128	1.59358	1.65156	1.89258	1.70847
AT1G71800	CSTF64	Cleavage stimulating factor 64 [Source:UniProtKB/Swiss-Prot;Acc:Q9M9G6]	866	cluster1			17.5621	20.5701	23.2992	25.1711	22.9097	23.0962	24.8525	25.8352	19.9976	17.9762	18.1396	17.4685	22.978	18.7989	20.6906	22.8833	22.8198	20.3229	24.298	25.2542	23.8143	23.434	25.2891	17.2931	18.3697	17.1544	19.1505	20.4851	19.8927
AT3G57410	VLN3	Villin-3 [Source:UniProtKB/Swiss-Prot;Acc:O81645]	867	cluster1			28.0694	32.3515	32.4834	35.7355	30.3069	35.8361	35.526	33.6409	26.7573	27.114	28.6703	27.7867	30.7652	27.3019	28.8478	33.8061	33.6009	30.8944	33.7368	32.3804	31.364	30.9919	33.0765	25.8622	26.5483	25.4432	29.0928	28.3081	28.0311
AT5G10020	AT5G10020	Probable inactive receptor kinase At5g10020 [Source:UniProtKB/Swiss-Prot;Acc:Q0WR59]	868	cluster1			8.26912	10.4592	10.4156	11.186	9.52781	10.76	11.4235	11.1206	7.13222	8.06244	8.80384	8.81956	8.42934	7.60251	8.69861	9.90386	10.7341	9.4098	11.2106	9.47089	9.78268	10.3939	9.01179	7.69137	7.44005	7.45083	7.82738	9.12735	8.50626
AT1G63690	SPPL2	Signal peptide peptidase-like 2 [Source:UniProtKB/Swiss-Prot;Acc:Q8W469]	869	cluster1			34.9971	38.8593	36.4838	38.1697	37.9044	41.4984	39.9372	41.1079	32.6951	33.3457	33.953	33.7974	34.6459	32.8306	35.2232	37.5312	41.9872	40.2677	40.9404	38.7051	39.2187	37.528	37.724	31.0341	32.4682	32.4679	33.5203	33.7511	32.2371
AT1G34210	SERK2	Somatic embryogenesis receptor kinase 2 [Source:UniProtKB/Swiss-Prot;Acc:Q9XIC7]	870	cluster1			22.5984	23.8954	26.2812	25.0204	24.0239	26.4397	28.0048	27.0503	17.7139	20.1589	17.0709	20.3724	19.7769	19.826	21.2513	26.4894	26.7156	27.519	27.0662	27.5426	25.4927	26.6073	25.0809	17.3356	19.0617	17.9312	19.0792	21.496	19.0707
AT2G40620	BZIP18	bZIP transcription factor 18 [Source:UniProtKB/Swiss-Prot;Acc:O22873]	871	cluster1	Yes	bZIP	49.8637	56.5059	63.8226	60.3978	58.6191	65.9593	63.4197	69.7196	42.5672	44.7964	43.5773	50.8992	55.0785	45.7152	55.9868	61.7488	63.647	60.493	63.7011	64.7721	58.8385	65.9793	63.2889	45.6281	46.7143	47.4711	48.7367	49.0493	50.6347
AT2G16250	AT2G16250	Probable LRR receptor-like serine/threonine-protein kinase At2g16250 [Source:UniProtKB/Swiss-Prot;Acc:C0LGK4]	872	cluster1			4.59645	5.94778	5.5406	6.49859	6.20821	6.44984	6.17348	6.53939	5.16775	4.89298	4.70551	5.37445	5.48067	5.02674	4.61508	6.22205	6.24393	5.64934	6.19186	5.76273	5.81785	6.49851	6.29702	4.91689	5.03848	4.92279	5.15766	5.36469	5.1591
AT3G61130	GAUT1	Hexosyltransferase (Fragment) [Source:UniProtKB/TrEMBL;Acc:W8PUP8]	873	cluster1			28.3927	35.8213	34.0981	37.2153	36.1312	36.0284	37.7943	38.3487	29.8943	30.1771	32.9966	29.9486	32.5669	27.3418	31.3157	36.035	33.968	33.5042	34.3157	33.7375	35.0603	34.9413	37.1251	28.8553	27.9625	27.3111	28.5395	30.3926	28.6521
AT1G48970	AT1G48970	NagB/RpiA/CoA transferase-like superfamily protein [Source:UniProtKB/TrEMBL;Acc:F4I048]	874	cluster1			17.3015	22.8454	21.501	23.3244	24.0687	23.15	25.4714	24.8345	17.3097	17.8075	18.7656	18.5457	20.205	19.3175	20.2583	23.4363	24.0091	20.3874	21.7992	22.7581	22.6441	24.364	24.2197	17.9702	18.3599	17.6447	19.534	21.2579	18.5677
AT2G26730	AT2G26730	Probable inactive receptor kinase At2g26730 [Source:UniProtKB/Swiss-Prot;Acc:O48788]	875	cluster1			9.8288	13.433	11.7203	12.9311	13.2981	12.3517	13.1936	13.6313	9.14138	9.46724	10.1197	10.2381	10.8525	9.96116	11.0061	12.4574	11.9458	11.6648	12.1477	13.7872	12.9314	12.5105	13.1273	9.80098	10.3969	9.70712	10.2359	9.82226	10.2157
AT5G25100	AT5G25100	Transmembrane 9 superfamily member [Source:UniProtKB/TrEMBL;Acc:F4KIM7]	876	cluster1			74.4047	99.4393	90.5556	93.9012	88.481	92.1588	90.339	95.1127	68.9563	79.7248	77.9283	74.5414	79.3391	73.3025	82.6619	89.6433	94.7146	92.9265	94.1801	89.371	88.5652	89.9275	93.1537	72.2348	71.1036	72.8893	74.7329	80.1542	78.1813
AT5G55480	GDPDL4	Glycerophosphodiester phosphodiesterase GDPDL4 [Source:UniProtKB/Swiss-Prot;Acc:Q9FJ62]	877	cluster1			17.7072	23.8725	21.27	23.4351	23.0665	21.4028	22.0526	23.7996	17.9801	19.5558	20.4867	18.4198	21.0676	16.8368	22.1043	23.8637	24.8093	23.798	24.196	24.1239	22.5959	23.039	23.8487	16.9848	17.6972	18.8131	17.8086	20.4513	18.6921
AT1G70940	PIN3	Auxin efflux carrier component 3 [Source:UniProtKB/Swiss-Prot;Acc:Q9S7Z8]	878	cluster1			15.2035	18.9867	17.8808	20.0614	18.1306	15.9801	16.8215	17.7998	12.3336	14.7448	14.0724	12.266	14.134	11.9989	13.3454	19.6364	19.4968	17.7053	18.137	19.1945	18.3293	17.5402	20.5433	13.668	13.6221	14.5271	13.3914	14.2814	14.3731
AT3G24480	LRX4	Leucine-rich repeat extensin-like protein 4 [Source:UniProtKB/Swiss-Prot;Acc:Q9LHF1]	879	cluster1			14.8105	30.4721	27.9915	24.2401	26.7437	22.4423	24.5259	28.4877	14.3619	17.7616	18.4812	15.1383	17.1511	12.7031	18.1277	26.8023	25.9825	23.7917	26.3791	24.804	25.8364	25.9963	24.9783	17.2504	17.6045	13.0358	14.0637	17.7625	15.4773
AT4G26690	GDPDL3	Glycerophosphodiester phosphodiesterase GDPDL3 [Source:UniProtKB/Swiss-Prot;Acc:Q9SZ11]	880	cluster1			11.62	17.0947	17.9323	17.4876	16.2791	15.0387	16.0135	18.1344	10.1753	10.8647	11.6786	11.0398	12.4314	10.3663	11.4242	18.3519	18.5987	18.5187	19.0337	16.6515	15.5341	16.0481	16.5726	11.4167	12.1349	10.8255	11.3766	11.9088	12.6947
AT2G07690	MCM5	DNA replication licensing factor MCM5 [Source:UniProtKB/Swiss-Prot;Acc:O80786]	881	cluster1			11.348	14.4352	13.4926	14.3298	13.2485	13.2037	13.1575	13.0295	12.0748	11.0052	12.0793	11.5849	12.4882	9.86795	12.3048	13.2724	13.3984	14.2221	14.9891	13.9496	13.2469	13.4356	13.9971	11.9215	11.1918	10.333	11.7531	12.6172	12.7692
AT5G43745	AT5G43745	Putative ion channel POLLUX-like 2 [Source:UniProtKB/Swiss-Prot;Acc:Q940Y9]	882	cluster1			20.834	29.4665	29.9794	28.6469	29.7262	28.7236	25.4748	28.2404	24.0811	21.8939	24.7871	24.7771	23.8924	19.0406	24.5431	29.1586	27.6418	23.8994	29.8563	27.4968	29.2219	28.0084	31.308	22.5486	21.7267	20.6159	23.3887	26.2658	22.6566
AT2G16500	ADC1	Arginine decarboxylase 1 [Source:UniProtKB/Swiss-Prot;Acc:Q9SI64]	883	cluster1			25.8752	35.1934	34.1862	33.5915	33.0871	28.9443	31.5231	31.2243	23.2207	26.2931	23.8711	26.0264	26.6776	24.6815	25.589	29.8473	31.7494	28.2128	35.7077	32.9324	32.6214	32.8974	35.2745	24.4187	23.5054	23.1302	28.2127	29.5189	26.4433
AT3G03050	CSLD3	Glycosyltransferase (Fragment) [Source:UniProtKB/TrEMBL;Acc:W8Q6V3]	884	cluster1			6.55636	10.6607	9.42461	10.2535	10.3263	9.97107	9.96409	8.64924	7.78128	8.37798	7.55528	7.80167	7.86721	6.63114	8.21615	9.63651	9.35902	9.16048	10.8359	10.7239	10.1108	10.6217	9.30357	7.62423	7.51271	7.12305	8.12219	8.63194	7.17514
AT2G16660	AT2G16660	At2g16660/T24I21.7 [Source:UniProtKB/TrEMBL;Acc:Q9SLF1]	885	cluster1			23.3881	28.7759	31.3273	31.3627	30.415	32.1776	24.3428	30.1153	20.0381	22.7135	20.4116	25.1321	25.0494	24.2732	25.574	35.3633	34.9806	31.3353	35.0742	36.7948	37.1315	34.9728	32.0466	25.7424	25.2407	25.3768	29.9849	29.8293	29.3096
AT3G59140	ABCC10	ABC transporter C family member 10 [Source:UniProtKB/Swiss-Prot;Acc:Q9LYS2]	886	cluster1			11.307	13.6368	12.4163	13.7277	13.7544	14.7419	11.6091	13.3608	9.66674	9.9663	9.49353	9.94026	10.2805	10.703	11.0213	13.9537	13.6777	11.3127	14.8819	14.832	13.569	14.4031	13.2487	9.21744	9.5902	9.96253	11.7115	11.4441	11.6627
AT3G60070	AT3G60070	AT3g60070/T2O9_50 [Source:UniProtKB/TrEMBL;Acc:Q8L7Z7]	887	cluster1			25.8032	28.447	30.103	29.9064	30.4048	27.6838	24.1237	25.0206	21.9335	20.7355	20.0543	22.7315	23.133	23.7546	22.8183	29.7623	30.9619	26.8861	31.8394	31.0501	29.393	29.3596	27.181	22.4637	22.1146	22.5961	26.1602	24.6366	26.9694
AT1G69420	PAT22	S-acyltransferase [Source:UniProtKB/TrEMBL;Acc:A0A178WF77]	888	cluster1			18.4413	19.1745	21.1953	20.1307	21.2685	20.1535	18.2369	21.201	16.6309	17.2449	16.7856	18.1044	18.4977	16.5439	19.5888	21.6387	20.8137	18.7098	21.3519	21.1219	21.3093	21.6242	21.2807	16.6155	14.5577	16.1706	18.0663	17.6237	17.8844
AT1G80530	AT1G80530	Major facilitator superfamily protein [Source:UniProtKB/TrEMBL;Acc:Q9M8M1]	889	cluster1			66.4393	77.7434	79.6663	89.0101	80.3892	85.3967	84.3329	80.1624	57.0996	69.7311	61.1361	72.0937	74.8029	66.0045	74.6755	83.6956	84.8911	82.6836	90.5978	97.0222	87.4562	90.8296	88.703	64.1388	60.9049	66.2455	72.8515	68.241	70.3247
AT2G26080	GLDP2	Glycine dehydrogenase (decarboxylating) 2, mitochondrial [Source:UniProtKB/Swiss-Prot;Acc:O80988]	890	cluster1			73.3787	107.277	110.846	107.874	114.767	113.389	107.262	118.087	79.9367	91.4194	86.3296	90.8822	99.9428	78.7299	94.7048	113.157	110.03	102.814	120.961	117.005	120.499	119.898	119.537	86.617	84.5405	92.8224	98.2691	102.629	94.9298
AT3G20110	CYP705A20	CYP705A20 [Source:UniProtKB/TrEMBL;Acc:A0A178V8F4]	891	cluster1			2.00181	1.84426	2.61735	3.13111	3.22953	3.39043	2.84804	3.14398	1.38325	1.05195	1.05686	1.13209	1.58373	0.733586	1.58055	3.32946	2.20082	1.70305	2.42153	3.76137	2.64018	3.00219	3.45148	1.04389	1.29699	1.28709	1.63857	1.70008	1.80658
AT5G22740	CSLA2	Glycosyltransferase (Fragment) [Source:UniProtKB/TrEMBL;Acc:W8PUD8]	892	cluster1			63.4145	72.9001	81.2847	79.05	79.4708	80.2508	82.0533	85.5234	61.9088	60.0885	56.4548	69.8961	68.2954	62.2665	67.8052	75.6254	73.9087	70.3429	81.7959	90.8829	80.2381	81.7277	90.4052	60.6833	64.2223	62.4964	63.0116	68.8575	69.6198
AT3G57630	AT3G57630	At3g57630 [Source:UniProtKB/TrEMBL;Acc:Q6NKR6]	893	cluster1			8.76108	9.76257	9.80886	10.6049	9.30052	9.54465	8.42764	9.23062	7.07857	7.35991	6.83978	8.33923	7.65155	6.16568	7.76086	10.0845	9.24689	8.6802	9.56244	10.4682	8.90256	10.3295	9.56015	8.06827	7.32748	7.30075	7.15063	8.19286	8.06052
AT1G64530	NLP6	Protein NLP6 [Source:UniProtKB/Swiss-Prot;Acc:Q8RWY4]	894	cluster1	Yes	Nin-like	4.08564	5.14635	5.03016	5.24549	5.4923	5.01421	4.82813	5.358	3.3645	3.39519	3.00884	3.81578	4.30489	3.81472	3.97974	5.26819	5.12702	4.53032	5.08166	5.13567	4.4278	5.57001	5.72274	3.94585	3.52006	3.79434	3.99801	4.14536	4.65704
AT2G32390	GLR3.5	Glutamate receptor 3.5 [Source:UniProtKB/Swiss-Prot;Acc:Q9SW97]	895	cluster1			6.44928	8.39024	8.17054	8.42057	8.06205	8.38561	5.91119	9.38556	4.5292	4.21256	4.3801	5.56886	5.88168	4.74559	5.58033	9.06817	7.41985	7.26268	9.5892	8.99744	7.50113	9.62598	9.44557	6.47759	4.12846	4.536	6.02511	6.25135	6.04216
AT1G34360	IF3-1	Translation initiation factor IF3-1, mitochondrial [Source:UniProtKB/Swiss-Prot;Acc:Q6NLP2]	896	cluster1			16.9226	21.2208	23.0548	22.5196	22.198	19.1637	22.3732	22.3133	18.5018	17.9489	19.61	19.6203	19.7522	18.2204	22.1798	26.1677	22.7789	21.0148	22.7766	21.4966	20.8384	21.8252	25.4281	17.7793	17.9929	18.244	20.1759	19.8635	19.93
AT4G00150	SCL6	Scarecrow-like protein 6 [Source:UniProtKB/Swiss-Prot;Acc:O81316]	897	cluster1	Yes	GRAS	7.5762	9.04276	9.51085	9.55991	8.01982	8.08477	7.48837	10.1647	6.09797	6.68572	6.95223	7.11228	8.36123	6.9957	7.19387	11.7097	9.85246	9.01712	10.8192	7.88887	10.6409	10.1978	10.9932	7.37015	7.36811	7.92883	9.40719	8.92496	8.0685
AT2G20180	PIF1	Transcription factor PIF1 [Source:UniProtKB/Swiss-Prot;Acc:Q8GZM7]	898	cluster1	Yes	bHLH	63.1332	80.5719	75.5593	79.2881	72.2186	70.2263	70.9133	81.516	64.0712	62.3882	65.9138	60.6129	71.8676	59.902	64.2704	86.2907	75.788	76.2228	73.0928	71.0726	78.158	74.9314	83.8167	62.3977	63.1534	63.5141	68.2336	68.031	67.6735
AT5G55020	ATMYB120	Transcription factor MYB120 [Source:UniProtKB/Swiss-Prot;Acc:Q94FL7]	899	cluster1	Yes	MYB	1.36176	3.48747	3.47537	2.98447	2.28982	1.88828	1.82239	3.95628	0.740611	1.40507	0.480053	0.947352	1.43861	0.610552	0.871276	4.12225	2.90293	2.53346	3.71658	2.42221	3.33726	2.08157	3.98063	1.00813	0.707308	1.3838	1.11613	0.816529	1.21817
AT4G08150	KNAT1	Homeobox protein knotted-1-like 1 [Source:UniProtKB/Swiss-Prot;Acc:P46639]	900	cluster1	Yes	TALE	10.4754	10.9952	11.1911	10.9149	9.73351	9.81125	10.3859	10.3477	7.67208	7.93578	8.05028	10.1111	10.2313	7.49874	9.2323	10.9749	10.5703	10.5327	11.7181	11.1512	11.1915	9.85992	12.5837	8.60452	9.10287	7.64324	9.90145	11.2863	9.36254
AT4G15080	PAT19	Probable protein S-acyltransferase 19 [Source:UniProtKB/Swiss-Prot;Acc:Q8L5Y5]	901	cluster1			12.324	14.6203	13.4625	13.7954	12.5026	14.2824	14.4786	13.679	12.1999	12.7334	12.2356	12.3903	13.2852	11.7288	12.5616	15.0676	15.3509	15.4016	15.2279	16.5994	14.5595	14.5289	16.0138	11.0958	11.9667	12.5827	13.9724	13.5486	12.7995
AT2G46620	AT2G46620	AAA-ATPase At2g46620 [Source:UniProtKB/Swiss-Prot;Acc:F4IJ77]	902	cluster1			5.3617	4.52803	4.9659	5.50327	4.02831	4.37772	5.01381	4.3911	3.4006	3.68693	3.54169	4.10422	2.94864	3.32428	4.45723	5.01667	5.48556	4.31922	4.88448	5.48757	5.3329	4.87717	4.66875	3.69158	4.1039	3.5324	3.40697	3.28736	3.88877
AT1G18660	AT1G18660	Zinc finger (C3HC4-type RING finger) family protein [Source:UniProtKB/TrEMBL;Acc:F4ICB5]	903	cluster1			17.8685	17.1898	17.6472	16.2697	16.2027	17.1175	17.1509	15.454	13.8321	14.5755	15.2788	16.7625	14.5708	15.3513	15.3647	19.2391	18.2195	16.9254	19.1626	17.0937	17.1596	16.8109	16.0374	13.7163	14.377	14.8604	14.6696	13.2683	15.5451
AT5G42110	AT5G42110	Putative uncharacterized protein [Source:UniProtKB/TrEMBL;Acc:Q8GW66]	904	cluster1			83.9877	82.8071	82.8265	73.4378	79.8888	70.519	80.5159	65.1258	55.087	50.7509	47.8075	66.2781	49.8504	58.8709	58.0752	79.5723	86.7381	77.1971	86.5015	73.5186	84.5564	75.7507	73.4499	57.7507	48.2647	61.1984	55.0396	46.5467	66.9062
AT5G59920	ULI3	Cysteine/Histidine-rich C1 domain family protein [Source:UniProtKB/TrEMBL;Acc:Q8W2D2]	905	cluster1			0.845541	1.14786	0.904869	1.0983	0.719338	0.786485	0.948503	1.25249	0.479798	0.589328	0.425662	0.523493	0.57998	0.50194	0.662133	1.28698	1.37945	0.817501	1.37976	0.986904	0.948591	0.893123	0.908321	0.687269	0.53135	0.447002	0.800358	0.239555	0.578696
AT3G47750	ABCA4	ABC transporter A family member 4 [Source:UniProtKB/Swiss-Prot;Acc:Q9STT8]	906	cluster1			3.94216	3.87835	3.78644	4.07564	3.82645	3.91666	4.19066	3.85766	2.29342	2.69315	2.65457	2.51796	2.42619	2.22064	2.88187	4.56876	4.51705	4.5004	4.31559	4.19739	3.1745	4.26259	3.53512	1.94755	2.60245	2.6191	3.41557	2.64607	2.93912
AT5G66200	ARO2	Armadillo repeat only 2 [Source:UniProtKB/TrEMBL;Acc:Q9FKW5]	907	cluster1			9.55655	9.29784	9.66112	10.607	9.82444	10.1873	10.8372	9.97396	7.61391	7.7286	7.04535	7.66958	8.69652	7.58602	8.15771	11.0143	11.4602	10.6769	11.6998	10.3134	10.0945	10.7235	10.8558	8.24398	8.16101	9.00159	10.0018	8.29684	9.51747
AT1G11545	XTH8	Xyloglucan endotransglucosylase/hydrolase [Source:UniProtKB/TrEMBL;Acc:A0A178W0W2]	908	cluster1			16.6638	13.9862	14.847	14.8055	14.2251	15.2359	15.4931	15.0245	8.92492	9.15329	9.55428	10.1628	7.45052	9.82379	9.6908	18.9158	14.9456	15.3498	17.0468	14.2977	14.6625	18.9937	15.3225	9.4638	9.4948	12.208	10.1433	11.5789	10.601
AT1G14350	MYB124	MYB124 [Source:UniProtKB/TrEMBL;Acc:A0A178W3Z3]	909	cluster1	Yes	MYB	2.59309	2.72315	2.82729	3.04844	2.70479	2.62309	2.01802	2.35858	0.966803	1.09902	1.2006	1.8139	1.44294	1.26831	1.7477	3.72426	2.28992	2.67029	3.60275	2.66156	2.43626	3.25377	2.4129	1.81816	0.96329	1.96262	1.53241	1.92963	1.41996
AT1G01120	KCS1	3-ketoacyl-CoA synthase [Source:UniProtKB/TrEMBL;Acc:A0A178W124]	910	cluster1			2.65135	2.53712	1.63445	2.82785	1.85457	2.47599	1.71372	2.77919	0.799709	0.643601	0.449645	1.29563	0.698785	0.554983	1.28116	3.43479	1.89445	2.49878	2.84084	1.85781	1.50717	1.87575	2.19248	0.838728	0.78464	0.896871	0.826323	1.17474	0.800618
AT4G10840	KLCR1	Protein KINESIN LIGHT CHAIN-RELATED 1 [Source:UniProtKB/Swiss-Prot;Acc:O81629]	911	cluster1			36.2969	34.0197	34.2439	36.2406	31.0495	32.7028	31.5954	35.263	25.0447	28.5634	27.8632	27.1458	29.3443	25.968	26.4255	36.3466	32.3563	34.655	36.1866	31.8512	31.4562	32.5794	31.466	26.8515	26.2747	25.3553	26.9057	28.5513	29.2008
AT1G71870	DTX54	Protein DETOXIFICATION 54 [Source:UniProtKB/Swiss-Prot;Acc:Q9LE20]	912	cluster1			25.4312	25.9108	24.3839	25.6116	19.0605	22.3606	21.6558	23.5528	15.9323	16.6482	14.5649	17.2096	17.5909	16.8535	16.7561	27.0339	23.5865	21.0667	24.2986	23.3176	21.0192	21.6561	23.1619	16.0085	15.3736	15.0943	19.6451	17.8396	17.7982
AT1G71020	PUB10	RING-type E3 ubiquitin transferase [Source:UniProtKB/TrEMBL;Acc:A0A178WJE0]	913	cluster1			24.7302	23.4475	24.6413	26.5697	21.692	23.5858	20.7488	23.5446	15.2076	16.379	16.3204	17.2497	16.3914	17.7935	17.7027	25.1432	23.3031	21.8295	26.3004	23.8449	21.9181	23.5507	23.4224	15.6845	15.4638	14.7782	15.6448	15.9303	17.4795
AT4G23030	DTX49	Protein DETOXIFICATION 49 [Source:UniProtKB/Swiss-Prot;Acc:O82752]	914	cluster1			9.45156	9.47319	10.613	11.3644	8.84086	9.50051	7.94169	10.5545	3.11009	3.40856	4.3382	5.08499	5.47414	4.38333	4.82769	13.3355	11.2973	7.67464	12.5445	9.33832	9.41643	9.29296	8.97131	2.93274	3.36346	3.43798	5.1912	4.59031	4.51305
AT1G30120	PDH-E1 BETA	Pyruvate dehydrogenase E1 component subunit beta-2, chloroplastic [Source:UniProtKB/Swiss-Prot;Acc:Q9C6Z3]	915	cluster1			18.511	20.4932	19.5903	20.2209	21.006	18.9595	16.7829	16.7711	12.705	13.273	13.4167	16.1958	14.786	13.747	13.9306	21.9912	21.8059	18.4038	19.8255	18.2657	18.6433	20.8243	17.0996	13.013	11.82	14.9254	14.6434	13.7121	15.4125
AT4G29220	PFK1	ATP-dependent 6-phosphofructokinase 1 [Source:UniProtKB/Swiss-Prot;Acc:Q9M0F9]	916	cluster1			5.80309	6.36086	6.08757	7.21278	5.44935	5.38032	5.2865	4.54972	3.29071	3.82857	3.38522	3.96526	3.04821	3.17975	3.74208	6.35073	6.59189	5.17503	6.70369	5.73623	5.13652	5.54472	5.70644	3.61954	2.68988	3.73115	4.55244	4.33841	3.79634
AT1G23030	PUB11	RING-type E3 ubiquitin transferase [Source:UniProtKB/TrEMBL;Acc:A0A178WCR1]	917	cluster1			9.48378	11.2399	10.704	10.6239	9.91767	8.40689	8.69111	9.21271	5.52142	5.55809	5.4524	5.9593	5.11511	5.82166	6.69293	10.4988	11.8423	8.37553	11.3061	9.28764	8.55448	8.48787	9.09013	5.7507	4.81801	5.87483	5.85317	5.20414	4.80181
AT1G49430	LACS2	Long chain acyl-CoA synthetase 2 [Source:UniProtKB/Swiss-Prot;Acc:Q9XIA9]	918	cluster1			23.4531	29.0379	28.2325	28.8141	27.3045	20.4988	19.2976	20.9144	13.1242	13.431	13.9106	15.818	14.0193	13.4441	14.2922	29.9722	25.3397	22.1772	28.6547	23.046	21.2035	21.8813	21.8883	11.2348	12.8268	12.2959	15.5713	12.8049	11.4427
AT2G41230	ORS1	Protein ORGAN SIZE RELATED 1 [Source:UniProtKB/Swiss-Prot;Acc:Q8RWS1]	919	cluster1			6.98015	8.19208	8.25191	11.3915	9.86967	8.51391	10.3733	8.33422	3.5534	3.35561	5.2799	3.96851	4.39903	4.49565	3.8724	11.9507	10.7669	8.83012	10.6607	10.2975	8.51566	8.87147	6.17327	5.19945	3.0167	5.9751	5.25378	4.91569	5.54148
AT5G63380	4CLL9	4-coumarate--CoA ligase-like 9 [Source:UniProtKB/Swiss-Prot;Acc:Q84P23]	920	cluster1			8.06165	8.57878	8.41618	9.18499	8.47285	8.51703	8.62931	8.55924	5.32077	4.36934	5.96947	5.49673	6.90811	5.5721	6.25078	8.60717	10.208	7.63001	10.3013	8.82631	7.9255	7.75791	6.85375	5.79662	5.32228	5.54954	5.09092	5.41754	6.37737
AT2G05760	NAT1	Nucleobase-ascorbate transporter 1 [Source:UniProtKB/Swiss-Prot;Acc:Q9SHZ3]	921	cluster1			2.95434	3.95868	3.69222	4.20105	3.34749	3.56991	2.69984	3.83254	2.11705	1.94793	1.87134	1.75837	2.3369	1.73203	2.04359	4.16872	4.25224	3.75509	3.61731	3.36878	3.67526	3.6037	3.23609	1.74558	2.55156	2.46577	2.57907	1.99406	2.16587
AT3G13760	AT3G13760	Cysteine/Histidine-rich C1 domain family protein [Source:UniProtKB/TrEMBL;Acc:Q9LIC4]	922	cluster1			4.26812	5.92957	5.90966	6.19923	5.80553	4.58716	3.98983	5.63877	2.57968	2.29967	2.15512	2.32188	2.82299	2.5274	2.82509	6.6959	6.69284	6.01528	6.09705	5.44457	4.83098	5.34707	5.18088	1.56045	3.19615	2.4568	3.21816	3.26001	2.45581
AT1G78240	QUA2	Probable pectin methyltransferase QUA2 [Source:UniProtKB/Swiss-Prot;Acc:Q9C9Q8]	923	cluster1			37.1904	38.6154	37.7727	38.2082	34.4576	36.6413	36.2215	35.3313	29.1407	29.6724	29.1077	27.7472	29.1565	28.2136	29.7186	39.4741	36.0398	37.9326	40.1712	35.6732	38.225	34.9836	33.475	27.6052	31.3127	30.2261	30.2154	29.1754	30.3046
AT1G24170	GATL8	Hexosyltransferase (Fragment) [Source:UniProtKB/TrEMBL;Acc:W8PW12]	924	cluster1			12.7749	13.2047	12.9788	15.5254	12.4033	11.6555	10.976	9.77777	5.61645	4.52518	5.60102	5.43158	5.37147	5.44155	6.31665	14.1126	13.2509	14.8128	14.5432	11.2458	9.82058	11.0599	10.4035	5.97628	6.82018	6.4604	5.61494	3.53419	5.08655
AT3G27390	AT3G27390	Uncharacterized membrane protein At3g27390 [Source:UniProtKB/Swiss-Prot;Acc:Q8GUM4]	925	cluster1			54.5002	54.3125	56.0133	57.6482	49.8749	48.4045	49.2538	49.4526	39.0544	33.6916	32.5341	38.3021	37.287	35.7199	38.1416	55.6562	53.1789	53.2396	60.6829	51.5639	49.5897	49.1199	46.3062	35.4725	38.4961	37.0818	38.0536	35.6977	38.6584
AT3G62150	ABCB21	ABC transporter B family member 21 [Source:UniProtKB/Swiss-Prot;Acc:Q9M1Q9]	926	cluster1			1.00557	1.22731	1.15553	1.04096	1.45096	1.29685	1.30916	1.36331	0.640538	0.58311	0.68296	0.581704	0.672781	0.614277	0.464955	1.2642	1.60622	1.11346	1.61054	1.48286	1.03043	1.26396	1.30536	0.626838	0.736013	0.547986	0.753808	0.861851	0.647063
AT5G57940	CNGC5	Probable cyclic nucleotide-gated ion channel 5 [Source:UniProtKB/Swiss-Prot;Acc:Q8RWS9]	927	cluster1			23.3354	23.3404	22.3821	24.8347	23.512	23.5322	23.7186	23.813	16.156	18.1576	18.2519	19.6057	18.1203	18.2607	18.5893	24.4153	27.0175	25.4828	27.4342	24.3567	22.8117	24.175	25.6796	17.7717	20.8104	18.0279	19.7053	20.0593	19.5617
AT1G76990	ACR3	ACR3 [Source:UniProtKB/TrEMBL;Acc:A0A178W888]	928	cluster1			75.7487	70.2764	70.8634	74.4802	71.7474	74.8278	74.8297	79.3453	57.5323	56.9293	55.7764	59.99	62.3989	60.297	59.308	75.3893	75.8734	72.069	80.577	71.7765	72.0517	70.7353	75.0204	61.7719	62.3718	63.3217	63.0093	63.5027	63.3111
AT2G47560	ATL64	RING-H2 finger protein ATL64 [Source:UniProtKB/Swiss-Prot;Acc:O22255]	929	cluster1			35.4652	26.924	33.1092	31.8882	26.6428	35.5723	34.0987	35.9633	10.7154	9.85859	10.2577	11.3187	14.3356	14.3826	12.8917	44.5735	42.6451	38.8007	39.3939	33.5049	28.1326	34.5487	39.3153	13.2313	14.272	12.209	15.0453	13.2235	16.3283
AT1G28600	AT1G28600	GDSL esterase/lipase At1g28600 [Source:UniProtKB/Swiss-Prot;Acc:Q94F40]	930	cluster1			20.9216	20.6174	25.526	21.9415	18.1915	20.3544	20.032	20.6202	11.6133	9.76213	10.3255	13.4694	10.4458	13.2791	10.2272	22.7239	22.921	19.7776	25.6595	21.0906	22.5843	23.8977	23.4393	14.346	13.0737	13.5605	13.129	13.8338	15.4888
AT4G04955	ALN	Allantoinase [Source:UniProtKB/Swiss-Prot;Acc:Q94AP0]	931	cluster1			21.5828	21.2344	23.0826	19.7471	18.9303	19.1088	18.6075	20.328	13.2661	10.449	13.1145	11.4342	11.3415	14.0908	11.0968	21.0621	22.4601	20.3042	23.6442	20.5093	21.0669	19.1914	19.5806	13.7412	14.0158	16.1784	12.811	15.8471	16.0883
AT5G60890	MYB34	Transcription factor MYB34 [Source:UniProtKB/Swiss-Prot;Acc:O64399]	932	cluster1	Yes	MYB	20.2008	23.4401	23.0221	22.9592	22.9699	20.7777	20.2346	21.2406	14.0615	12.1593	13.7298	16.078	14.0084	15.6321	14.9856	24.0526	21.133	20.1447	23.249	23.2487	25.3315	24.704	24.1919	13.3933	13.7732	15.8629	14.5521	15.3157	16.801
AT3G62270	BOR2	Probable boron transporter 2 [Source:UniProtKB/Swiss-Prot;Acc:Q9M1P7]	933	cluster1			12.7447	17.6666	15.9714	17.2685	15.1788	14.6146	13.2067	15.0004	7.76827	8.20534	8.04683	8.5396	6.39231	6.08533	6.7431	18.8889	16.7696	14.5278	18.839	19.3577	17.0791	17.2496	16.6651	8.53456	6.83323	7.47922	8.00973	8.13048	8.59508
AT5G55930	OPT1	Oligopeptide transporter 1 [Source:UniProtKB/Swiss-Prot;Acc:Q9FG72]	934	cluster1			11.2247	14.6712	15.5277	17.7703	15.1487	14.3255	11.1848	14.0394	5.9025	5.66827	5.93273	7.52392	7.41024	7.07255	6.98099	16.5685	15.9402	13.9056	17.5698	16.3625	15.9489	16.6014	18.8181	8.11661	7.92974	8.11558	8.11064	9.05191	8.0722
AT1G65840	PAO4	Probable polyamine oxidase 4 [Source:UniProtKB/Swiss-Prot;Acc:Q8H191]	935	cluster1			13.6063	17.4192	21.1022	17.9573	16.9462	16.1209	17.4957	17.4546	8.87432	9.11009	8.40731	9.73221	9.74744	9.24291	10.7262	21.2326	16.9725	18.6419	23.8507	20.4458	18.014	20.1596	19.5004	9.27568	10.1906	11.1887	10.8306	11.9091	10.6623
AT3G58790	GAUT15	Hexosyltransferase (Fragment) [Source:UniProtKB/TrEMBL;Acc:W8QNJ3]	936	cluster1			8.46395	11.6694	13.6109	12.3807	11.8381	11.7705	11.1102	12.0892	6.43475	5.79698	7.11844	7.82731	7.37803	6.15324	6.52601	13.7923	13.7224	11.2006	15.659	12.628	11.6328	13.8441	12.6904	6.78282	6.47478	10.1326	7.81267	8.1268	9.53456
AT4G35250	AT4G35250	HCF244 [Source:UniProtKB/TrEMBL;Acc:A0A178UXV2]	937	cluster1			11.1729	12.4881	11.7883	12.4083	11.3411	9.95981	11.4587	10.9819	10.5894	8.50465	9.11146	9.30305	10.1469	11.046	8.99036	11.6995	12.419	11.559	12.7966	11.3133	12.9409	10.7982	11.6235	9.37057	9.73707	9.54233	10.8142	11.1181	11.051
AT2G42320	AT2G42320	Nucleolar protein gar2-like protein [Source:UniProtKB/TrEMBL;Acc:Q9SLC7]	938	cluster1			3.10845	3.84736	3.5599	4.26445	3.19832	2.37659	3.07874	2.63552	2.51549	2.35063	2.59643	1.79683	2.52121	2.16019	2.51945	3.86806	3.15807	2.50992	4.00542	3.15165	3.84534	4.09504	3.56706	2.10595	2.60977	1.64702	2.45003	2.63038	2.5065
AT4G24510	CER2	VC2 [Source:UniProtKB/TrEMBL;Acc:A0A178V1H6]	939	cluster1			2.26618	2.32832	2.42219	3.91752	2.33145	2.11113	2.09596	2.17877	1.55193	1.13858	1.10234	1.02378	1.55448	1.07921	0.830422	4.156	2.89703	2.16095	3.08047	2.27287	4.64513	3.31305	3.24266	1.60262	1.2743	1.32864	2.14379	2.00493	0.76215
AT1G15960	NRAMP6	Metal transporter Nramp6 [Source:UniProtKB/Swiss-Prot;Acc:Q9S9N8]	940	cluster1			0.913969	1.49452	1.25171	1.05502	0.852507	1.13192	1.30602	1.13476	0.649706	0.374665	0.350414	0.277687	1.13508	0.689142	0.903637	1.57681	1.70676	1.39681	1.81498	1.19569	1.55368	1.51311	1.55066	0.659168	1.13864	1.0792	0.616438	0.611406	0.939498
AT2G27360	AT2G27360	GDSL esterase/lipase At2g27360 [Source:UniProtKB/Swiss-Prot;Acc:Q9ZQI3]	941	cluster1			4.84865	6.03884	5.34001	4.62353	6.08859	4.81461	5.15545	4.53463	3.2988	2.89047	2.85913	3.51752	4.54344	3.84524	3.66152	5.2059	5.46765	5.63027	7.16613	5.10746	5.81864	5.70051	7.62636	3.14779	4.15024	4.49355	4.02805	3.13427	3.47162
AT2G34010	SPEAR2	Protein SPEAR2 [Source:UniProtKB/Swiss-Prot;Acc:F4IGU3]	942	cluster1			2.14887	3.27764	3.0923	1.85085	2.47959	1.39314	1.48671	2.31786	1	0.323058	0.69003	0.622581	1.10274	0.82916	0.883399	2.52638	3.54678	2.83571	2.75092	3.22465	3.38198	2.52875	3.01867	0.750618	0.881685	0.883351	1.14048	1.19458	1.03228
AT1G21880	LYM1	LYP2 [Source:UniProtKB/TrEMBL;Acc:A0A178W9K9]	943	cluster1			29.0051	31.8906	31.5006	31.0491	31.5944	31.8498	29.8246	33.4701	23.6455	27.2838	26.4014	23.0068	31.0504	25.2324	27.5594	33.1849	36.3946	34.6625	32.5789	32.874	35.5427	33.9705	35.8397	25.7228	23.3946	26.9388	28.0615	29.9208	27.0625
AT2G29980	FAD3	FAD3 [Source:UniProtKB/TrEMBL;Acc:A0A178VX43]	944	cluster1			771.453	779.549	839.235	800.613	805.986	780.855	783.457	819.929	640.755	648.009	624.724	703.422	747.19	690.392	704.321	843.413	844.796	838.326	874.595	859.14	884.498	843.915	883.149	742.225	695.31	722.004	731.246	749.835	745.876
AT3G11170	FAD7	sn-2 acyl-lipid omega-3 desaturase (ferredoxin), chloroplastic [Source:UniProtKB/Swiss-Prot;Acc:P46310]	945	cluster1			98.1851	109.126	116.688	116.914	107.219	104.839	106.754	111.326	90.8089	90.923	89.8202	95.2671	98.606	88.8229	92.6568	116.743	114.917	110.284	114.474	115.858	118.844	115.611	125.412	90.7847	89.6085	94.768	97.0564	100.857	103.657
AT5G01710	AT5G01710	Methyltransferase [Source:UniProtKB/TrEMBL;Acc:Q9M005]	946	cluster1			31.5206	33.6555	32.0251	35.486	33.7341	32.2588	31.832	32.9944	26.3365	25.1892	27.6184	29.5663	29.8041	28.7329	27.8479	36.0618	35.3385	32.7841	36.3449	34.5584	30.9813	31.7238	34.7663	28.9327	27.956	27.8913	29.1485	29.0603	27.6545
AT3G01720	SERGT1	Peptidyl serine alpha-galactosyltransferase [Source:UniProtKB/Swiss-Prot;Acc:Q8VYF9]	947	cluster1			6.18252	7.0978	6.57004	7.86896	8.22051	6.7942	6.50154	7.02184	4.29312	3.25263	4.14762	4.01277	5.9395	3.7841	4.66836	7.53174	7.2234	6.39242	7.01574	7.9135	6.55898	6.84285	8.96578	3.83293	3.81014	4.61327	5.37121	5.13656	4.91853
AT3G17510	CIPK1	CBL-interacting serine/threonine-protein kinase 1 [Source:UniProtKB/Swiss-Prot;Acc:Q8RWC9]	948	cluster1			55.4293	56.5745	58.1326	56.1085	57.3987	57.2394	56.2104	55.24	44.8675	40.8504	42.9292	47.1897	51.9793	46.9001	43.7664	60.1242	55.9468	54.2989	61.1557	55.109	56.0375	55.2539	64.5648	44.077	44.3045	43.9785	45.8052	51.5118	47.6495
AT3G54920	PMR6	Probable pectate lyase 13 [Source:UniProtKB/Swiss-Prot;Acc:Q93Z04]	949	cluster1			70.5374	70.8833	72.3205	74.1522	75.1709	70.3961	78.0331	79.0506	46.2582	48.3285	49.128	51.025	60.4034	50.8784	54.8079	85.3405	76.1145	71.4718	79.522	78.7552	75.2286	76.6229	90.9162	58.6249	54.6681	57.6508	56.0775	59.8864	53.1431
AT1G06850	AtbZIP52	AtbZIP transcription factor [Source:UniProtKB/TrEMBL;Acc:Q8VWG0]	950	cluster1	Yes	bZIP	5.53005	8.05694	7.7746	8.34177	7.50798	6.40437	7.43973	8.48196	4.08305	3.25743	3.98728	3.5639	6.08606	5.07388	4.94851	7.39898	7.90698	7.56901	7.33726	6.71111	6.77694	6.41375	7.70831	4.61479	4.65378	4.64812	5.20565	4.27824	4.24883
AT5G56980	A70	unknown protein; FUNCTIONS IN: molecular_function unknown; INVOLVED IN: biological_process unknown; LOCATED IN: endomembrane system; EXPRESSED IN: 18 plant structures; EXPRESSED DURING: 12 growth stages; BEST Arabidopsis thaliana protein match is: u /.../ protein (TAIR:AT4G26130.1); Ha. [Source:TAIR;Acc:AT5G56980]	951	cluster1			14.1189	14.6579	17.7243	17.2335	14.2309	12.5111	15.4584	16.607	10.6119	9.44876	9.78734	8.99791	12.9472	10.1407	11.5596	17.1428	16.4038	15.9479	16.8954	15.7784	14.9944	14.7442	15.8262	9.04369	9.73005	10.8578	12.0294	12.7075	12.8813
AT1G01060	LHY	LHY1 [Source:UniProtKB/TrEMBL;Acc:A0A178W761]	952	cluster1	Yes	MYB_related	16.1316	17.028	18.3702	18.7857	19.2041	15.998	15.9506	19.4766	14.3679	11.9996	14.8915	14.964	13.1023	11.7911	12.0611	21.2049	18.1921	15.4889	23.2129	16.8975	17.9622	17.0544	19.5536	14.1204	14.6256	13.3408	12.7257	14.8926	12.0007
AT1G63880	RLM1B	Disease resistance protein RML1B [Source:UniProtKB/Swiss-Prot;Acc:Q9CAK1]	953	cluster1			1.73539	1.99257	2.02054	2.62173	2.02637	1.74552	1.59496	2.42213	1.62563	1.18278	1.15429	1.23248	1.67694	1.28365	1.27236	2.92834	2.16313	1.55927	2.58688	2.0859	1.9109	2.02014	2.60377	1.32679	1.53817	1.36867	1.39224	1.88668	1.64695
AT5G45510	AT5G45510	Probable disease resistance protein At5g45510 [Source:UniProtKB/Swiss-Prot;Acc:Q8VZC7]	954	cluster1			21.1257	22.5925	23.4635	26.215	21.0504	18.7569	17.4459	22.3779	16.9401	15.7241	16.6593	15.1508	17.3272	14.5212	15.0257	25.5788	22.2078	20.6993	24.8878	21.6681	18.3123	22.7168	23.9476	16.6091	16.2216	15.6085	15.4193	17.9639	14.9727
AT3G57330	ACA11	Putative calcium-transporting ATPase 11, plasma membrane-type [Source:UniProtKB/Swiss-Prot;Acc:Q9M2L4]	955	cluster1			3.73966	4.2443	4.32472	5.28905	4.10985	4.16997	3.37531	4.79596	2.96164	3.05143	2.60353	3.49937	3.22919	3.15607	2.99955	5.07374	3.37847	4.034	4.78832	4.76883	4.51559	4.05551	4.60284	3.37921	2.92042	3.15976	3.10735	3.02473	3.05368
AT1G41830	SKS6	SKS6 [Source:UniProtKB/TrEMBL;Acc:A0A178W7S3]	956	cluster1			73.852	79.2165	89.4719	88.3712	79.3793	82.2292	75.6894	90.4869	70.4717	69.3596	65.4973	66.8277	68.6192	62.9179	65.0298	90.5463	83.8879	77.4148	94.7922	84.461	83.3605	88.084	92.0153	74.4415	69.3989	73.2262	70.5043	77.2982	70.8997
AT5G54020	AT5G54020	Cysteine/Histidine-rich C1 domain family protein [Source:TAIR;Acc:AT5G54020]	957	cluster1			1.0666	1.21844	1.45365	1.58884	0.936529	1.38845	0.893548	1.5956	0.662935	0.81654	0.429116	0.767569	0.643034	0.397119	0.412529	1.41322	1.39636	1.19219	1.68417	1.65257	1.21357	1.54967	1.4233	0.635813	0.78997	0.618821	0.720729	0.862825	0.515765
AT3G46530	RPP13	Disease resistance protein RPP13 [Source:UniProtKB/Swiss-Prot;Acc:Q9M667]	958	cluster1			2.40685	2.21836	2.83434	2.91755	2.11915	2.2249	1.25557	2.14375	1.00369	1.35378	1.09289	1.44313	1.46655	1.65002	1.36326	2.86649	2.15506	1.97953	2.51888	2.52215	1.95282	1.80047	1.94392	1.57044	1.34684	2.00518	1.22742	1.8563	1.43413
AT4G30400	ATL13	RING-H2 finger protein ATL13 [Source:UniProtKB/Swiss-Prot;Acc:Q940Q4]	959	cluster1			9.25534	9.54951	10.573	13.3035	9.10065	8.48947	7.18285	9.20569	7.02882	5.84668	7.06442	6.648	7.21663	6.73456	6.40014	12.352	10.8638	9.09042	9.78117	9.25446	10.0144	9.41139	10.0285	7.76485	6.2057	8.91976	7.63119	8.47849	6.80971
AT1G79110	BRG2	Probable BOI-related E3 ubiquitin-protein ligase 2 [Source:UniProtKB/Swiss-Prot;Acc:F4IDI6]	960	cluster1			8.38643	7.20787	7.62329	8.56909	6.60964	7.34463	5.8954	7.72864	5.1362	4.14134	4.76326	4.16345	3.78996	5.47399	4.5751	10.1159	7.60132	6.47965	10.0338	7.28101	7.62732	6.04259	7.70601	6.35624	4.76116	5.81106	6.77238	5.57709	5.80396
AT5G45380	DUR3	DUR3 [Source:UniProtKB/TrEMBL;Acc:A0A178UG75]	961	cluster1			6.12353	5.24554	5.89051	6.49728	4.9766	5.59213	3.9615	4.76023	3.18719	3.53934	2.91181	2.83117	2.7277	3.00188	3.05226	7.43139	6.45897	4.77587	6.42757	4.71891	5.35354	5.17928	5.98051	3.5189	3.42653	4.01839	3.31264	4.14635	4.08226
AT1G28580	AT1G28580	GDSL esterase/lipase At1g28580 [Source:UniProtKB/Swiss-Prot;Acc:Q9FXJ2]	962	cluster1			99.929	91.215	102.289	103.275	88.2768	83.5855	76.1992	86.4438	67.9559	63.508	59.4825	68.9805	72.5906	67.3198	64.6493	112.416	98.2899	89.313	110.212	95.4396	88.2605	85.5817	95.8603	77.6221	67.2021	82.6452	77.6009	70.3684	81.8355
AT5G39760	ZHD10	Zinc-finger homeodomain protein 10 [Source:UniProtKB/Swiss-Prot;Acc:Q9FIW9]	963	cluster1	Yes	ZF-HD	44.2788	43.2039	49.616	52.7995	37.1147	32.8434	34.2837	43.2188	24.2343	23.7088	21.81	23.9613	27.9874	23.6797	24.6356	57.4917	42.3856	34.9622	49.6299	41.5294	37.7866	38.3286	41.7074	26.178	24.0755	29.4524	28.7983	27.3168	27.6804
AT1G51070	bHLH115	Basic helix-loop-helix (BHLH) DNA-binding superfamily protein [Source:UniProtKB/TrEMBL;Acc:F4I7Z3]	964	cluster1	Yes	bHLH	70.3697	64.7049	79.3964	72.3263	63.8271	72.1771	65.0104	68.1488	64.3634	53.8799	55.3479	61.0414	60.6572	58.7111	54.0366	79.962	69.4807	68.743	70.2369	71.363	68.6584	66.2668	69.7528	64.6646	60.3245	59.6853	59.8607	61.7471	62.5273
AT5G66190	LFNR1	Ferredoxin--NADP reductase, leaf isozyme 1, chloroplastic [Source:UniProtKB/Swiss-Prot;Acc:Q9FKW6]	965	cluster1			36.1442	30.8284	34.19	35.8324	32.4723	33.1833	27.1817	29.7352	27.1664	22.296	25.6301	28.4651	27.0078	23.5189	26.7426	39.9039	35.5456	33.4296	38.4268	35.2739	34.1115	30.926	35.5426	31.4172	26.7915	29.027	28.8496	28.7307	28.0277
AT2G20750	EXPB1	Expansin-B1 [Source:UniProtKB/Swiss-Prot;Acc:Q9SKU2]	966	cluster1			3.91176	4.2372	6.52593	5.87782	4.6018	3.8334	4.9527	5.84241	2.79955	1.2187	1.4877	3.60764	3.1079	2.74909	2.6653	4.73851	3.63492	2.95233	4.28982	4.97675	6.1694	4.84474	6.77669	2.35487	2.25038	3.23615	2.76567	1.83923	4.02066
AT5G06330	AT5G06330	At5g06330 [Source:UniProtKB/TrEMBL;Acc:Q9FNH5]	967	cluster1			12.5613	12.3509	15.0127	14.517	13.8985	12.4911	12.376	15.1048	10.1823	8.53936	9.19466	11.2018	11.5612	9.24318	10.4768	16.4052	12.4189	11.8039	14.8431	15.7191	16.4887	14.095	16.1788	11.2218	10.7391	13.887	11.0876	13.2737	12.0815
AT5G15230	GASA4	Gibberellin-regulated protein 4 [Source:UniProtKB/Swiss-Prot;Acc:P46690]	968	cluster1			396.765	400.091	427.22	421.27	424.912	410.863	382.559	403.975	358.307	300.19	298.17	360.855	340.013	336.196	310.005	462.524	391.785	387.64	428.833	441.795	487.204	480.056	455.029	359.05	351.05	385.537	357.791	338.093	352.969
AT5G08370	AGAL2	Alpha-galactosidase 2 [Source:UniProtKB/Swiss-Prot;Acc:Q8RX86]	969	cluster1			40.6046	32.3264	36.3804	33.4908	37.3894	32.449	27.3465	32.1561	24.0521	18.8372	18.2097	28.5233	22.9715	24.9391	22.1642	38.2967	30.0487	24.751	34.0108	36.1399	42.0192	35.833	34.6216	27.8147	19.3543	22.4511	27.7239	29.6233	27.8177
AT5G57685	GDU3	Protein GLUTAMINE DUMPER 3 [Source:UniProtKB/Swiss-Prot;Acc:Q9FHH5]	970	cluster1			40.5723	30.0956	37.4864	30.7951	31.5113	28.4073	24.9718	31.2318	18.101	17.3778	16.6028	23.5599	22.3384	27.4229	22.1182	38.4374	36.0642	29.7764	32.8185	34.6994	36.3973	34.9485	38.9715	18.9506	15.4797	20.3274	28.4148	26.0215	29.2325
AT1G01380	ETC1	MYB-like transcription factor ETC1 [Source:UniProtKB/Swiss-Prot;Acc:Q9LNI5]	971	cluster1	Yes	MYB_related	29.6502	24.8886	27.4229	24.696	26.4587	24.1715	19.0318	22.7303	11.7637	9.4543	8.93899	13.7004	12.4218	15.2797	11.9028	30.8811	23.0365	21.6667	24.3562	25.4759	30.6915	21.9094	30.0147	11.3571	12.2915	16.6057	17.3295	17.5182	17.3309
AT2G39420	AT2G39420	Alpha/beta-Hydrolases superfamily protein [Source:UniProtKB/TrEMBL;Acc:Q8RXN7]	972	cluster1			163.52	140.109	156.509	155.583	151.91	143.967	140.708	152.061	110.162	98.6126	92.8191	116.354	117.931	127.582	107.819	158.004	155.97	137.551	156.727	159.498	159.3	152.779	150.938	115.94	116.073	117.978	117.171	117.677	129.3
AT1G10650	AT1G10650	Putative S-ribonuclease binding protein SBP1 [Source:UniProtKB/TrEMBL;Acc:Q84JF9]	973	cluster1			8.20203	6.93834	10.0728	8.0162	8.27531	8.32694	6.43275	8.33272	5.904	5.4707	5.09264	7.06499	7.34149	5.1211	6.79151	9.24215	7.66696	7.02764	8.79103	7.99891	8.00663	8.18486	8.54567	6.66786	5.23338	6.86869	5.60239	7.52644	6.69397
AT1G78530	AT1G78530	Receptor-like serine/threonine-protein kinase At1g78530 [Source:UniProtKB/Swiss-Prot;Acc:Q9SYM9]	974	cluster1			1.0356	1.16872	1.5059	1.29921	1.52758	0.78085	0.657613	1.31314	0.70211	0.08733	0.373124	1.01003	0.447186	0.386127	0.381978	1.36551	1.25252	0.828681	1.45564	1.03026	1.45133	1.15209	1.42153	0.947901	0	0.47743	0.61657	0.830315	0.558228
AT3G17830	AT3G17830	At3g17830 [Source:UniProtKB/TrEMBL;Acc:Q058J9]	975	cluster1			14.648	14.8095	15.039	14.7774	15.7385	14.9984	14.2333	15.4078	12.4622	11.2574	11.1284	13.7261	12.5268	14.7485	13.038	16.6994	15.2697	15.2127	16.0945	14.7092	14.8742	15.0921	14.9297	11.4558	12.7716	13.061	12.7988	14.4171	13.0055
AT5G09800	PUB28	U-box domain-containing protein 28 [Source:UniProtKB/Swiss-Prot;Acc:Q9LXE3]	976	cluster1			7.93577	8.26261	10.4201	8.61063	9.9919	8.64018	7.7886	8.7846	5.39559	4.80417	3.91159	9.18408	6.53332	7.35253	4.92756	9.90837	7.97341	6.69604	10.0639	9.53564	8.88509	8.96288	8.90022	5.19802	4.34736	5.66656	6.69146	5.78965	6.92025
AT5G07680	NAC079	NAC4 [Source:UniProtKB/TrEMBL;Acc:A0A178UL34]	977	cluster1	Yes	NAC	18.8266	17.3786	19.9154	19.2733	17.7177	16.1326	19.4421	17.8071	11.4318	11.2383	8.86227	13.7872	14.6242	15.0614	13.9066	21.4133	18.4608	15.9425	21.1128	17.0344	19.1633	17.4027	17.5177	14.8795	14.5118	14.7776	14.4419	15.2117	16.1532
AT1G02220	NAC003	NAC domain-containing protein 3 [Source:UniProtKB/Swiss-Prot;Acc:Q5PP28]	978	cluster1	Yes	NAC	5.84551	5.20136	5.96741	5.44942	4.78592	3.81008	3.97725	5.24719	2.65442	1.32468	2.72937	3.37843	2.92569	3.2003	2.61407	5.48497	5.50317	4.36274	6.49408	5.72721	5.58443	5.07062	4.48395	3.02772	2.42052	2.8981	4.26391	3.7047	4.48135
AT5G65970	MLO10	MLO-like protein 10 [Source:UniProtKB/Swiss-Prot;Acc:Q9FKY5]	979	cluster1			3.21866	3.41287	4.38812	4.69906	3.29755	2.4539	3.25228	4.16427	1.72622	1.16642	1.58928	1.96712	1.88693	1.91224	1.37857	5.10907	3.70144	3.23037	5.67596	4.70908	4.2804	3.38894	4.06771	1.96662	1.34974	2.06802	2.64755	2.44779	1.87458
AT3G04420	anac048	AT3g04420/T27C4_6 [Source:UniProtKB/TrEMBL;Acc:Q8W4R4]	980	cluster1	Yes	NAC	25.456	24.17	27.7474	24.5008	20.6348	21.8471	17.5533	18.3971	10.0816	7.79263	8.98254	16.0712	14.7711	15.0927	16.8623	27.713	22.9202	19.7248	28.237	22.6137	24.4483	22.2209	23.8664	10.2678	8.30092	10.4012	14.4739	17.2298	17.1299
AT2G27920	SCPL51	Serine carboxypeptidase-like 51 [Source:UniProtKB/Swiss-Prot;Acc:Q67Y83]	981	cluster1			96.5931	87.9745	97.0092	98.7963	84.9791	84.064	70.0355	81.1626	58.7087	47.0428	49.1437	59.1149	64.9136	61.3343	54.7435	94.2337	85.8065	76.8332	94.7988	89.0062	86.1831	83.3172	92.4543	58.0613	52.0013	52.7154	61.2319	66.6127	64.6897
AT4G36880	CP1	CP1 [Source:UniProtKB/TrEMBL;Acc:A0A178UST0]	982	cluster1			3267.57	3038.88	3375.57	3241.76	3073.33	2900.82	2566.51	2992.06	1763.5	1609.89	1593.73	2124.14	2315.45	2226.52	2116.51	3177.54	2836.91	2525.77	3273.12	3064.83	3058.94	2855.17	3230.51	1736.79	1582.39	1750.6	2192.54	2272.79	2258.42
AT5G25820	AT5G25820	Exostosin family protein [Source:UniProtKB/TrEMBL;Acc:Q0WPG1]	983	cluster1			11.1303	12.0064	13.5867	14.3769	11.4023	12.0129	10.355	11.9419	8.38809	7.32287	8.623	9.52727	10.0802	8.62551	8.70224	14.1366	12.141	11.216	14.4562	13.4231	13.0481	11.3239	12.8925	8.51105	7.95245	8.96135	9.98593	9.39345	10.9617
AT1G28660	AT1G28660	GDSL esterase/lipase At1g28660 [Source:UniProtKB/Swiss-Prot;Acc:Q9FPE4]	984	cluster1			81.0191	81.7126	91.9979	90.5026	80.4736	72.5115	65.6552	76.2561	59.0739	51.9134	47.7782	61.2241	66.0255	58.4648	57.1878	92.2541	80.452	71.3836	88.1191	81.4149	83.4617	76.5941	81.6866	59.7911	54.7746	61.3277	63.3102	68.203	67.1195
AT4G14930	AT4G14930	At4g14930 [Source:UniProtKB/TrEMBL;Acc:Q8LAM2]	985	cluster1			21.2167	22.5472	24.6352	24.8049	21.3526	19.9944	20.1273	21.5484	15.4744	15.5816	14.5797	17.0379	16.5474	15.9268	15.5122	25.5329	20.7041	20.2594	25.2764	21.8174	22.2046	22.2214	22.5617	15.984	14.8642	17.4925	18.1399	18.4476	19.094
AT1G05000	AT1G05000	Phosphotyrosine protein phosphatases superfamily protein [Source:UniProtKB/TrEMBL;Acc:F4I780]	986	cluster1			8.24334	10.295	10.0983	8.50723	9.55215	7.98793	6.87881	7.32562	4.90944	3.21124	2.98948	4.66569	3.97721	4.03343	5.28241	12.1857	8.20461	7.55848	9.66848	9.29597	10.1009	8.22166	7.89561	4.62379	3.08893	3.21436	6.41094	5.5954	4.67479
AT3G09520	ATEXO70H4	Exocyst subunit Exo70 family protein [Source:UniProtKB/TrEMBL;Acc:Q9SF51]	987	cluster1			11.1196	11.5476	11.8709	10.7556	11.8718	10.7651	8.64433	11.6339	6.55015	7.4349	6.81581	7.1559	7.49098	7.02324	8.45267	13.9679	10.6657	10.3242	13.1262	10.2751	10.6429	11.2288	11.4773	7.9043	6.72857	7.2694	9.38204	7.4355	9.41971
AT3G07390	AIR12	AIR12 [Source:UniProtKB/TrEMBL;Acc:A0A178VEI7]	988	cluster1			32.769	32.8588	38.643	30.0552	34.8915	33.1604	28.5464	34.8315	25.7696	29.6166	25.0863	26.7297	24.8634	26.6596	22.8187	41.1015	34.3833	34.2319	33.9901	33.9322	37.2271	33.946	34.9895	25.4046	26.5278	28.844	24.4529	24.6774	27.8635
AT5G28610	AT5G28610	LOW protein: ATP-dependent RNA helicase DRS1-like protein [Source:UniProtKB/TrEMBL;Acc:Q9LKU5]	989	cluster1			1.85458	2.253	3.14697	1.81964	2.1549	2.37413	1.95426	2.57115	1.53435	1.07885	1.07803	0.521641	0.614587	0.848525	1.30555	3.67613	2.42968	1.36419	2.60614	2.12314	3.04532	2.24558	1.25737	0.766308	0.913661	0.782895	1.11002	0.948774	1.31774
AT3G53620	PPA4	PPa4 [Source:UniProtKB/TrEMBL;Acc:A0A178VKC0]	990	cluster1			7.09268	6.43692	6.88058	6.47009	5.86318	6.92169	5.51149	6.44935	3.61182	4.45351	3.88541	4.02488	4.11787	3.80824	4.12491	6.52694	5.49911	5.28231	7.9343	5.97837	7.17408	6.20009	5.50286	3.68832	3.50969	3.65112	3.52083	5.58662	3.98284
AT5G15790	AT5G15790	RING/U-box superfamily protein [Source:TAIR;Acc:AT5G15790]	991	cluster1			6.1886	6.25129	7.53203	7.22243	6.68732	6.95503	6.27279	7.02632	4.18278	4.69513	4.24375	4.98428	3.95546	5.71427	4.4276	7.09166	6.49334	6.136	8.23524	7.09201	8.85257	7.44925	5.81812	4.65186	3.06631	4.34811	4.33257	4.97124	4.73766
AT1G33590	AT1G33590	Leucine-rich repeat (LRR) family protein [Source:TAIR;Acc:AT1G33590]	992	cluster1			20.187	22.5529	21.2129	22.2546	20.7198	19.5027	19.339	25.0055	13.7175	15.2289	14.0334	15.3099	16.0134	11.7697	14.6204	24.956	21.4345	20.7912	21.2496	19.9378	23.9299	23.3554	22.8802	12.851	14.9581	13.4511	12.6752	13.833	13.1041
AT4G13020	MHK	Protein kinase superfamily protein [Source:UniProtKB/TrEMBL;Acc:F4JS69]	993	cluster1			16.7017	21.2137	19.6243	19.5033	17.477	17.9312	17.0996	19.2464	13.3064	14.7838	14.2353	13.406	15.3726	13.5506	15.6405	20.2088	17.0629	16.0834	17.8642	19.0329	21.6572	20.3409	19.4331	12.8861	15.0022	12.2751	15.1941	14.5865	12.6337
AT3G20570	ENODL9	At3g20570 [Source:UniProtKB/TrEMBL;Acc:Q9LJU1]	994	cluster1			2.66298	2.86055	3.02282	3.9485	3.22852	3.16536	2.28616	2.3412	0.650816	0.75936	0.909925	1.02709	1.42709	1.19586	0.441641	4.73693	2.14351	1.58461	3.19189	3.03409	3.79576	3.40411	3.31653	1.16219	0.898188	0.496609	1.20574	2.08431	0.833942
AT4G37160	sks15	Sks15 [Source:UniProtKB/TrEMBL;Acc:A0A178UTS2]	995	cluster1			0.930024	1.34964	1.05476	1.25649	1.12496	1.40795	1.11512	0.825122	0.165367	0.229823	0.147179	0.0641688	0.341083	0.105299	0.25163	1.91142	0.931471	1.19964	1.54058	1.41294	1.2025	1.27508	1.35185	0.0484441	0.223538	0.251648	0	0.242864	0.31447
AT5G67450	AZF1	ZF1 [Source:UniProtKB/TrEMBL;Acc:A0A178UTI6]	996	cluster1	Yes	C2H2	4.44905	4.65874	4.1934	4.28218	4.22543	3.83811	4.02666	3.14709	0.606121	0.445617	1.06625	0.68723	0.988825	1.05538	0.649654	5.83509	2.61168	2.87535	3.93989	4.20573	4.52209	3.96889	4.11951	0.82892	0.449368	0.779507	0.786531	0.753201	0.488338
AT4G28310	AT4G28310	At4g28310 [Source:UniProtKB/TrEMBL;Acc:Q8LDV4]	997	cluster1			14.8954	12.4373	15.4119	12.5628	11.3243	11.9055	11.4693	11.1898	8.18665	8.71334	9.11705	8.733	10.8908	11.4305	9.84953	15.407	14.9225	12.8558	14.4999	10.551	14.9629	13.2747	11.5605	9.06278	8.5956	11.6025	11.1018	9.19777	14.0335
AT4G38620	MYB4	Transcription repressor MYB4 [Source:UniProtKB/Swiss-Prot;Acc:Q9SZP1]	998	cluster1	Yes	MYB	1.65467	1.2587	1.63733	1.41088	0.840185	1.49469	0.824426	1.35943	0.762325	0.656873	0.210463	0.7121	0.490489	1.03744	0.838185	2.08675	1.88159	1.55832	1.48762	0.670578	1.65306	1.82692	1.36034	0.624441	0.896466	0.7184	1.01452	0.867464	1.49931
AT3G14320	ATL61	Putative RING-H2 finger protein ATL61 [Source:UniProtKB/Swiss-Prot;Acc:Q9LUL6]	999	cluster1			4.33621	3.49841	5.13506	4.82633	4.1433	3.31382	2.45365	4.73295	2.02279	1.36983	2.01211	2.08272	2.50881	4.15279	2.55581	5.14066	3.78382	6.12373	4.1127	3.73288	5.2094	3.59028	3.59365	2.33844	2.98707	2.76708	2.24307	3.09735	3.94584
AT4G13100	AT4G13100	RING/U-box superfamily protein [Source:UniProtKB/TrEMBL;Acc:F4JS86]	1000	cluster1			34.8473	31.8825	44.8482	38.671	32.6755	31.2041	28.7531	33.3707	29.4497	25.1823	24.3787	27.8052	26.8082	28.3684	28.1383	43.5769	35.9955	37.9163	39.235	32.2969	42.4092	32.7985	36.4144	23.932	26.5792	33.5199	28.7981	34.2765	31.0203
AT4G22910	FZR2	FZR2 [Source:UniProtKB/TrEMBL;Acc:A0A178V5I2]	1001	cluster1			4.21408	3.84377	5.54006	4.63993	3.75802	4.25464	4.3095	3.89572	2.95708	2.51882	3.01093	2.90981	3.58114	2.92044	2.94186	3.72446	4.54737	4.09046	4.58363	3.96075	4.46055	4.09398	4.38977	2.68974	3.14262	3.12598	3.16211	3.19414	3.42082
AT5G28646	WVD2	Protein WAVE-DAMPENED 2 [Source:UniProtKB/Swiss-Prot;Acc:Q84ZT9]	1002	cluster1			9.30465	8.26061	10.5884	9.40082	8.1752	10.3031	6.80567	8.88025	7.28357	5.2136	5.39084	6.533	7.04599	6.07566	5.07095	8.24255	8.92986	7.08852	8.96557	8.91163	9.39128	8.62609	8.15062	4.97137	6.29338	7.29432	8.68463	7.02752	7.46994
AT1G70530	CRK3	Cysteine-rich receptor-like protein kinase 3 [Source:UniProtKB/Swiss-Prot;Acc:Q9CAL2]	1003	cluster1			9.61361	9.41484	10.5718	9.56886	9.51865	9.1241	8.97389	8.92316	7.5427	6.90224	8.55938	8.18718	8.77452	8.82368	7.8626	9.90211	10.0958	8.28136	10.2528	9.25343	9.2171	9.15641	8.58034	7.67653	6.75887	7.79239	8.89052	8.90073	8.38812
AT1G75580	AT1G75580	At1g75580 [Source:UniProtKB/TrEMBL;Acc:Q9LR00]	1004	cluster1			48.6509	41.3765	51.5012	43.5057	38.6904	36.7367	38.0746	35.6968	26.0853	22.3949	25.9748	31.5949	28.5683	35.0425	28.1759	51.4207	44.7804	41.2279	49.3308	37.7279	43.1161	42.9108	36.5461	22.916	17.1715	28.9127	32.1033	32.9763	30.6044
AT3G21710	VUP1	Vascular-related unknown protein 1 [Source:UniProtKB/Swiss-Prot;Acc:Q9LSZ3]	1005	cluster1			7.86187	6.62814	10.2478	7.92429	7.07714	6.55712	3.78519	5.12049	3.5769	2.54476	2.5694	5.01494	5.38854	4.6601	3.34161	7.18712	6.54164	8.07795	8.23584	6.28993	7.95448	5.52644	6.12931	3.69151	2.53949	3.60108	5.60285	5.46149	4.71389
AT1G48300	AT1G48300	unknown protein; FUNCTIONS IN: molecular_function unknown; INVOLVED IN: biological_process unknown; LOCATED IN: endomembrane system; EXPRESSED IN: 24 plant structures; EXPRESSED DURING: 15 growth stages; Ha. [Source:TAIR;Acc:AT1G48300]	1006	cluster1			179.391	154.489	175.64	172.528	156.515	149.227	135.243	142.363	128.75	124.149	122.958	135.608	144.433	144.147	130.433	164.469	149.856	141.759	159.07	146.834	155.181	148.32	151.09	127.628	117.067	117.295	139.808	131.581	142.13
AT4G08290	AT4G08290	WAT1-related protein At4g08290 [Source:UniProtKB/Swiss-Prot;Acc:Q9SUF1]	1007	cluster1			108.14	110.563	122.895	125.701	99.5926	89.9395	72.4172	85.8562	75.9604	68.81	61.1045	80.7498	79.6382	82.8627	74.3584	114.722	92.75	81.6002	109.896	95.8532	105.26	93.6657	97.1887	75.1705	58.8095	75.3032	81.9814	85.3392	88.6245
AT1G76120	AT1G76120	tRNA pseudouridine synthase [Source:UniProtKB/TrEMBL;Acc:Q9SGS1]	1008	cluster1			12.2732	14.4705	12.5133	12.1673	11.8808	11.1095	10.5567	11.7775	10.8069	9.20194	9.70307	9.39809	11.2385	10.1344	10.6292	12.2012	13.0269	13.2917	11.67	12.0809	11.6744	14.2266	12.2129	8.35552	9.41611	12.0533	11.504	12.0799	9.47306
AT2G35190	NPSN11	Novel plant SNARE 11 [Source:UniProtKB/Swiss-Prot;Acc:Q944A9]	1009	cluster1			6.60175	9.46863	8.54453	7.30827	9.76921	6.73557	7.99264	7.67006	6.36981	5.42713	5.37754	5.50664	7.22393	6.40254	6.22862	8.42043	8.23607	9.13312	7.7087	9.12631	8.15687	7.86323	7.12823	6.35366	4.9185	6.88837	6.25898	7.87497	5.54765
AT2G45680	TCP9	Transcription factor TCP9 [Source:UniProtKB/Swiss-Prot;Acc:O64647]	1010	cluster1	Yes	TCP	1.02633	1.28239	1.55168	1.45883	1.32305	1.00459	1.12671	1.4866	0.695329	0.897676	0.511223	0.792722	0.510649	0.70909	0.65475	1.68229	1.57011	1.20681	1.13845	1.08603	0.602341	1.72475	1.43477	1.01073	0.9418	1.06394	0.594215	1.26459	0.546244
AT5G20240	PI	Floral homeotic protein PISTILLATA [Source:UniProtKB/Swiss-Prot;Acc:P48007]	1011	cluster1	Yes	MIKC_MADS	0.67326	1.22626	1.42445	1.55374	1.26456	1.0003	0.788991	0.929595	0.581644	0.105914	0.179167	1.01062	0.538172	0.746058	0.308599	1.94434	1.94145	1.09537	1.60129	1.23645	0.675345	1.7312	0.457125	0.443628	0.881771	0.915834	0.742433	1.43886	0.478743
AT2G10940	AT2G10940	At2g10940/F15K19.1 [Source:UniProtKB/TrEMBL;Acc:Q9SKI0]	1012	cluster1			1.42286	1.59198	1.20713	1.44423	2.30115	1.28851	1.47739	0.835193	0.312158	0.168163	0.143686	1.62058	0.789308	0.863097	1.28737	2.79415	1.37144	1.59574	1.86861	1.8312	1.08341	2.0098	0.953163	0.568493	0.635647	0.64364	0.37103	1.15477	0.383859
AT3G08770	LTP6	Non-specific lipid-transfer protein [Source:UniProtKB/TrEMBL;Acc:F4IXC6]	1013	cluster1			4.05584	3.48444	4.8964	4.36537	4.15427	3.47154	4.63281	2.93336	1.86983	1.23172	2.63935	5.1668	3.50996	3.22605	3.57375	5.79083	4.9009	4.08842	4.16585	4.84949	4.14089	6.85453	4.48962	4.034	2.26523	2.90178	3.43894	4.3321	4.329
AT5G12440	AT5G12440	CCCH-type zinc fingerfamily protein with RNA-binding domain [Source:TAIR;Acc:AT5G12440]	1014	cluster1			15.6255	18.9967	16.883	19.4983	19.7638	19.8397	18.6437	18.9275	13.6469	15.9432	16.7115	14.7483	16.5143	15.5828	15.8547	20.0572	18.1891	18.801	19.1732	20.6875	19.6907	22.1345	21.3591	16.9728	15.9968	16.3019	17.26	15.8283	15.4928
AT5G39320	UGD4	UDP-glucose 6-dehydrogenase 4 [Source:UniProtKB/Swiss-Prot;Acc:Q9FM01]	1015	cluster1			12.5165	15.5397	11.2034	13.607	14.4214	12.6939	11.647	12.0746	8.97908	9.91572	11.3236	10.5248	8.20429	8.49847	10.0272	15.1947	13.6921	15.9298	15.0641	15.7155	15.4834	16.9425	13.7949	11.7373	9.61366	12.6873	11.5996	9.40505	11.6616
AT2G26170	CYP711A1	Cytochrome P450 711A1 [Source:UniProtKB/Swiss-Prot;Acc:B9DFU2]	1016	cluster1			0.349614	0.521025	0.5758	0.414153	0.671958	0.55405	0.362336	0.239053	0.268439	0	0.123292	0	0.369471	0.171042	0.21058	0.988011	0.550658	0.684874	0.523006	0.589339	1.10406	0.891154	0.566222	0.304647	0.423917	0.0789668	0.254789	0.152506	0.197602
AT2G36630	AT2G36630	Sulfite exporter TauE/SafE family protein 4 [Source:UniProtKB/Swiss-Prot;Acc:Q8S9J0]	1017	cluster1			5.85482	6.93308	7.37178	6.45915	7.85225	7.55865	7.31209	5.7906	5.2315	5.1179	5.22335	5.52912	5.59091	6.46179	5.9667	7.8763	7.0959	6.87096	7.23682	7.92743	8.59189	8.3149	8.10493	5.94914	5.02365	5.73922	5.72936	4.94636	5.40967
AT2G16850	PIP2-8	Probable aquaporin PIP2-8 [Source:UniProtKB/Swiss-Prot;Acc:Q9ZVX8]	1018	cluster1			18.0795	19.0117	21.8806	20.8437	21.6552	19.3805	18.9866	16.7274	14.8255	14.987	14.2527	17.6256	17.1978	17.5833	17.4703	20.9373	20.5949	22.3365	22.5813	22.2826	22.0251	25.2704	21.5602	17.6764	16.5726	14.8147	18.4575	17.5326	18.555
AT3G27190	UKL2	Uridine kinase-like protein 2, chloroplastic [Source:UniProtKB/Swiss-Prot;Acc:Q9LK34]	1019	cluster1			30.8433	30.7225	34.1907	33.0558	35.1917	28.9733	35.3214	28.4617	21.9867	21.2632	20.7064	23.4705	25.5592	23.6761	25.4285	33.218	33.7068	33.552	34.1761	34.3787	35.7688	39.0479	33.6344	22.1678	24.4822	23.6926	25.1549	26.6266	27.7978
AT1G53500	RHM2	RHM2 [Source:UniProtKB/TrEMBL;Acc:A0A178W591]	1020	cluster1			11.3721	11.1237	11.6448	12.2005	11.6554	11.8996	10.9197	10.8657	8.58561	8.10812	9.5865	9.32762	9.85686	9.69203	8.84754	14.5968	13.5021	12.1625	13.5412	14.3716	13.7638	13.6196	13.8026	11.5793	10.1055	10.5674	12.4638	13.5432	9.98543
AT5G13170	SWEET15	Bidirectional sugar transporter SWEET15 [Source:UniProtKB/Swiss-Prot;Acc:Q9FY94]	1021	cluster1			20.5849	17.119	20.4023	20.6423	21.5026	18.4401	19.2822	23.8708	13.25	11.1942	9.32602	13.6937	12.8464	11.3598	13.2313	33.729	29.7997	24.8141	33.6091	37.3928	37.7326	36.635	38.6454	18.4609	18.5056	17.7879	17.4331	21.9606	21.3083
AT1G25530	AT1G25530	Lysine histidine transporter-like 6 [Source:UniProtKB/Swiss-Prot;Acc:Q9C6M2]	1022	cluster1			7.99151	8.74353	9.70215	8.52094	8.31779	9.23454	7.5305	10.0134	5.62458	5.01484	5.57408	8.00593	8.85048	7.59895	7.31739	10.6826	9.2566	9.51819	11.4503	9.59866	11.4489	11.928	8.68274	7.76926	8.52902	8.42011	8.91314	8.9281	8.65125
AT5G39100	GLP6	germin-like protein 6 [Source:TAIR;Acc:AT5G39100]	1023	cluster1			12.5553	13.6833	14.2826	16.1953	15.7336	13.4153	11.5918	16.4242	12.3547	8.35411	7.30705	12.0323	12.4548	12.4432	12.52	16.2677	15.0937	17.1941	16.488	18.8888	18.4924	17.8264	16.6236	11.6637	13.8464	13.9319	13.4816	15.1942	12.8626
AT2G24170	TMN10	Transmembrane 9 superfamily member 10 [Source:UniProtKB/Swiss-Prot;Acc:Q8RWW1]	1024	cluster1			0.907244	0.992897	1.39874	0.841666	0.86284	1.12517	1.10869	1.29147	0.817654	0.507624	0.664745	0.65575	0.562896	0.808185	0.710739	2.23892	1.01851	1.38572	1.5518	1.32442	1.23058	2.03821	1.39923	0.656039	0.855898	0.586431	0.601451	0.82294	0.324065
AT2G23600	ACL	acetone-cyanohydrin lyase [Source:TAIR;Acc:AT2G23600]	1025	cluster1			5.6859	8.35899	7.99861	7.31789	6.42906	6.99773	5.43277	8.02031	5.15966	3.46124	3.0251	4.98371	4.53125	5.641	3.15993	11.8916	8.33095	7.99083	10.0199	10.2288	8.49636	7.68224	7.68688	4.00901	4.81019	3.90537	5.7651	4.46221	4.64025
AT2G32660	AtRLP22	Receptor like protein 22 [Source:UniProtKB/Swiss-Prot;Acc:O48851]	1026	cluster1			2.20055	2.54594	3.2119	2.55048	2.48682	2.1311	1.34685	2.50068	1.28273	1.70992	1.33098	1.54897	2.40229	1.94857	1.2539	3.8394	2.90289	2.10127	3.28008	2.82854	2.59063	3.22184	2.71588	1.90696	1.85342	1.59752	2.04213	2.12597	1.88047
AT3G27470	AT3G27470	Lysine ketoglutarate reductase trans-splicing protein (DUF707) [Source:UniProtKB/TrEMBL;Acc:A0A1I9LSL9]	1027	cluster1			9.00949	10.8247	10.4239	11.6207	8.82564	8.26927	9.52317	10.1595	8.57167	7.30495	8.72892	9.40323	9.5692	9.26777	9.91295	9.34514	10.0739	9.49042	8.35747	9.00413	10.4921	9.20254	9.98961	10.221	8.40592	9.12554	8.58453	7.63543	9.15389
AT1G15080	LPP2	Lipid phosphate phosphatase 2 [Source:UniProtKB/Swiss-Prot;Acc:Q9XI60]	1028	cluster1			4.38567	6.43528	5.69571	9.02332	6.02603	5.48238	5.66169	4.87373	4.64514	3.28955	4.81961	5.43648	6.09673	5.26701	5.06875	6.24413	6.82936	5.61846	6.74325	7.0797	7.41885	7.13448	5.98442	3.33913	3.47665	4.00654	4.56186	2.48208	6.26675
AT1G26762	AT1G26762	unknown protein; FUNCTIONS IN: molecular_function unknown; INVOLVED IN: biological_process unknown; LOCATED IN: endomembrane system; Ha. [Source:TAIR;Acc:AT1G26762]	1029	cluster1			6.36632	8.79775	7.16473	11.5691	6.6502	6.48469	7.54575	7.67037	6.29217	3.49565	3.75561	2.54689	5.98755	5.24947	6.10948	7.63078	6.06647	6.62648	6.33803	8.74018	8.94172	8.58045	8.43356	3.51133	3.9837	6.94273	5.38539	4.60589	5.61985
AT2G16580	AT2G16580	Putative auxin-induced protein [Source:UniProtKB/TrEMBL;Acc:Q9SI60]	1030	cluster1			21.9752	23.5304	21.234	26.0034	20.5713	19.2763	19.4685	18.6597	16.969	11.9341	12.9874	18.7862	17.4933	18.4495	17.0341	19.5341	20.2173	16.4912	20.6079	18.4626	22.0925	21.8833	20.0746	14.2755	11.4476	17.0264	17.9363	16.1771	18.6053
AT2G03060	AGL30	Agamous-like MADS-box protein AGL30 [Source:UniProtKB/Swiss-Prot;Acc:Q1PFA4]	1031	cluster1	Yes	M-type_MADS	6.87788	8.46573	8.66836	9.22703	6.36185	8.5327	5.4915	8.88345	6.61072	5.99914	6.61655	7.00204	7.46061	5.16452	8.01745	8.07159	7.68869	9.88409	8.86831	7.36144	6.14721	6.74161	10.8257	5.457	6.23786	5.19171	6.49408	5.16926	6.22894
AT2G33390	AT2G33390	Uncharacterized protein At2g33390 [Source:UniProtKB/TrEMBL;Acc:O22789]	1032	cluster1			16.4608	18.1824	19.5639	20.09	17.0049	17.754	16.7957	16.5367	16.54	12.9867	14.1039	17.3108	15.4006	16.3146	19.6029	17.0365	16.9852	17.6598	16.8582	18.1939	15.571	14.8966	21.6178	13.9959	14.0982	14.8589	16.0144	16.9939	15.3012
AT1G30570	HERK2	Probable receptor-like protein kinase At1g30570 [Source:UniProtKB/Swiss-Prot;Acc:Q9SA72]	1033	cluster1			3.48383	3.37243	4.0148	4.42944	3.28442	3.9709	3.97215	4.27508	3.2006	2.5311	3.15002	4.02417	3.05789	3.19867	3.69854	4.13141	4.45213	3.77051	3.99957	3.92182	3.81883	3.63222	3.64344	3.22444	3.64639	3.27539	3.69311	3.45563	3.3645
AT2G40230	AT2G40230	HXXXD-type acyl-transferase family protein [Source:UniProtKB/TrEMBL;Acc:Q9XEF2]	1034	cluster1			4.98672	5.00283	5.20632	6.52524	5.09648	4.98409	4.3446	6.19792	4.0899	3.3678	3.17623	4.86578	4.37011	3.32599	5.11854	4.8717	4.77244	4.19478	5.89816	4.90182	5.42309	4.90842	5.13753	5.03409	3.70853	2.99436	5.7592	4.07737	4.80235
AT5G51670	AT5G51670	Similarity to unknown protein [Source:UniProtKB/TrEMBL;Acc:Q9LTD7]	1035	cluster1			2.40404	2.29009	1.96539	3.51121	2.91864	2.72118	1.77006	3.55179	1.88682	0.859322	2.03236	1.59148	1.91098	1.20137	2.63438	2.84482	2.89628	2.26696	2.74818	2.2969	2.50816	2.39733	3.2541	2.01726	1.87969	1.71515	2.17429	1.57748	1.4476
AT3G02900	AT3G02900	Low-density receptor-like protein [Source:UniProtKB/TrEMBL;Acc:F4IYH7]	1036	cluster1			4.21887	4.14653	3.56264	3.55148	3.21384	3.45626	2.35688	3.64947	3.05626	3.15013	2.41319	3.04498	3.11634	3.65062	3.13185	5.07707	3.3025	3.66513	4.08514	4.06565	3.4295	4.02796	3.04238	4.37558	3.64635	1.80592	2.4861	1.92502	2.30244
AT1G21140	AT1G21140	Vacuolar iron transporter homolog 1 [Source:UniProtKB/Swiss-Prot;Acc:Q9LPU9]	1037	cluster1			2.69986	2.7055	3.16504	2.87443	3.23563	3.66755	1.10756	2.12289	1.7032	2.04623	1.44117	1.27768	2.26104	2.37252	1.66484	2.58437	2.38537	3.1975	2.70424	3.60583	2.42481	3.38609	3.04665	2.95964	3.24544	1.44539	1.69928	1.77961	1.65063
AT1G08280	GALT29A	Beta-1,6-galactosyltransferase GALT29A [Source:UniProtKB/Swiss-Prot;Acc:Q9SGD2]	1038	cluster1			5.46136	6.30301	5.15753	5.79222	5.43829	5.66594	4.83327	5.24315	4.76157	4.34593	5.1268	4.12892	4.58542	4.52029	3.46441	5.81903	5.55372	6.24109	5.84299	5.75831	4.92527	5.45196	5.83019	5.20702	4.98401	3.38118	4.64372	4.71339	4.43381
AT1G73250	GER1	GDP-L-fucose synthase 1 [Source:UniProtKB/Swiss-Prot;Acc:O49213]	1039	cluster1			7.13567	8.3353	7.91033	7.30277	6.91295	8.84617	6.78377	7.89309	5.36163	5.53273	6.19631	6.43769	6.92076	6.7006	5.5613	7.26901	8.02713	8.68936	9.19452	9.34996	7.60675	9.13145	7.48859	6.61753	7.05806	4.58745	6.14528	5.84441	5.7508
AT1G05630	AT5PTASE13	Endonuclease/exonuclease/phosphatase family protein [Source:TAIR;Acc:AT1G05630]	1040	cluster1			0.878041	0.798782	1.4342	1.55335	1.3585	1.19747	0.847175	1.17449	0.921841	1.00316	0.805608	1.15792	0.894372	0.914078	1.06203	1.24279	0.707531	0.905727	1.31647	1.26764	1.20332	1.574	1.64968	0.645201	0.9409	0.854631	0.556854	0.871624	0.966695
AT5G56320	ATEXPA14	expansin A14 [Source:TAIR;Acc:AT5G56320]	1041	cluster1			3.43855	2.32368	3.56178	4.06841	3.80188	3.74396	2.94795	2.81534	1.92389	1.95589	1.68445	3.20571	2.20041	2.37649	2.69302	3.45675	2.2384	3.12137	3.18526	2.83019	3.07891	4.1843	3.6798	1.80407	1.19535	1.81212	1.25536	2.72365	2.15977
AT1G64760	AT1G64760	Glucan endo-1,3-beta-glucosidase 8 [Source:UniProtKB/Swiss-Prot;Acc:Q6NKW9]	1042	cluster1			3.98485	5.13099	5.56737	5.01703	5.59571	5.06901	3.71719	4.903	3.93347	4.3766	3.91312	3.9558	4.84813	4.09667	4.13221	4.96272	4.36454	5.37505	4.36868	5.44109	3.63185	4.77416	5.1647	3.45885	3.54809	4.16482	3.36483	3.71588	3.34481
AT4G32430	PCMP-E40	Pentatricopeptide repeat-containing protein At4g32430, mitochondrial [Source:UniProtKB/Swiss-Prot;Acc:Q84MA3]	1043	cluster1			2.87891	3.14949	3.48054	3.81007	2.79971	3.84663	2.71132	3.39584	1.88182	2.95661	2.52166	2.67551	2.74201	2.51225	2.4311	3.48982	2.2296	3.13386	3.19953	2.92708	2.76216	2.85046	2.77141	2.62954	2.08345	2.68874	1.94699	2.06625	2.33708
AT5G48040	AT5G48040	Emb [Source:UniProtKB/TrEMBL;Acc:Q9FI34]	1044	cluster1			7.59348	6.6369	9.22916	9.36056	7.09263	7.8218	7.49635	7.76803	7.67597	7.75964	7.78083	7.7197	7.68515	8.02934	6.80589	8.00192	7.92947	8.40253	8.56695	8.17301	6.74873	8.38504	8.62147	7.02225	7.37277	6.38831	6.75765	6.38419	6.12713
AT3G50740	UGT72E1	UDP-glycosyltransferase 72E1 [Source:UniProtKB/Swiss-Prot;Acc:Q94A84]	1045	cluster1			3.80263	3.04833	4.65616	4.78347	2.86482	3.65045	3.58063	3.46147	2.50782	2.89268	1.95553	2.20495	2.57058	2.85793	2.11118	3.41964	4.43904	3.26002	3.93052	4.20985	3.54145	3.71609	4.14904	3.5069	3.13214	3.16695	2.65968	2.73831	2.80392
AT4G35320	AT4G35320	AT4g35320/F23E12_120 [Source:UniProtKB/TrEMBL;Acc:Q9ASZ6]	1046	cluster1			2.03955	2.03846	3.27799	3.05421	1.4444	1.48152	2.01816	2.03247	1.39245	1.56132	0.97165	0.959553	1.33355	0.670856	0.825856	1.79923	2.45586	1.88506	2.57175	1.80431	1.94508	2.23645	1.85929	1.68811	1.67745	0.773939	1.25223	0.749298	0.909009
AT1G43980	PCMP-E58	Pentatricopeptide repeat-containing protein At1g43980, mitochondrial [Source:UniProtKB/Swiss-Prot;Acc:Q9LP03]	1047	cluster1			3.44729	2.68328	3.53319	4.19311	2.92591	3.01903	2.71966	3.46644	2.57704	2.74555	2.15289	2.85888	3.15466	2.61338	2.33137	3.61864	3.20069	2.92477	3.2078	3.15154	2.57085	3.6838	3.6131	3.59004	2.86416	3.06784	2.62133	2.5461	2.96437
AT3G60220	ATL4	TL4 [Source:UniProtKB/TrEMBL;Acc:A0A178VKV8]	1048	cluster1			3.52033	2.83131	3.78612	4.38911	3.91842	2.86284	2.75421	3.21124	2.27623	2.67918	1.83102	2.1387	2.28616	2.41849	2.28897	4.0414	3.16525	3.77734	4.82625	2.63941	2.897	3.65655	4.33798	3.03861	2.82735	2.67969	2.76997	2.42627	2.65523
AT5G24570	AT5G24570	Putative uncharacterized protein [Source:UniProtKB/TrEMBL;Acc:Q9FLU6]	1049	cluster1			19.0146	14.0404	24.8626	26.3659	16.688	11.848	8.74092	14.693	11.6724	11.7584	7.23518	9.81086	12.9658	15.0686	9.37457	27.1446	22.8886	23.3637	21.2963	14.5089	14.2432	22.4368	20.6934	14.2207	19.8886	18.0793	12.8523	9.25701	15.8211
AT4G18340	AT4G18340	Beta-1,3-glucanase-like protein [Source:UniProtKB/TrEMBL;Acc:Q8L837]	1050	cluster1			1.58535	1.14756	2.60077	1.00254	1.55381	1.26002	1.53038	1.66782	0.626511	0.55665	2.1061	0.842835	0.950027	0.942046	0.927839	2.12708	2.28504	1.66016	1.9441	1.80396	1.53686	2.00365	1.73339	0.738983	0.600939	0.695846	1.47385	1.00818	0.943752
AT5G56310	PCMP-E13	Pentatricopeptide repeat-containing protein At5g56310 [Source:UniProtKB/Swiss-Prot;Acc:Q9FMA1]	1051	cluster1			2.66034	2.60507	2.89985	2.65497	2.90345	2.44079	2.41305	2.80309	2.07834	2.01843	3.64395	2.44294	2.50901	1.86904	2.35726	3.1599	2.96537	2.244	2.59111	2.92982	2.64608	3.17592	3.21632	1.94501	1.69165	1.83122	2.49431	2.80332	2.57774
AT1G29690	CAD1	MACPF domain-containing protein CAD1 [Source:UniProtKB/Swiss-Prot;Acc:Q9C7N2]	1052	cluster1			6.91913	6.63104	8.95236	7.36594	7.38136	8.12276	8.02583	7.70091	6.77866	6.49824	6.89018	6.91073	5.49834	5.34499	6.31289	7.69304	7.28134	6.61501	7.55739	7.3211	7.42386	7.0173	6.75789	5.8299	5.53153	4.99343	6.43	5.7043	4.97077
AT5G46280	MCM3	DNA replication licensing factor MCM3 [Source:UniProtKB/Swiss-Prot;Acc:Q9FL33]	1053	cluster1			8.53286	8.37704	10.0816	8.21857	8.7182	9.78876	7.97129	8.10485	7.01959	8.12634	7.77457	8.24001	7.52716	6.7384	8.26445	10.9499	9.01644	8.2001	9.08111	8.24306	9.77479	8.89295	8.71561	6.99059	7.26004	6.84552	8.52354	8.17306	6.85163
AT1G79710	AT1G79710	Probable folate-biopterin transporter 3 [Source:UniProtKB/Swiss-Prot;Acc:Q9SQN2]	1054	cluster1			4.93513	4.84971	7.50274	6.62431	5.98062	6.35567	6.13307	6.52649	5.24389	5.63327	5.14671	5.11596	4.58259	4.60681	6.35684	6.27897	6.64196	4.97309	5.76085	5.58638	4.82436	6.21072	5.02416	4.31096	3.90036	4.37344	5.49253	5.18363	5.33013
AT2G05755	AT2G05755	At2g05755 [Source:UniProtKB/TrEMBL;Acc:Q8S8A2]	1055	cluster1			7.30503	7.62685	9.42941	9.52533	9.05245	8.82602	7.76176	6.77227	6.81422	6.58296	7.54054	8.50375	7.72356	6.26362	7.52962	9.43546	8.46906	7.87978	8.02336	8.21308	8.37255	7.63818	7.89123	5.81169	5.83916	6.54735	7.46069	6.63911	9.28615
AT2G28810	DOF2.2	Dof zinc finger protein DOF2.2 [Source:UniProtKB/Swiss-Prot;Acc:Q9ZV33]	1056	cluster1	Yes	Dof	5.65013	6.28185	7.06399	7.28949	7.65247	6.17359	8.32394	7.9294	6.01522	5.63673	5.50382	5.81932	6.90846	6.55006	7.22244	6.3768	8.14854	7.79415	7.3764	7.30697	7.60197	6.59739	7.34011	4.69434	5.98767	4.59189	5.68547	6.46561	5.58713
AT4G20940	AT4G20940	Probable LRR receptor-like serine/threonine-protein kinase At4g20940 [Source:UniProtKB/Swiss-Prot;Acc:C0LGQ9]	1057	cluster1			8.48424	9.70071	9.35571	10.4058	10.4318	9.75198	10.7823	11.128	7.60585	7.93551	8.7654	9.0873	9.75541	8.01849	10.3662	10.0934	10.0273	9.58642	10.5552	10.4378	10.3935	10.2248	10.3219	8.55605	7.95933	7.45609	10.4022	8.38774	8.67328
AT4G38890	AT4G38890	tRNA-dihydrouridine(47) synthase [NAD(P)(+)]-like [Source:UniProtKB/Swiss-Prot;Acc:Q9T0J6]	1058	cluster1			40.8325	50.9174	49.7041	53.9079	52.1763	49.1121	51.8115	53.0144	40.2964	41.0884	45.2104	42.4515	47.6597	45.8112	49.4991	47.2049	51.1993	48.7818	49.5656	51.8261	49.5053	48.2038	47.4546	40.8514	38.4162	40.1032	46.5694	44.4329	44.3974
AT1G33060	NAC014	NAC014 [Source:UniProtKB/TrEMBL;Acc:A0A178WRQ2]	1059	cluster1	Yes	NAC	18.8934	19.6846	18.37	21.392	20.8834	21.8557	20.8971	21.8358	15.5662	15.6723	16.3389	17.1264	19.318	18.6451	18.3857	19.7337	20.6406	20.6111	20.3075	19.8357	19.6905	19.2374	19.5982	15.9018	17.0699	14.7231	16.572	17.9058	17.0309
AT4G32400	BT1	SHS1 [Source:UniProtKB/TrEMBL;Acc:A0A178UW29]	1060	cluster1			74.4895	76.5287	73.2418	74.6939	71.6696	73.169	81.3103	81.5857	58.3759	57.7428	57.6928	61.7781	70.5878	68.0066	68.1113	75.9874	72.4018	76.5107	77.7204	77.844	72.1463	75.7534	76.6259	64.6505	62.3742	53.8788	62.1445	65.4734	65.8042
AT2G44940	ERF034	Ethylene-responsive transcription factor ERF034 [Source:UniProtKB/Swiss-Prot;Acc:Q8LBQ7]	1061	cluster1	Yes	ERF	4.7348	4.77358	4.30413	4.37161	4.64967	4.31461	3.94166	5.84698	2.18153	2.06122	1.92962	3.78556	3.43503	4.2602	4.00513	3.93106	4.75694	3.44592	3.98346	5.52311	4.42757	4.4562	3.85296	1.91034	2.55894	1.28717	3.03161	3.21407	3.13825
AT3G27230	AT3G27230	At3g27230 [Source:UniProtKB/TrEMBL;Acc:Q9LK30]	1062	cluster1			71.3387	69.5878	64.3878	70.5552	70.9617	70.8914	67.9889	71.2861	57.9963	57.0757	56.0859	64.2467	67.9052	68.7376	61.1965	64.829	66.0425	66.8514	65.723	70.3882	68.0933	63.7869	71.1262	56.3006	54.3325	49.7257	60.5864	58.4773	55.3735
AT5G08170	AIH	Agmatine deiminase [Source:UniProtKB/Swiss-Prot;Acc:Q8GWW7]	1063	cluster1			17.1881	16.3914	16.6371	16.7953	19.8173	16.2368	18.0527	20.9581	11.116	13.6415	15.6583	16.4917	15.9079	14.288	16.5351	16.7997	15.1114	16.3782	17.6304	19.1805	20.8255	19.5648	19.2732	13.1628	12.676	11.3017	12.1319	14.2076	13.9787
AT5G57270	AT5G57270	At5g57270 [Source:UniProtKB/TrEMBL;Acc:Q8W4D1]	1064	cluster1			9.61475	9.03488	9.0574	9.75481	10.4177	8.2944	9.88413	10.0115	7.34102	7.20255	7.22284	8.82677	8.66526	7.68917	8.41323	8.57801	8.70125	10.1843	9.03256	9.36413	9.91669	9.13082	8.66474	8.33059	7.79654	7.17171	7.25617	7.6195	7.75683
AT1G63670	AT1G63670	Uncharacterized protein F24D7.14 [Source:UniProtKB/TrEMBL;Acc:Q9CAD2]	1065	cluster1			7.23295	6.99858	6.63886	8.12862	7.90446	6.28594	6.87756	7.22622	5.5653	4.31279	6.20714	7.02374	6.91922	6.28101	7.02084	8.34575	6.06697	7.20926	8.00428	8.09606	8.45332	7.08659	8.13171	5.69169	4.96846	5.40129	7.09487	5.70668	6.04352
AT4G34590	BZIP11	bZIP transcription factor 11 [Source:UniProtKB/Swiss-Prot;Acc:O65683]	1066	cluster1	Yes	bZIP	11.2452	13.1747	12.0287	14.2831	14.8788	10.4449	10.9174	11.0278	7.54854	8.05134	8.46271	9.72413	10.6632	10.8842	10.3197	13.0206	10.9108	12.8208	12.9441	12.0941	12.3734	10.3831	13.399	8.29689	7.07907	7.18248	11.2705	9.77604	9.12856
AT1G52160	TRZ3	tRNase Z TRZ3, mitochondrial [Source:UniProtKB/Swiss-Prot;Acc:Q8VYS2]	1067	cluster1			14.8266	13.5013	13.3788	13.8344	15.3863	13.8594	12.5569	14.2964	11.9775	11.8592	13.1107	13.0946	12.6257	13.1591	11.3954	14.8854	12.8586	13.9002	15.5153	15.4854	13.931	13.223	14.8708	9.78252	11.1896	10.5106	13.1391	12.9129	12.3714
AT5G57015	CKL12	Ckl12 [Source:UniProtKB/TrEMBL;Acc:A0A178UEU7]	1068	cluster1			15.9384	15.9456	16.3269	16.2764	17.763	14.3904	16.7274	18.013	12.9269	12.7413	13.4249	13.7863	14.4592	15.0608	13.4804	16.5264	15.5102	14.6437	17.7467	15.8009	16.2316	15.9506	16.655	12.3209	12.3447	12.2227	14.8062	13.5876	15.1953
AT1G53530	AT1G53530	At1g53530 [Source:UniProtKB/TrEMBL;Acc:Q6NLT8]	1069	cluster1			20.2193	18.032	17.5691	17.1042	20.0685	15.8163	21.3467	15.8326	15.1734	15.7518	14.6301	19.383	16.3573	16.7782	17.0569	18.5969	18.2846	20.8239	20.2425	19.7657	18.9674	17.9731	18.4299	12.7099	11.6708	14.7488	17.5962	15.0078	19.0489
AT1G79820	SGB1	Probable plastidic glucose transporter 3 [Source:UniProtKB/Swiss-Prot;Acc:Q2V4B9]	1070	cluster1			6.51339	8.19821	7.91354	8.79428	8.78656	7.10919	8.34023	7.97889	5.90945	7.03956	6.23687	8.9484	7.0883	7.80849	7.4737	8.45717	8.41884	7.89864	7.73331	9.24186	8.88948	8.21057	6.7428	4.29878	4.57569	5.56744	7.83116	7.00668	7.07619
AT5G64640	PME64	Probable pectinesterase/pectinesterase inhibitor 64 [Source:UniProtKB/Swiss-Prot;Acc:Q8L7Q7]	1071	cluster1			3.54194	3.0581	4.23839	3.65848	3.73885	3.65846	3.65925	4.25599	2.91354	3.64372	3.33304	3.75779	4.57335	3.25135	4.10438	4.78866	3.56654	3.70522	3.88534	3.77761	3.51939	4.14774	4.49008	2.67594	2.7035	2.67953	3.35423	3.52062	2.89593
AT5G05380	PRA1.B3	prenylated RAB acceptor 1.B3 [Source:TAIR;Acc:AT5G05380]	1072	cluster1			10.215	10.7132	12.1398	11.8859	11.0412	9.14063	9.26214	11.722	6.69982	10.2112	9.72269	9.58449	12.7756	10.1954	10.8776	12.7606	11.7994	14.1888	13.7589	11.4919	11.3618	12.5256	13.565	9.65364	8.62121	7.3708	10.1502	9.41427	8.55325
AT5G61390	NEN2	Protein NEN2 [Source:UniProtKB/Swiss-Prot;Acc:Q0V842]	1073	cluster1			8.04346	7.90943	9.08617	8.91955	8.62813	7.03477	8.16654	8.70589	7.57387	8.69547	7.74628	7.77071	8.96611	9.14642	8.81085	9.97512	8.78121	9.32092	9.97357	9.13758	7.55415	9.31167	9.26859	6.33233	6.87108	5.8209	7.28865	6.47814	8.10472
AT5G22800	EMB86	Alanyl-tRNA synthetase, class IIc [Source:TAIR;Acc:AT5G22800]	1074	cluster1			14.4652	15.0897	14.0348	13.7354	15.0864	14.691	13.5701	14.6324	12.4122	13.2221	13.792	13.2083	14.5531	14.3488	14.3718	13.8126	14.1162	15.2574	15.2763	14.5951	13.9843	13.5301	14.0873	11.7553	12.4423	10.5913	13.7978	12.2334	12.5362
AT2G17670	AT2G17670	Pentatricopeptide repeat-containing protein At2g17670 [Source:UniProtKB/Swiss-Prot;Acc:Q84J71]	1075	cluster1			21.1356	20.6744	20.413	20.9138	20.1622	19.4331	19.2897	20.1505	15.5183	17.2573	18.1055	18.2193	19.0342	21.7254	19.2513	19.7166	18.5912	21.1185	19.9652	20.0181	18.1027	18.8026	19.2917	16.1156	17.6719	16.3284	18.279	19.864	18.4113
AT1G68370	ATJ15	At1g68370 [Source:UniProtKB/TrEMBL;Acc:Q1H5A8]	1076	cluster1			35.4942	35.0668	31.7823	31.2185	32.0062	31.1017	32.7769	35.9747	27.7841	26.9039	28.8343	27.9419	28.9172	32.619	31.6593	31.8621	33.3097	32.854	31.4914	29.5546	28.5082	30.6499	30.8066	24.8156	26.5459	26.2712	26.7731	27.4526	28.0391
AT5G53290	CRF3	Ethylene-responsive transcription factor CRF3 [Source:UniProtKB/Swiss-Prot;Acc:Q9FK12]	1077	cluster1	Yes	ERF	30.7123	30.0637	32.2729	30.0373	31.0148	28.3834	31.0036	32.7738	24.4156	25.6521	25.7035	29.0645	28.3083	28.8259	29.619	30.1856	29.3721	31.0293	29.7786	27.5875	26.8409	27.4593	29.5455	18.9951	21.5384	23.902	28.3697	27.6036	25.0803
AT3G60380	AT3G60380	Cotton fiber protein [Source:UniProtKB/TrEMBL;Acc:Q9M221]	1078	cluster1			12.2462	11.5846	12.7008	11.208	11.5393	11.88	11.4347	12.4418	9.29982	10.726	10.8952	10.1238	12.3478	9.19432	10.5754	11.7001	10.5174	11.9611	11.9104	10.7278	11.1589	11.3439	11.7942	8.72132	8.80589	8.35743	10.4408	10.9917	9.36962
AT5G48360	FH9	Formin-like protein 9 [Source:UniProtKB/Swiss-Prot;Acc:Q8GX37]	1079	cluster1			19.2808	20.0404	18.9088	19.4932	18.9383	18.8447	17.4152	19.7743	14.5039	17.4564	16.6467	15.0381	18.8613	16.4238	17.0416	18.4114	17.5758	18.7996	17.3506	18.4404	18.7082	18.1859	20.1365	14.2604	15.1957	14.2141	18.369	19.0477	14.9635
AT2G01150	RHA2B	RING-H2 finger protein 2B [Source:TAIR;Acc:AT2G01150]	1080	cluster1			57.4231	54.6692	60.264	55.9145	62.0695	58.6049	51.5753	63.3662	50.7034	48.0965	45.3286	52.0176	55.8281	52.751	52.244	59.6884	55.1542	57.7975	58.0599	56.9368	56.0203	53.131	54.6362	46.5222	48.3457	45.3577	54.4025	50.4662	46.0354
AT4G21810	DER2.1	Derlin-2.1 [Source:UniProtKB/Swiss-Prot;Acc:Q8VZ96]	1081	cluster1			40.067	37.1882	42.6865	40.0824	38.3498	42.0326	36.6612	40.1415	31.2202	31.5852	29.7736	31.1677	40.1765	33.8305	32.2272	40.957	41.7137	43.2661	37.974	39.3001	42.3803	39.8263	41.6092	29.9309	33.6181	29.2505	35.3475	35.0185	33.1605
AT4G25840	GPP1	(DL)-glycerol-3-phosphatase 1, mitochondrial [Source:UniProtKB/Swiss-Prot;Acc:F4JTE7]	1082	cluster1			17.4348	15.006	15.3194	13.7359	14.3339	14.5693	13.857	18.2731	10.0557	10.6	10.3538	10.4017	14.7829	12.7735	12.7599	17.8455	15.3839	17.0627	16.5299	15.1172	17.3808	14.0571	16.0151	11.2088	11.0603	9.41354	11.2754	12.197	12.6213
AT3G54710	CDT1B	CDT1-like protein b [Source:UniProtKB/Swiss-Prot;Acc:Q9M1S9]	1083	cluster1			5.11526	4.6319	6.32699	5.12912	5.58626	5.88779	5.57558	5.81295	4.63029	5.19709	5.63369	4.68432	5.62786	5.89674	4.86153	7.69003	6.22392	6.38644	5.50456	4.89662	5.25699	5.86552	5.80761	5.06022	4.75019	4.37548	6.41027	4.43542	5.22875
AT3G59690	IQD13	IQ-domain 13 [Source:UniProtKB/TrEMBL;Acc:Q9M199]	1084	cluster1			0.657184	0.7334	0.537634	1.12163	1.03228	1.07005	0.950837	0.861109	0.59167	0.726396	0.64671	0.729142	0.830736	0.727158	0.497282	1.50201	0.927519	1.06492	0.965813	0.539895	0.680151	0.711267	0.704975	0.63846	0.634627	0.355507	1.07869	0.51458	0.24674
AT1G66950	ABCG39	ABC transporter G family member 39 [Source:UniProtKB/Swiss-Prot;Acc:Q7PC84]	1085	cluster1			0.178832	0.110587	0.273098	0.311141	0.182692	0.212543	0.286146	0.0810161	0.152532	0.0488366	0.166661	0.0704395	0.166564	0.0773146	0.0892431	0.287096	0.216215	0.394034	0.353897	0.0885792	0.216097	0.180009	0.297655	0.0410566	0.14285	0.0803392	0.172465	0	0.17799
AT5G15410	CNGC2	Cyclic nucleotide-gated ion channel 2 [Source:UniProtKB/Swiss-Prot;Acc:O65718]	1086	cluster1			1.83649	2.22555	2.40998	2.67822	2.47049	2.55084	2.79831	2.46336	1.6766	2.41482	2.33886	1.90228	2.05968	1.87302	2.20433	3.18213	2.53212	2.95308	3.33165	2.17607	3.10213	2.97381	2.58924	2.26878	2.25522	2.03503	2.25467	2.01225	2.11727
AT4G23410	TET5	TET5 [Source:UniProtKB/TrEMBL;Acc:A0A178UV00]	1087	cluster1			2.23746	2.32765	2.37774	1.92955	2.03123	2.46947	2.41195	1.75459	1.53408	1.49118	1.52955	1.15029	2.37601	2.27498	1.81084	2.71892	2.47272	2.35818	2.23342	1.17294	2.00199	2.0518	1.82117	2.10332	1.33783	0.977702	1.31592	1.99516	1.81637
AT2G23770	LYK4	LysM domain receptor-like kinase 4 [Source:UniProtKB/Swiss-Prot;Acc:O64825]	1088	cluster1			0.457074	0.467287	0.487625	0.379295	0.570003	0.497978	0.589795	0.415353	0.175454	0.0939636	0.200528	0.135642	0.240436	0.297235	0.102925	0.873801	0.595786	0.758046	0.646882	0.383557	0.604997	0.231442	0.204652	0.237457	0.236037	0.205877	0.0414731	0.496529	0.257048
AT5G57230	AT5G57230	Thioredoxin superfamily protein [Source:TAIR;Acc:AT5G57230]	1089	cluster1			31.4177	31.2864	30.2192	30.8889	33.0487	28.5986	28.7766	24.1283	27.8325	25.8581	27.4919	23.4521	27.8871	29.5964	27.4526	33.5097	30.6327	34.163	31.5336	27.8595	32.791	24.643	27.5897	29.0286	23.859	26.0133	25.1643	25.2186	28.914
AT2G39180	CCR2	Serine/threonine-protein kinase-like protein CCR2 [Source:UniProtKB/Swiss-Prot;Acc:O80963]	1090	cluster1			1.34461	1.45881	1.10908	0.930609	1.50576	1.0798	1.20005	1.23803	0.864881	0.896174	0.841468	0.517429	1.0701	0.921416	1.07991	1.71078	1.27821	1.19081	1.72099	0.77226	1.37036	0.956309	1.05395	1.24537	0.975339	1.03097	1.1471	0.805074	0.73542
AT5G52830	WRKY27	Probable WRKY transcription factor 27 [Source:UniProtKB/Swiss-Prot;Acc:Q9FLX8]	1091	cluster1	Yes	WRKY	3.41353	3.60531	3.43855	3.41404	4.01114	3.23075	2.22963	3.63364	2.13566	1.7242	2.27648	1.43471	2.94262	2.66165	3.25783	4.4439	3.74003	2.82613	3.91896	2.84461	2.77682	2.25957	3.96326	2.91293	2.5662	2.48614	3.11265	2.23565	2.57561
AT2G47010	AT2G47010	At2g47010/F14M4.16 [Source:UniProtKB/TrEMBL;Acc:Q944A3]	1092	cluster1			1.13146	1.45687	1.04924	0.776976	1.41214	1.0086	0.78005	0.965328	0.584781	0.826589	0.558144	0.428602	0.50677	0.736806	0.55279	1.48203	0.985988	0.939928	1.2986	0.277136	0.515861	0.986754	0.964602	0.442115	0.634768	0.904819	0.719928	0.738756	1.00975
AT4G16610	AT4G16610	C2H2-like zinc finger protein [Source:UniProtKB/TrEMBL;Acc:O23504]	1093	cluster1	Yes	C2H2	2.83639	3.40345	3.30851	1.80484	2.8297	2.55761	2.86046	2.9615	2.10321	1.83191	1.88013	2.00362	1.6685	1.82936	2.22246	4.5289	2.49884	2.66492	2.92083	1.7739	1.3778	1.71814	2.66498	1.55349	1.33795	2.39958	1.93965	0.773835	1.78655
AT2G37100	AT2G37100	Protamine P1 family protein [Source:UniProtKB/TrEMBL;Acc:Q9ZQC7]	1094	cluster1			7.28778	7.1327	9.07689	7.6754	9.31035	8.66206	7.56308	8.55189	6.44527	4.84226	6.5504	7.30987	6.8181	8.73159	7.53275	8.52023	8.52644	8.88371	10.4691	7.54299	7.21385	7.91304	8.09246	6.47775	7.65813	6.53195	7.62127	6.05371	6.4101
AT3G55420	AT3G55420	Uncharacterized protein At3g55420 [Source:UniProtKB/TrEMBL;Acc:Q9M2T7]	1095	cluster1			22.7727	21.2254	24.9789	21.4389	22.1837	23.3167	25.949	24.6014	21.3524	16.1462	18.1629	20.4905	24.0307	25.6429	20.8913	22.7169	23.1876	20.7623	25.4046	23.1399	20.8808	23.9583	22.2436	19.6098	19.4885	21.4675	19.4033	19.7467	18.9278
AT4G09640	AT4G09640	Probable magnesium transporter NIPA5 [Source:UniProtKB/Swiss-Prot;Acc:F4JKQ7]	1096	cluster1			5.87229	6.54131	7.83817	5.7468	6.16455	7.10899	6.59688	7.5493	5.65862	5.51544	6.66812	7.42861	6.44174	6.17941	6.41186	8.01393	7.36053	7.02491	6.95088	7.21191	5.96194	6.55612	6.0401	6.32769	5.44193	6.65357	5.82786	4.47619	5.30076
AT5G62865	AT5G62865	Uncharacterized protein At5g62860/MQB2_160 [Source:UniProtKB/TrEMBL;Acc:Q9FM08]	1097	cluster1			5.05418	3.62511	6.64443	4.27252	4.85763	6.2632	6.52721	5.48483	2.97328	4.03638	2.99283	3.89712	4.25151	4.13472	3.62179	6.82416	7.15037	4.8503	4.38802	3.1761	5.42219	5.24003	3.99416	4.56895	4.99424	4.40335	3.91731	2.69931	3.93815
AT1G53510	MPK18	Mitogen-activated protein kinase 18 [Source:UniProtKB/Swiss-Prot;Acc:Q9C5C0]	1098	cluster1			18.4978	23.7093	22.1722	21.8813	20.7063	24.2539	24.054	26.5766	17.4733	18.5699	16.6246	17.4946	22.1365	17.2308	19.5241	27.346	23.5389	22.0817	22.3896	20.6047	21.2353	21.1594	24.6322	17.9649	20.7136	16.4519	17.9433	16.2945	17.9445
AT2G31270	CDT1A	CDT1-like protein a, chloroplastic [Source:UniProtKB/Swiss-Prot;Acc:Q9SJW9]	1099	cluster1			10.8683	12.377	13.4694	12.2397	12.569	12.2847	13.1129	13.4977	8.10577	8.54672	9.96361	11.3392	10.936	10.1785	10.9985	15.9765	14.255	12.0632	11.4344	11.8289	12.2156	10.4443	13.6057	10.3911	10.7419	8.21961	12.0418	8.68454	9.64462
AT1G06450	CAF1-1	Probable CCR4-associated factor 1 homolog 1 [Source:UniProtKB/Swiss-Prot;Acc:Q9SHJ0]	1100	cluster1			9.89607	11.5463	11.5358	12.066	11.362	12.5523	10.6715	11.2386	10.0964	9.08438	9.72178	9.19933	8.45834	9.85091	9.63085	13.2385	12.8057	11.5805	11.2386	8.16103	10.1253	10.2945	11.7648	9.23502	9.36864	10.1313	10.0067	8.72409	8.12663
AT2G04500	AT2G04500	Cysteine/Histidine-rich C1 domain family protein [Source:UniProtKB/TrEMBL;Acc:Q6DR61]	1101	cluster1			0.439975	0.764196	0.530537	0.764681	0.563286	0.639139	0.758576	0.801021	0.262734	0.241728	0.361234	0.232747	0	0.238823	0.08821	1.00509	0.613998	0.91764	0.350352	0.493431	0.486482	0.397494	0.579325	0.101934	0.151979	0.396968	0.213367	0.063859	0
AT3G23660	AT3G23660	Sec23/Sec24 protein transport family protein [Source:UniProtKB/TrEMBL;Acc:F4J462]	1102	cluster1			10.5837	13.2742	13.027	12.5808	12.2941	13.4232	12.5702	12.3315	10.607	12.4875	10.3291	9.95124	10.9067	11.3027	11.8474	14.7886	13.7072	12.0485	13.6828	12.255	13.3305	12.3422	12.5601	10.9684	9.97268	10.191	10.7929	10.25	10.6349
AT2G40730	AT2G40730	Kinase family with ARM repeat domain-containing protein [Source:UniProtKB/TrEMBL;Acc:F4II29]	1103	cluster1			17.9899	22.248	23.6109	22.187	20.7748	19.3916	22.0387	21.9077	15.5498	18.9705	18.1937	15.8004	17.7315	16.8302	19.5003	23.0898	23.3987	20.5396	23.5961	21.0961	21.7765	20.4101	21.774	15.1197	16.0113	17.6862	16.9968	17.357	17.3684
AT4G36870	BLH2	BEL1-like homeodomain protein 2 [Source:UniProtKB/Swiss-Prot;Acc:Q9SW80]	1104	cluster1	Yes	TALE	4.94097	5.91589	6.35382	6.08458	5.04083	5.65204	5.85503	5.60465	4.80078	5.17776	4.8408	4.35737	5.07498	4.7722	5.97311	6.31515	5.99959	5.78304	6.42081	5.21924	5.69867	5.99669	6.14919	4.27609	4.34834	4.66486	4.84549	4.60062	4.7595
AT1G53920	GLIP5	GLIP5 [Source:UniProtKB/TrEMBL;Acc:A0A178WKF5]	1105	cluster1			2.0643	3.2666	4.01832	3.43876	3.04074	2.7074	3.40219	1.85341	1.69444	1.67955	0.982005	1.87443	1.81063	2.37277	1.99758	4.23281	3.54744	3.01969	3.13905	2.08572	2.91894	2.55128	3.62332	1.7937	0.742799	0.869831	1.48224	1.30737	1.61449
AT3G05280	AT3G05280	Protein YIPF [Source:UniProtKB/TrEMBL;Acc:Q8GWB3]	1106	cluster1			40.6435	50.7677	46.4098	49.7554	45.961	49.143	51.7827	45.4848	39.4172	41.8123	37.9768	37.0399	41.0717	44.5588	44.112	50.0382	50.7218	50.9042	49.7769	45.8719	44.4635	46.3607	47.8123	39.1542	40.9527	39.7587	41.179	36.8913	39.0808
AT3G17430	AT3G17430	Probable sugar phosphate/phosphate translocator At3g17430 [Source:UniProtKB/Swiss-Prot;Acc:Q9LRP2]	1107	cluster1			20.4292	24.4931	22.599	25.1898	22.0619	23.2368	23.2675	21.2703	17.7678	18.0402	19.2736	19.2854	18.9831	19.7721	19.8015	23.9383	24.6388	24.3688	21.5075	20.6372	24.1427	22.1195	22.8141	17.6202	18.0191	17.2428	20.0751	16.7138	18.514
AT1G62440	LRX2	Leucine-rich repeat extensin-like protein 2 [Source:UniProtKB/Swiss-Prot;Acc:O48809]	1108	cluster1			1.91003	2.9922	3.00282	3.64179	3.13504	2.75315	2.68623	3.60209	1.1232	1.20366	1.32729	1.39985	1.79672	1.07073	1.61123	3.7306	2.13133	1.66598	2.39872	1.72881	2.46234	2.47143	2.75285	1.05647	1.00814	1.42829	1.10678	1.53706	1.00623
AT4G33530	POT13	Potassium transporter 13 [Source:UniProtKB/Swiss-Prot;Acc:Q8LPL8]	1109	cluster1			5.10852	6.55793	6.22821	5.95156	6.46054	5.11291	5.90211	6.01877	4.2199	3.89944	3.91938	4.17596	4.76863	4.16194	4.4882	6.01621	5.10245	4.95821	5.91815	5.16974	5.47644	6.57734	6.312	3.28182	3.63163	3.54822	3.60481	4.19932	3.82278
AT1G21730	KIN7C	Kinesin-like protein KIN-7C, mitochondrial [Source:UniProtKB/Swiss-Prot;Acc:Q8W5R6]	1110	cluster1			6.08299	7.21415	6.72419	6.10355	7.28631	7.09649	6.67145	7.59153	4.5622	4.83081	6.09539	5.012	5.91463	5.0509	5.74816	7.73889	6.31421	6.87792	6.77637	5.85242	6.5249	6.81873	6.61141	4.99396	4.6757	4.5011	5.39181	5.87202	5.34668
AT1G71400	RLP12	Receptor-like protein 12 [Source:UniProtKB/Swiss-Prot;Acc:Q9C9H7]	1111	cluster1			1.55265	2.1071	2.09253	1.63281	1.90315	2.52735	1.84513	2.25283	0.984676	0.915119	1.20712	1.08062	1.06429	0.82257	0.729184	2.60651	1.71332	1.53975	2.14019	1.58467	2.17587	2.62822	1.88415	0.595389	0.765912	0.820463	1.10161	0.747382	1.02393
AT1G35510	OFUT9	O-fucosyltransferase 9 [Source:UniProtKB/Swiss-Prot;Acc:Q8H1E6]	1112	cluster1			10.8069	14.1196	12.996	12.0988	13.1533	11.8677	12.0114	13.0567	10.4421	10.8023	11.5602	10.7389	11.2474	11.2683	11.59	12.5083	12.2567	12.3221	11.9811	11.1334	11.5111	12.3299	11.1793	9.40171	9.55778	10.221	9.98315	8.95058	11.1004
AT3G55320	ABCB20	ABC transporter B family member 20 [Source:UniProtKB/Swiss-Prot;Acc:Q9M3B9]	1113	cluster1			3.74975	4.68993	4.36393	4.04473	4.57589	4.38769	3.71754	4.41287	3.66485	3.42002	3.48511	3.65389	4.09063	3.76006	3.36798	4.42143	4.43098	4.12561	4.3543	3.81235	3.78328	4.1628	3.94968	2.95488	3.31456	3.43832	3.06138	3.51489	3.02952
AT1G72470	ATEXO70D1	Exocyst subunit Exo70 family protein [Source:UniProtKB/TrEMBL;Acc:Q9C9E5]	1114	cluster1			3.47822	3.88039	4.03167	4.36544	3.39241	3.20993	3.63481	3.73881	2.7332	2.97965	2.37132	2.09017	2.24005	2.19631	3.50302	3.9543	2.72291	3.6428	4.17217	2.97783	3.45511	3.44281	2.68409	3.19164	2.28422	3.04243	2.76396	1.97476	2.30288
AT3G07460	AT3G07460	Protein of unknown function, DUF538 [Source:TAIR;Acc:AT3G07460]	1115	cluster1			9.90515	9.15866	9.87336	10.4064	10.6422	10.8026	10.0654	9.05492	6.74174	9.5536	7.73059	7.60206	5.41271	7.21393	7.42189	10.7519	9.9136	10.5306	11.6958	7.50139	8.26276	9.00232	6.91413	7.88756	7.60466	8.66496	7.29009	6.95278	7.06991
AT5G50420	OFUT36	O-fucosyltransferase 36 [Source:UniProtKB/Swiss-Prot;Acc:Q9FK30]	1116	cluster1			7.73031	8.67698	8.36542	8.5933	8.54548	8.18454	8.26539	8.12303	6.54894	7.6269	6.98044	6.97231	5.71033	7.33094	7.49031	9.39638	9.19284	7.29055	8.58882	7.41673	8.17083	8.65676	8.12802	7.58552	6.66642	7.63117	7.31351	6.66824	6.80654
AT1G04020	ATBARD1	ROW1 [Source:UniProtKB/TrEMBL;Acc:A0A384KH31]	1117	cluster1			2.8181	3.93034	3.3457	4.06374	4.26627	3.85408	3.82607	4.20995	3.20081	3.33348	3.61803	3.16228	3.00579	3.43746	3.47742	3.68306	4.13696	4.15817	3.93411	3.67451	4.17472	4.26202	3.40201	2.62213	3.26991	3.49526	2.81649	2.21444	3.12662
AT3G02230	RGP1	RGP1 [Source:UniProtKB/TrEMBL;Acc:A0A178VK37]	1118	cluster1			84.919	99.158	94.9931	102.618	104.318	96.4515	97.3216	95.5067	77.6171	86.758	85.6282	91.4562	87.0154	85.1014	92.2151	109.258	99.1515	106.013	99.1622	96.3391	102.146	97.0596	90.8807	89.8914	81.1611	80.0779	85.1713	81.6992	90.9918
AT3G09810	IDH6	Isocitrate dehydrogenase [NAD] subunit, mitochondrial [Source:UniProtKB/TrEMBL;Acc:A0A178V9M1]	1119	cluster1			16.4023	21.7449	20.5395	23.1604	23.6544	21.5437	22.3465	22.1169	14.8606	16.4497	14.5847	18.0974	17.7347	16.9725	17.123	22.2134	20.2548	23.3835	21.0487	18.6094	23.1154	23.2293	22.6182	13.7094	15.3585	17.776	15.734	15.8539	17.7124
AT4G23010	UTR2	UDP-galactose transporter 2 [Source:TAIR;Acc:AT4G23010]	1120	cluster1			13.8368	19.0625	16.8969	17.5578	19.2862	18.7541	16.9716	17.4533	13.1445	13.8536	12.9318	14.8695	15.1807	15.7205	14.9912	18.3454	17.7661	19.1927	18.058	17.7825	18.9764	17.0102	17.9701	15.0085	15.0349	15.6423	15.7948	12.4531	14.5657
AT1G48770	AT1G48770	Uncharacterized protein F11I4_6 [Source:UniProtKB/TrEMBL;Acc:Q9C745]	1121	cluster1			12.4562	12.6267	13.1852	13.6876	9.30353	13.4384	14.1511	10.4735	10.8593	8.81515	10.1761	10.2291	9.79231	9.56914	9.60595	14.2487	11.7938	12.5405	13.1971	12.1698	13.2968	12.032	12.4815	10.9665	10.5462	11.699	9.32942	12.094	11.1426
AT1G79670	WAKL22	WAKL22 [Source:UniProtKB/TrEMBL;Acc:A0A178WG77]	1122	cluster1			6.79382	7.05239	7.54271	6.87113	5.8774	7.18789	8.06912	6.85303	5.81881	6.88022	5.54235	6.06187	6.60634	5.82365	6.55201	7.49302	6.68414	7.08163	7.02215	6.68043	6.62919	7.63883	7.08822	5.79624	6.4919	6.89967	5.26059	5.83913	5.87631
AT1G22882	SUN3	SUN domain-containing protein 3 [Source:UniProtKB/Swiss-Prot;Acc:F4I316]	1123	cluster1			12.6285	12.0076	11.9951	15.0372	11.501	12.3205	13.0253	12.2803	9.9542	9.65405	10.229	9.48912	11.7117	10.0063	10.0909	14.9524	12.8681	12.3622	12.7858	11.8518	11.1514	10.9267	12.0342	10.546	10.9359	10.0317	11.5346	9.80765	10.2053
AT2G17300	AT2G17300	At2g17300 [Source:UniProtKB/TrEMBL;Acc:Q6NLF1]	1124	cluster1			2.2434	1.67804	1.30102	3.18495	1.51387	1.8888	2.53633	1.79986	0.861436	1.04953	0.897505	1.12516	1.49349	0.91957	1.18868	2.04889	1.78842	1.77023	2.28188	1.69373	1.12756	0.964485	1.62837	1.28495	0.982273	1.40059	1.54346	0.49263	0.746188
AT4G29720	PAO5	Probable polyamine oxidase 5 [Source:UniProtKB/Swiss-Prot;Acc:Q9SU79]	1125	cluster1			8.41197	9.81045	8.89903	11.0271	9.04132	9.10434	8.6502	10.2638	8.58717	6.79428	5.10732	8.60992	7.33175	6.28869	6.65462	9.88643	8.88468	8.21175	10.142	8.32381	8.88168	8.63979	10.4753	5.87584	5.6458	7.37569	6.56107	5.82972	5.66819
AT3G19970	AT3G19970	AT3g19970/MZE19_2 [Source:UniProtKB/TrEMBL;Acc:Q9LHE8]	1126	cluster1			7.67394	8.57337	8.53828	12.0629	8.2856	7.77204	8.4476	8.19771	6.02963	5.95195	5.36898	6.56949	6.10513	5.07299	6.53847	8.17626	9.39191	9.20255	9.24847	7.0384	7.91468	7.31794	7.86931	5.44107	5.10441	6.22144	6.67008	6.03829	6.45127
AT5G02350	AT5G02350	Cysteine/Histidine-rich C1 domain family protein [Source:UniProtKB/TrEMBL;Acc:Q9LZ90]	1127	cluster1			1.63642	1.925	2.09279	2.76772	1.68102	1.52443	2.55981	1.3276	0.950764	1.0378	0.512996	1.05161	1.11825	0.647733	0.917104	2.29839	2.07976	2.07358	2.01873	1.98204	1.71469	2.33386	2.04658	0.460426	0.732257	0.957063	0.916075	0.80811	0.597851
AT5G42860	AT5G42860	Emb [Source:UniProtKB/TrEMBL;Acc:Q9FMN3]	1128	cluster1			3.80015	3.69185	4.18997	5.70496	3.72529	3.15323	3.4273	3.53758	2.36747	1.95911	1.29367	2.14582	1.67202	1.89812	2.92105	4.438	3.80082	4.14048	4.96923	3.7174	3.87289	5.06716	3.41716	1.58118	2.17015	2.53133	2.20048	2.25775	1.21984
AT2G36880	METK3	S-adenosylmethionine synthase [Source:UniProtKB/TrEMBL;Acc:A0A178VXF8]	1129	cluster1			35.0939	36.0177	38.9316	42.3757	37.7407	35.3549	36.4457	36.756	29.6645	27.9104	30.1958	29.8025	32.1041	29.2068	29.3314	38.4172	34.2714	34.2696	39.8682	32.7016	34.8075	37.7133	31.2972	31.409	28.1547	26.3207	28.0408	31.3361	28.1746
AT3G23820	GAE6	UDP-glucuronate 4-epimerase 6 [Source:UniProtKB/Swiss-Prot;Acc:Q9LIS3]	1130	cluster1			57.6731	59.654	60.8934	68.2346	56.9344	58.6171	53.8468	63.6148	45.6832	47.0795	42.1157	43.6527	51.6388	42.3801	43.6874	64.4886	53.819	50.602	63.3558	52.9103	49.9259	53.4451	60.261	45.855	47.0185	43.4626	42.6367	45.0774	43.7517
AT5G01810	CIPK15	CBL-interacting serine/threonine-protein kinase 15 [Source:UniProtKB/Swiss-Prot;Acc:P92937]	1131	cluster1			62.4	52.6659	63.9987	65.4473	54.2508	59.8706	57.7026	62.4812	43.3577	39.1188	36.3855	45.5812	45.8082	43.0092	39.5572	62.7676	49.7476	45.7573	60.0117	48.5206	48.9421	51.3282	56.2162	39.8664	40.4386	36.3001	40.8477	43.8989	40.4896
AT2G20960	pEARLI4	PEARLI 4 protein [Source:UniProtKB/TrEMBL;Acc:Q9SKR5]	1132	cluster1			12.2186	13.0506	15.5615	15.6752	12.4922	12.4443	13.4592	13.6112	10.0077	10.5948	11.4819	9.98301	10.8889	10.419	10.701	13.9883	13.2361	12.504	13.9355	13.789	12.3454	12.2904	15.0889	10.5924	10.5677	10.357	10.9074	9.59068	9.19873
AT5G11990	AT5G11990	Proline-rich family protein [Source:UniProtKB/TrEMBL;Acc:Q9LYH4]	1133	cluster1			4.96224	3.78804	7.17465	9.72013	5.93696	5.72519	6.30899	5.26365	2.57887	3.49752	3.6265	2.31438	4.71893	3.61877	3.47441	6.62967	4.62165	4.53869	6.40331	4.51438	5.79031	5.21325	7.08055	3.29612	1.87136	4.00663	3.73364	4.27356	2.3611
AT3G45740	AT3G45740	Hydrolase family protein / HAD-superfamily protein [Source:UniProtKB/TrEMBL;Acc:Q9M169]	1134	cluster1			23.4617	24.4945	27.149	26.3712	24.3621	26.6968	24.0414	25.6092	21.776	26.7418	23.4388	21.6106	24.7236	22.494	22.8554	27.6074	25.7717	24.6564	25.7643	24.0803	27.3436	24.1315	26.482	19.7519	19.38	22.3902	22.8701	22.7512	23.5523
AT2G25180	ARR12	Two-component response regulator ARR12 [Source:UniProtKB/Swiss-Prot;Acc:P62598]	1135	cluster1	Yes	ARR-B	15.4509	17.5205	19.2805	15.766	15.81	14.8709	15.9621	17.4663	14.8602	15.0305	16.682	13.7192	14.4568	13.2775	14.8713	17.8551	16.9664	14.8556	18.0662	14.0111	15.8525	14.3905	17.5669	13.1909	12.9815	14.4187	13.771	14.7888	13.8973
AT2G31370	POSF21	AT2G31370 protein [Source:UniProtKB/TrEMBL;Acc:B9DGB1]	1136	cluster1	Yes	bZIP	17.4554	20.9698	21.9418	20.7606	18.9446	18.9238	17.0745	21.5525	17.3913	17.0487	18.4193	14.0187	18.6506	17.2404	16.6992	21.1245	20.4085	18.2282	22.1451	18.3458	17.9994	17.3996	20.6458	15.0821	16.457	15.2088	15.3121	16.519	20.1051
AT4G35270	NLP2	Protein NLP2 [Source:UniProtKB/Swiss-Prot;Acc:Q7X9B9]	1137	cluster1	Yes	Nin-like	0.838588	1.1321	1.2735	0.940322	0.901781	1.32891	1.17753	1.31358	0.702278	0.812857	0.933705	0.631461	0.933102	0.544277	1.11944	1.13306	0.831122	1.15732	1.31403	1.16254	1.18952	0.9738	0.926125	0.657466	0.522899	0.719784	0.800667	1.04962	0.712305
AT2G41370	NPR5	Regulatory protein NPR5 [Source:UniProtKB/Swiss-Prot;Acc:Q9ZVC2]	1138	cluster1			16.4463	17.8588	18.1415	19.0285	15.922	17.0641	19.7092	20.803	16.1758	17.7868	16.4522	14.7972	17.9826	15.1033	17.1523	20.0378	20.0325	18.5482	18.6185	18.5761	16.4825	16.6555	19.7421	14.716	13.6156	12.9254	16.0397	17.6363	14.1708
AT2G35860	FLA16	FLA16 [Source:UniProtKB/TrEMBL;Acc:A0A178VR39]	1139	cluster1			6.39523	8.15868	8.16283	6.67784	5.48148	8.40831	7.8571	8.35641	5.8663	6.51668	6.76319	5.66939	8.01147	4.98256	6.38994	8.29178	7.39433	8.31223	7.66786	6.67566	7.16502	6.17079	8.91796	6.74282	4.46798	5.98101	5.75177	6.66345	6.01115
AT5G63490	CBSCBSPB1	CBS domain-containing protein CBSCBSPB1 [Source:UniProtKB/Swiss-Prot;Acc:Q9FMV3]	1140	cluster1			9.01318	9.69546	9.066	8.4019	8.11034	9.63993	8.94003	11.0048	6.52723	7.55472	8.01329	6.87683	8.50083	6.48496	8.02424	9.94969	8.91214	8.85886	9.13322	9.06191	8.7862	6.40149	9.11016	6.57176	6.23224	6.0476	7.48456	6.19691	7.14415
AT4G18010	IP5P2	Type I inositol polyphosphate 5-phosphatase 2 [Source:UniProtKB/Swiss-Prot;Acc:Q9FUR2]	1141	cluster1			0.96621	0.830971	1.02379	1.16605	0.900584	0.793092	0.999806	1.371	0.37184	0.367578	0.392215	0.530599	0.352707	0.545067	0.436207	1.12447	0.8739	1.22106	0.732527	0.583499	1.03541	1.20462	0.99577	0.464414	0.307759	0.151015	0.36504	0.384412	0.544654
AT3G49720	CGR2	Probable pectin methylesterase CGR2 [Source:UniProtKB/Swiss-Prot;Acc:Q9M2Y6]	1142	cluster1			65.5064	78.2606	75.6454	71.8379	72.3311	68.4358	70.2126	75.2424	59.1836	61.4258	56.5722	59.4398	60.8807	60.8748	66.2495	74.5724	71.4539	76.36	72.2013	66.144	75.6827	73.2486	73.6063	59.626	61.7797	54.1245	60.0849	61.5868	62.8607
AT5G55340	AT5	Probable long-chain-alcohol O-fatty-acyltransferase 5 [Source:UniProtKB/Swiss-Prot;Acc:Q9FJ76]	1143	cluster1			1.3054	2.19197	1.86784	2.26684	2.00972	1.20678	1.13058	2.0875	0.167065	0.180171	0.307939	0.260502	0.69197	0.355575	0.590976	2.28871	1.26268	2.308	2.15443	1.14455	1.66877	1.56028	1.96419	0.457058	0.454256	0.393942	0.397508	0.475827	0.493625
AT2G30340	LBD13	LBD13 [Source:UniProtKB/TrEMBL;Acc:A0A178VRU4]	1144	cluster1	Yes	LBD	8.39184	7.96459	10.1093	8.83541	8.28398	7.66663	7.14836	9.82038	5.00915	6.91359	4.92423	5.75273	7.37441	5.94473	6.35895	10.4753	8.43192	9.22516	9.17602	6.81869	7.52054	7.39474	9.76831	5.96343	6.93062	5.12443	4.94004	5.19513	7.0409
AT5G57490	VDAC4	Mitochondrial outer membrane protein porin 4 [Source:UniProtKB/Swiss-Prot;Acc:Q9FKM2]	1145	cluster1			181.765	174.901	205.38	191.542	171.444	172.817	171.083	194.879	149.603	152.393	140.263	162.514	171.516	155.48	166.318	205.909	183.297	192.698	179.386	179.751	194.763	181.977	203.48	151.297	155.086	154.83	158.634	174.144	165.745
AT1G28280	VQ4	VQ motif-containing protein 4 [Source:UniProtKB/Swiss-Prot;Acc:Q5M750]	1146	cluster1			32.0729	34.6809	36.6447	39.9871	35.0173	32.8578	31.6686	42.7698	25.7172	29.0147	28.4953	25.5396	35.4809	26.9451	33.1187	41.2046	35.3993	33.5648	35.6807	32.5756	33.5539	34.4417	35.3331	28.4873	29.2657	29.6804	27.1558	29.5903	30.3647
AT1G68400	AT1G68400	Probable leucine-rich repeat receptor-like protein kinase At1g68400 [Source:UniProtKB/Swiss-Prot;Acc:Q9M9C5]	1147	cluster1			15.6765	16.5807	17.8406	19.3164	16.4704	15.7208	16.4257	19.9752	12.0619	16.1753	14.7639	13.8627	16.555	15.0456	17.0436	18.1166	17.2503	16.8673	17.5358	16.0024	17.3567	16.6028	17.6601	14.5291	12.4205	14.7461	14.5837	14.953	13.9613
AT1G71860	PTP1	Protein-tyrosine-phosphatase PTP1 [Source:UniProtKB/Swiss-Prot;Acc:O82656]	1148	cluster1			46.6149	48.9719	50.411	49.7359	46.8121	46.7173	46.2898	52.7201	36.9634	41.4491	39.1152	39.2407	44.1423	43.6163	39.8916	51.35	50.2081	51.5313	48.7557	46.3508	45.5893	50.285	43.5734	39.3148	39.9971	41.9947	40.2469	42.3072	41.4932
AT2G39830	DAR2	DA1-related protein 2 [Source:TAIR;Acc:AT2G39830]	1149	cluster1			1.01692	1.17681	1.05542	0.888159	0.77066	0.747121	0.553264	1.38644	0.308218	0.695838	0.329274	0.371249	0.798937	0.479095	0.442392	0.957992	0.729176	1.21698	0.978289	0.849644	0.798232	0.893903	0.666399	0.399042	0.369304	0.603314	0.552807	0.291101	0.452266
AT2G02700	AT2G02700	Cysteine/Histidine-rich C1 domain family protein [Source:UniProtKB/TrEMBL;Acc:O64512]	1150	cluster1			1.66372	2.57637	1.70895	2.09169	1.10745	1.44506	1.19506	2.62764	0.786136	0.793469	1.15242	0.688075	0.88023	0.751989	0.694357	2.01678	1.41379	1.20474	1.72508	1.368	0.894531	1.56884	1.6604	0.737351	0.866105	1.04149	0.910382	0.754475	1.01411
AT3G06140	LUL4	Probable E3 ubiquitin-protein ligase LUL4 [Source:UniProtKB/Swiss-Prot;Acc:Q8LA32]	1151	cluster1			5.97255	7.39817	5.97148	6.02393	5.33512	6.25916	6.26377	8.17549	3.45181	4.53937	5.17094	5.44813	5.16487	4.52844	4.23946	6.38387	6.13221	5.89464	7.38737	5.34758	5.00213	5.7737	6.59658	5.11325	4.27966	3.57142	5.90405	5.63724	4.653
AT5G64550	AT5G64550	Emb [Source:UniProtKB/TrEMBL;Acc:Q9FLG3]	1152	cluster1			3.0135	3.65482	2.9674	2.89371	2.12466	2.99962	3.4605	3.69662	2.63164	2.04418	2.3002	2.10135	2.45682	2.42494	2.54454	3.36541	3.03396	2.95434	3.13107	2.44428	2.9165	2.8988	3.84505	2.11322	1.98389	2.29039	2.00956	2.45502	2.16055
AT1G09810	ECT11	Evolutionarily conserved C-terminal region 11 [Source:UniProtKB/TrEMBL;Acc:Q56XH8]	1153	cluster1			32.0251	33.2886	31.2833	34.4743	32.5183	32.8453	32.7156	36.8725	26.3792	27.2034	29.1481	27.2707	29.5024	26.8427	30.9676	33.3573	33.0885	37.4466	31.9819	30.7248	33.4136	30.8082	34.6993	26.9481	24.884	29.6964	28.6077	27.1559	27.8608
AT1G68390	AT1G68390	Core-2/I-branching beta-1,6-N-acetylglucosaminyltransferase family protein [Source:UniProtKB/TrEMBL;Acc:Q9M9C4]	1154	cluster1			1.68354	1.61323	1.78303	2.13663	1.45634	1.78661	1.43375	2.22073	0.553998	0.744982	0.190917	0.287072	0.317839	0.647329	0.489046	2.18528	1.61097	1.62602	1.45769	1.48713	1.43966	1.22685	2.14327	0.691994	0.312632	0.40753	0.723272	0.629693	0.883981
AT2G26650	AKT1	Potassium channel AKT1 [Source:UniProtKB/Swiss-Prot;Acc:Q38998]	1155	cluster1			9.99257	9.83433	10.0784	10.632	9.60448	10.6362	10.6017	11.5828	7.76837	7.86854	8.76438	8.69447	7.64077	7.8271	7.91054	11.3666	10.1421	10.1897	10.2468	10.5533	9.62337	9.6504	11.1693	7.64	6.87746	7.03364	7.70278	7.08142	8.38041
AT1G48480	RKL1	Probable inactive receptor kinase At1g48480 [Source:UniProtKB/Swiss-Prot;Acc:Q9LP77]	1156	cluster1			2.88273	3.05175	2.69437	2.95904	2.30997	2.7323	2.48536	3.08304	1.5688	1.21485	1.45948	1.60203	1.91883	1.56577	1.70872	3.74406	2.93787	3.07478	3.06499	3.14267	3.078	2.88088	3.60613	1.6674	1.39376	2.07047	1.94624	1.23639	1.60003
AT5G65810	CGR3	Probable pectin methylesterase CGR3 [Source:UniProtKB/Swiss-Prot;Acc:Q0WPN7]	1157	cluster1			34.7636	34.8504	35.4937	35.0458	32.4707	34.9783	29.7819	37.3171	26.824	26.1542	22.8908	28.426	27.908	26.4488	26.0087	40.2395	36.159	40.5718	34.1482	32.7818	34.6142	34.632	37.0342	25.0427	23.0541	23.0181	28.5747	26.7482	25.1298
AT1G74840	AT1G74840	F25A4.19 protein [Source:UniProtKB/TrEMBL;Acc:Q9S7N6]	1158	cluster1	Yes	MYB_related	23.2839	25.268	26.5085	23.9018	24.3811	26.3033	22.9059	27.9338	22.0935	20.0567	20.8506	19.4702	18.2533	20.4534	20.4586	26.6072	21.7272	22.5608	23.2398	22.5683	24.1943	20.4697	24.9481	17.7181	19.2267	21.7642	19.9224	26.1277	18.7754
AT5G03330	AT5G03330	At5g03330 [Source:UniProtKB/TrEMBL;Acc:Q9LZF7]	1159	cluster1			10.9068	11.1391	12.6591	10.576	10.5839	12.4511	10.4935	12.3525	10.5803	9.95895	8.33076	9.41161	9.43799	8.6997	8.98415	10.9704	11.7887	11.9391	10.1382	11.0555	11.1878	10.2094	10.811	8.52929	8.86998	9.72713	9.01932	9.92899	9.46383
AT3G14362	DVL19	DVL19 [Source:UniProtKB/TrEMBL;Acc:Q6IM82]	1160	cluster1			13.9199	16.0858	20.5151	17.0278	16.3805	18.8044	15.7142	21.1066	13.0046	10.6005	13.5409	14.9039	13.5055	14.6179	12.1884	16.3441	16.6367	14.9838	15.6551	16.1709	16.2977	17.5199	17.843	11.9555	11.8775	14.7911	15.5189	13.5061	12.65
AT2G30575	GAUT5	Probable galacturonosyltransferase 5 [Source:UniProtKB/Swiss-Prot;Acc:Q8RXE1]	1161	cluster1			5.09856	5.36947	6.34938	6.208	5.35395	6.10831	5.72941	7.23088	4.07093	3.37268	4.72723	3.97293	4.4226	4.21917	3.56518	5.9615	5.30032	5.972	5.65426	5.20569	4.98349	5.00265	6.14019	3.26606	3.71028	3.08772	4.71014	3.9899	3.44308
AT2G37550	AGD7	ADP-ribosylation factor GTPase-activating protein AGD7 [Source:UniProtKB/Swiss-Prot;Acc:O80925]	1162	cluster1			53.5955	58.6551	61.3968	62.1456	60.2368	61.14	59.0802	63.2865	48.4232	44.5191	47.7845	51.4181	51.0278	50.6478	49.0376	56.5327	57.0676	56.0809	53.6326	55.1862	49.5258	60.0707	58.44	43.2354	45.6833	43.5114	48.1501	47.8432	46.8053
AT1G51500	ABCG12	WBC12 [Source:UniProtKB/TrEMBL;Acc:A0A178W3S0]	1163	cluster1			10.6453	13.533	15.2491	12.6512	14.2202	15.1174	14.0662	15.4954	10.3525	11.0549	12.3901	11.4597	9.8505	10.8047	11.5524	15.3536	13.1612	15.9946	15.599	16.346	15.3347	14.202	14.7589	9.91623	11.1362	10.8811	11.663	11.3987	10.0389
AT5G18280	APY2	Apyrase 2 [Source:UniProtKB/Swiss-Prot;Acc:Q9SPM5]	1164	cluster1			44.8087	49.131	53.273	47.8924	46.6977	52.5315	48.2307	49.3683	36.3499	39.467	34.6418	38.8915	38.3226	40.1894	38.2118	48.7811	49.4105	51.0068	49.8416	50.3374	45.1322	47.8511	48.0492	36.3617	39.9372	40.2905	41.4971	39.9889	41.5092
AT5G61240	AT5G61240	Leucine-rich repeat (LRR) family protein [Source:UniProtKB/TrEMBL;Acc:F4K217]	1165	cluster1			37.7046	46.0637	46.0016	41.2884	45.4289	47.4349	46.9209	48.9995	33.7253	35.3819	30.5091	37.814	34.7663	35.8693	33.7917	48.0086	44.2899	44.5758	45.0593	41.7716	42.8805	45.3733	44.1105	30.6337	36.2096	32.1156	35.8491	33.2961	34.5036
AT3G51410	AT3G51410	At3g51410 [Source:UniProtKB/TrEMBL;Acc:Q6NMZ5]	1166	cluster1			4.4477	4.7873	5.89182	4.6269	5.4399	5.15741	4.21271	5.5595	2.20721	2.41647	3.84105	2.6505	2.6344	4.08402	3.42826	5.18653	5.54531	5.09611	4.32933	5.1157	5.67435	4.91527	5.49975	2.20914	2.30838	3.15896	3.14005	3.97184	3.3076
AT5G13610	AT5G13610	AT5g13610/MSH12_7 [Source:UniProtKB/TrEMBL;Acc:Q9FNB2]	1167	cluster1			13.8126	14.0478	16.0078	14.4796	13.1948	16.1201	15.6885	15.5664	11.6136	10.1495	12.6421	11.7941	11.0408	13.9522	12.7699	14.4675	16.9566	14.9986	14.6545	15.0447	14.6611	13.9756	12.902	11.6486	11.0573	10.4246	11.693	12.1966	11.8111
AT1G60890	AT1G60890	Phosphatidylinositol 4-phosphate 5-kinase [Source:UniProtKB/TrEMBL;Acc:F4HRM3]	1168	cluster1			2.4927	3.17526	2.56703	2.99403	3.50118	2.3855	2.77061	3.43947	2.41069	2.41079	2.55303	2.34075	2.99332	2.46168	2.69526	3.5538	2.65323	2.99059	3.15037	3.01486	3.01701	3.04311	3.14957	2.75323	2.23619	3.05963	2.0069	2.44498	2.13093
AT1G07640	OBP2	Dof-type zinc finger DNA-binding family protein [Source:UniProtKB/TrEMBL;Acc:Q2V4Q1]	1169	cluster1	Yes	Dof	1.56573	2.01411	1.86998	2.16534	2.09388	1.26235	2.07507	1.6763	1.22517	1.08129	0.758037	1.28621	1.89157	1.29499	1.72054	2.58283	2.09695	1.77751	2.51861	1.70531	1.66912	1.75197	2.03765	1.02159	0.51547	1.31726	1.52241	1.3141	1.15254
AT3G20840	PLT1	AP2-like ethylene-responsive transcription factor PLT1 [Source:UniProtKB/Swiss-Prot;Acc:Q5YGP8]	1170	cluster1	Yes	AP2	3.56478	4.56426	3.91104	3.68778	4.38429	3.61097	3.849	4.36384	2.64351	3.29938	2.81671	3.36804	3.28335	2.4508	3.32158	4.64824	4.02688	3.41611	4.9631	3.71855	3.17864	4.1057	3.61506	2.73793	2.09348	3.83303	3.08898	3.43403	2.96334
AT2G32410	AXL1	NEDD8-activating enzyme E1 regulatory subunit AXL [Source:UniProtKB/Swiss-Prot;Acc:Q9ZV69]	1171	cluster1			7.81886	7.9394	7.17771	7.67018	8.0403	6.99924	8.08975	8.31211	5.20525	7.77006	5.95604	6.48014	6.62876	6.57636	7.08525	8.20008	6.76063	6.03863	7.6519	7.16031	7.83112	8.85405	7.54814	4.16101	5.11101	5.82723	5.88635	6.67036	6.58698
AT4G14360	AT4G14360	Probable methyltransferase PMT3 [Source:UniProtKB/Swiss-Prot;Acc:Q93YV7]	1172	cluster1			30.2044	30.0823	31.8584	31.0585	32.7132	29.2511	31.063	31.9173	27.136	28.1749	27.1383	29.0365	27.9321	25.6632	26.2861	31.123	28.3159	26.8332	29.4294	28.5349	28.4939	30.5055	32.7507	22.5191	23.2817	24.8358	24.391	30.9039	26.8169
AT4G23040	PUX13	Plant UBX domain-containing protein 13 [Source:UniProtKB/Swiss-Prot;Acc:Q9C5G7]	1173	cluster1			17.5079	15.3084	18.4389	17.8805	17.7656	17.4254	16.8307	18.0065	14.5713	14.3071	15.4712	13.7747	16.3069	15.0632	15.621	18.4731	16.5287	16.6389	17.4218	17.3948	16.7563	18.0753	18.1399	12.1633	13.6136	13.6747	12.4734	16.7917	14.3354
AT5G06700	TBR	Protein trichome birefringence [Source:UniProtKB/Swiss-Prot;Acc:Q9FG35]	1174	cluster1			8.81611	8.39164	8.10843	8.20149	8.1939	8.38255	7.09984	8.31391	6.50787	6.2265	7.77559	6.63438	7.41321	7.10674	7.50861	8.59208	7.4677	7.29801	7.87355	8.33901	7.63396	9.01859	8.4087	5.7704	6.92518	7.28085	5.82861	6.40418	7.61977
AT5G44635	MCM6	minichromosome maintenance (MCM2/3/5) family protein [Source:TAIR;Acc:AT5G44635]	1175	cluster1			5.89796	6.50024	5.77065	6.49529	6.24973	5.0693	5.46418	5.49164	4.19533	4.92733	5.74759	4.74088	5.77824	5.03442	5.5186	5.38729	5.81067	4.69267	5.59407	5.13974	5.08877	5.66021	6.58112	4.21762	4.43304	5.12954	4.82097	4.99079	4.7542
AT1G11120	AT1G11120	unknown protein; BEST Arabidopsis thaliana protein match is: unknown protein (TAIR:AT1G09812.1); Ha. [Source:TAIR;Acc:AT1G11120]	1176	cluster1			17.0486	15.2579	17.5632	19.2544	16.8956	17.3073	19.7378	15.9374	12.2328	15.2529	18.5584	16.4139	18.0971	16.2667	15.3254	18.7966	17.8785	16.9232	20.5166	18.8763	18.0033	15.3522	21.1861	13.4826	13.6346	15.0867	12.0209	13.3479	14.7788
AT2G24630	CSLC8	Probable xyloglucan glycosyltransferase 8 [Source:UniProtKB/Swiss-Prot;Acc:Q9SJA2]	1177	cluster1			3.25774	3.64743	3.14149	3.20934	3.40449	3.14393	3.43324	3.56838	2.64954	2.58295	3.6968	3.2115	3.45681	2.38906	3.45426	3.65634	3.6505	3.05508	3.34886	4.22323	3.24434	3.16327	3.97831	2.26378	2.52726	2.74356	2.91163	3.612	2.46124
AT2G22125	CSI1	Protein CELLULOSE SYNTHASE INTERACTIVE 1 [Source:UniProtKB/Swiss-Prot;Acc:F4IIM1]	1178	cluster1			11.5583	18.0062	15.8119	17.464	18.7826	19.0459	18.6771	20.1785	13.7734	15.8708	16.2446	15.6725	17.0948	12.6287	15.2623	16.8608	16.8078	14.3308	17.7279	19.0252	15.8306	17.8785	18.8431	14.1644	15.0639	13.9815	15.2977	15.8782	14.851
[truncated: 5,052 more rows]
