# Supplementary material for: SWEET1‐mediated glucose transport is crucial for energy availability in Arabidopsis
Source: New Phytol. 2025 Nov 18;249(4):1816–30. doi: 10.1111/nph.70738 (PMC12825402; doi:10.1111/nph.70738)
Supplement: Supplementary file 2 — Dataset S2 GO enrichment in each cluster. [file NPH-249-1816-s002.xlsx]

## Sheet: Dataset S2
New Phytologist Supporting Information
Article title: SWEET1-mediated glucose transport is crucial for energy availability in Arabidopsis
Authors: Xueyi Xue, Jiankun Li, Ya-Chi Yu and Li-Qing Chen
Article acceptance date: 24 October 2025

## Sheet: cluster1_GO
GO enrichment for cluster 1.
GO	ONTOLOGY	GeneRatio	BgRatio	pvalue	p.adjust	qvalue	Gene_id	Gene_name	Description
GO:0010243	BP	74/1272	443/20876	1.83915e-15	2.77528e-12	2.01532e-12	AT2G23770/AT1G72520/AT2G25460/AT1G68840/AT2G35650/AT2G44840/AT5G67450/AT3G59080/AT3G18710/AT3G50930/AT2G41100/AT3G52400/AT1G71400/AT2G35930/AT1G07640/AT4G15975/AT2G26530/AT4G17490/AT1G80840/AT1G20510/AT5G03720/AT1G74710/AT2G44490/AT1G19380/AT4G29780/AT2G46830/AT3G44260/AT5G64120/AT1G59870/AT2G29650/AT1G07135/AT5G57220/AT5G59450/AT5G59820/AT5G09800/AT1G23030/AT1G66160/AT5G47230/AT1G20823/AT5G65300…	LYK4/LOX4/AT2G25460/RAV2/CSLA7/ERF13/AZF1/AT3G59080/PUB29/HSR4/CML12/SYP122/RLP12/PUB23/OBP2/AT4G15975/AR781/ERF6/WRKY40/4CLL5/HSFA3/EDS16/BGLU26/AT1G19380/AT4G29780/CCA1/CAF1-9/PER71/ABCG36/ANTR1/AT1G07135/CYP81F2/SCL11/ZAT12/PUB28/PUB11/PUB20/ERF5/ATL80/AT5G65300/AT3G19970/ZAT10/PCS1/CAD1/MKK4/AT5G11650/NUDT21/PUMP4/RDUF1/AtNUDT7/PUB27/BAP1/TIFY10A/IPCS2/NAC062/SZF1/WRKY33/XXT1/DSP3/CRK28/GSTU1…	response to organonitrogen compound
GO:0010200	NA	71/1272	421/20876	4.20448e-15	3.17228e-12	2.30361e-12	AT2G23770/AT1G72520/AT2G25460/AT1G68840/AT2G35650/AT2G44840/AT5G67450/AT3G59080/AT3G18710/AT3G50930/AT2G41100/AT3G52400/AT1G71400/AT2G35930/AT1G07640/AT4G15975/AT2G26530/AT4G17490/AT1G80840/AT1G20510/AT5G03720/AT1G74710/AT2G44490/AT1G19380/AT4G29780/AT3G44260/AT5G64120/AT1G59870/AT2G29650/AT1G07135/AT5G57220/AT5G59450/AT5G59820/AT5G09800/AT1G23030/AT1G66160/AT5G47230/AT1G20823/AT5G65300/AT3G19970…	LYK4/LOX4/AT2G25460/RAV2/CSLA7/ERF13/AZF1/AT3G59080/PUB29/HSR4/CML12/SYP122/RLP12/PUB23/OBP2/AT4G15975/AR781/ERF6/WRKY40/4CLL5/HSFA3/EDS16/BGLU26/AT1G19380/AT4G29780/CAF1-9/PER71/ABCG36/ANTR1/AT1G07135/CYP81F2/SCL11/ZAT12/PUB28/PUB11/PUB20/ERF5/ATL80/AT5G65300/AT3G19970/ZAT10/PCS1/CAD1/MKK4/AT5G11650/NUDT21/PUMP4/RDUF1/AtNUDT7/PUB27/BAP1/TIFY10A/IPCS2/NAC062/SZF1/WRKY33/XXT1/DSP3/CRK28/ACA2/SYP12…	response to chitin
GO:0052546	NA	20/1272	41/20876	3.3816e-14	1.27003e-11	9.2226e-12	AT4G01750/AT5G15470/AT3G62270/AT4G01220/AT4G26690/AT3G01040/AT2G35880/AT5G55480/AT5G10430/AT1G66180/AT3G05900/AT1G15210/AT3G24550/AT1G78240/AT3G61130/AT2G16950/AT1G09780/AT5G15350/AT1G76160/AT1G11580	RGXT2/GAUT14/BOR2/MGP4/GDPDL3/GAUT13/WDL4/GDPDL4/AGP4/AT1G66180/AT3G05900/ABCG35/PERK1/QUA2/GAUT1/TRN1/PGM1/ENODL17/sks5/ATPMEPCRA	cell wall pectin metabolic process
GO:0045488	NA	23/1272	56/20876	4.2082e-14	1.27003e-11	9.2226e-12	AT4G01750/AT1G44830/AT5G06700/AT5G15470/AT3G62270/AT4G01220/AT4G26690/AT3G01040/AT2G35880/AT5G55480/AT5G10430/AT1G66180/AT3G05900/AT1G15210/AT5G65810/AT3G24550/AT1G78240/AT3G61130/AT2G16950/AT1G09780/AT5G15350/AT1G76160/AT1G11580	RGXT2/ERF014/TBR/GAUT14/BOR2/MGP4/GDPDL3/GAUT13/WDL4/GDPDL4/AGP4/AT1G66180/AT3G05900/ABCG35/CGR3/PERK1/QUA2/GAUT1/TRN1/PGM1/ENODL17/sks5/ATPMEPCRA	pectin metabolic process
GO:0010393	NA	23/1272	56/20876	4.2082e-14	1.27003e-11	9.2226e-12	AT4G01750/AT1G44830/AT5G06700/AT5G15470/AT3G62270/AT4G01220/AT4G26690/AT3G01040/AT2G35880/AT5G55480/AT5G10430/AT1G66180/AT3G05900/AT1G15210/AT5G65810/AT3G24550/AT1G78240/AT3G61130/AT2G16950/AT1G09780/AT5G15350/AT1G76160/AT1G11580	RGXT2/ERF014/TBR/GAUT14/BOR2/MGP4/GDPDL3/GAUT13/WDL4/GDPDL4/AGP4/AT1G66180/AT3G05900/ABCG35/CGR3/PERK1/QUA2/GAUT1/TRN1/PGM1/ENODL17/sks5/ATPMEPCRA	galacturonan metabolic process
GO:0009611	BP	57/1272	335/20876	1.52492e-12	3.83518e-10	2.78499e-10	AT1G72520/AT3G09940/AT2G26170/AT4G18010/AT4G38620/AT1G01120/AT3G50930/AT2G41100/AT1G05630/AT1G07640/AT3G59050/AT2G26530/AT1G80840/AT1G20510/AT3G56240/AT2G05940/AT3G25780/AT5G53750/AT1G19380/AT4G29780/AT3G44260/AT1G62380/AT2G46510/AT1G07135/AT4G24380/AT5G59820/AT2G47800/AT3G19970/AT1G27730/AT2G27690/AT2G30020/AT4G24570/AT3G46620/AT4G12720/AT3G61060/AT1G65840/AT3G61190/AT1G19180/AT3G55980/AT1G28680…	LOX4/MDAR3/CYP711A1/IP5P2/MYB4/KCS1/HSR4/CML12/AT5PTASE13/OBP2/PAO3/AR781/WRKY40/4CLL5/CCH/RIPK/AOC3/AT5G53750/AT1G19380/AT4G29780/CAF1-9/ACO2/AIB/AT1G07135/AT4G24380/ZAT12/ABCC4/AT3G19970/ZAT10/CYP94C1/AT2G30020/PUMP4/RDUF1/AtNUDT7/AtPP2-A13/PAO4/BAP1/TIFY10A/SZF1/AT1G28680/PDH-E1 BETA/BT2/SAC7/SYP121/AT1G32920/KRP1/CIPK9/XTH22/PERK1/CML24/GSTF10/RBOHD/RPI1/SOT16/AT4G10265/CML38/RAP2-4	response to wounding
GO:0052541	NA	14/1272	24/20876	9.993e-12	2.15421e-09	1.56432e-09	AT3G62270/AT4G26690/AT2G35880/AT5G55480/AT5G10430/AT1G66180/AT3G05900/AT1G15210/AT3G24550/AT2G16950/AT1G09780/AT5G15350/AT1G76160/AT1G11580	BOR2/GDPDL3/WDL4/GDPDL4/AGP4/AT1G66180/AT3G05900/ABCG35/PERK1/TRN1/PGM1/ENODL17/sks5/ATPMEPCRA	plant-type cell wall cellulose metabolic process
GO:0098791	CC	42/1417	254/24998	3.94303e-10	3.86005e-08	3.30896e-08	AT1G79820/AT1G13900/AT5G04480/AT5G06700/AT4G30996/AT3G03050/AT4G16120/AT1G21480/AT2G38360/AT2G20370/AT2G37940/AT1G24460/AT3G62720/AT1G04430/AT4G23010/AT1G25570/AT5G26980/AT5G53340/AT1G51540/AT3G11820/AT4G35335/AT2G38650/AT1G48230/AT4G36890/AT5G65810/AT4G14360/AT1G78240/AT4G39840/AT3G61130/AT2G28310/AT5G61240/AT5G15860/AT5G18280/AT4G39990/AT3G23820/AT3G27230/AT3G49720/AT2G43130/AT3G27220/AT5G25100…	SGB1/PAP2/AT5G04480/TBR/AT4G30996/CSLD3/COBL7/AT1G21480/PRA1B4/MUR3/IPCS2/AT1G24460/XXT1/AT1G04430/UTR2/AT1G25570/SYP41/HPTG1/AT1G51540/SYP121/AT4G35335/GAUT7/AT1G48230/IRX14/CGR3/AT4G14360/QUA2/AT4G39840/GAUT1/AT2G28310/AT5G61240/ICME/APY2/RABA4B/GAE6/AT3G27230/CGR2/RABA5C/AT3G27220/AT5G25100/RGP1/GAE1	Golgi subcompartment
GO:0005802	CC	39/1417	226/24998	4.62282e-10	3.86005e-08	3.30896e-08	AT1G79820/AT1G13900/AT5G04480/AT5G06700/AT4G30996/AT3G03050/AT4G16120/AT1G21480/AT2G38360/AT2G20370/AT2G37940/AT1G24460/AT3G62720/AT1G04430/AT1G25570/AT5G26980/AT5G53340/AT1G51540/AT3G11820/AT4G35335/AT2G38650/AT1G48230/AT4G36890/AT5G65810/AT4G14360/AT1G78240/AT4G39840/AT3G61130/AT2G28310/AT5G61240/AT5G18280/AT4G39990/AT3G23820/AT3G27230/AT3G49720/AT2G43130/AT3G27220/AT5G25100/AT4G30440	SGB1/PAP2/AT5G04480/TBR/AT4G30996/CSLD3/COBL7/AT1G21480/PRA1B4/MUR3/IPCS2/AT1G24460/XXT1/AT1G04430/AT1G25570/SYP41/HPTG1/AT1G51540/SYP121/AT4G35335/GAUT7/AT1G48230/IRX14/CGR3/AT4G14360/QUA2/AT4G39840/GAUT1/AT2G28310/AT5G61240/APY2/RABA4B/GAE6/AT3G27230/CGR2/RABA5C/AT3G27220/AT5G25100/GAE1	trans-Golgi network
GO:0051273	NA	31/1272	139/20876	2.20132e-10	4.15224e-08	3.01523e-08	AT3G08600/AT1G06490/AT1G04040/AT4G39350/AT5G09870/AT5G06700/AT3G62270/AT4G26690/AT2G42580/AT2G22125/AT5G53340/AT2G20190/AT2G35880/AT5G55480/AT5G10430/AT1G66180/AT3G27190/AT3G05900/AT1G15210/AT4G16660/AT3G57410/AT3G24550/AT5G12860/AT1G05570/AT2G16950/AT1G71100/AT5G64740/AT1G09780/AT5G15350/AT1G76160/AT1G11580	AT3G08600/CALS7/AT1G04040/CESA2/CESA5/TBR/BOR2/GDPDL3/TTL3/CSI1/HPTG1/CLASP/WDL4/GDPDL4/AGP4/AT1G66180/UKL2/AT3G05900/ABCG35/AT4G16660/VLN3/PERK1/DIT1/CALS1/TRN1/RPI1/CESA6/PGM1/ENODL17/sks5/ATPMEPCRA	beta-glucan metabolic process
GO:0071396	BP	57/1272	381/20876	2.88811e-10	4.8424e-08	3.5164e-08	AT3G09940/AT4G18010/AT2G44840/AT3G28340/AT4G28720/AT3G52400/AT3G51060/AT1G80840/AT2G05940/AT3G25780/AT1G62380/AT1G15080/AT2G46510/AT1G48270/AT5G65300/AT1G27730/AT5G63490/AT1G53300/AT2G27690/AT2G30020/AT1G51660/AT3G14090/AT4G20940/AT1G15550/AT1G71830/AT4G12720/AT1G19180/AT2G42580/AT3G02800/AT5G64750/AT5G13170/AT3G48360/AT5G25190/AT2G39550/AT1G34210/AT3G11820/AT1G19350/AT3G04580/AT4G39500/AT5G56860…	MDAR3/IP5P2/ERF13/GATL10/YUC8/SYP122/SRS1/WRKY40/RIPK/AOC3/ACO2/LPP2/AIB/GCR1/AT5G65300/ZAT10/CBSCBSPB1/TTL1/CYP94C1/AT2G30020/MKK4/ATEXO70D3/AT4G20940/GA3OX1/SERK1/AtNUDT7/TIFY10A/TTL3/DSP3/ABR1/SWEET15/BT2/ERF003/GGB/SERK2/SYP121/BES1/EIN4/CYP96A11/GATA21/SOT16/GATA22/CIPK15/CPK3/ARAC10/PIF1/PYL4/MYB101/ACO1/CML38/PYL8/PDCB1/ABI4/PYL2/GASA4/GASA6/CP1	cellular response to lipid
GO:0030243	NA	29/1272	126/20876	3.78118e-10	5.70581e-08	4.14338e-08	AT3G08600/AT1G04040/AT4G39350/AT5G09870/AT5G06700/AT3G62270/AT4G26690/AT2G42580/AT2G22125/AT5G53340/AT2G20190/AT2G35880/AT5G55480/AT5G10430/AT1G66180/AT3G27190/AT3G05900/AT1G15210/AT4G16660/AT3G57410/AT3G24550/AT5G12860/AT2G16950/AT1G71100/AT5G64740/AT1G09780/AT5G15350/AT1G76160/AT1G11580	AT3G08600/AT1G04040/CESA2/CESA5/TBR/BOR2/GDPDL3/TTL3/CSI1/HPTG1/CLASP/WDL4/GDPDL4/AGP4/AT1G66180/UKL2/AT3G05900/ABCG35/AT4G16660/VLN3/PERK1/DIT1/TRN1/RPI1/CESA6/PGM1/ENODL17/sks5/ATPMEPCRA	cellulose metabolic process
GO:0009612	BP	20/1272	63/20876	4.66175e-10	6.39508e-08	4.64391e-08	AT3G50930/AT2G41100/AT2G26530/AT1G80840/AT1G19380/AT4G29780/AT3G47690/AT3G44260/AT1G07135/AT1G27730/AT4G24570/AT3G46620/AT3G61190/AT2G06850/AT3G55980/AT3G62720/AT4G27280/AT5G57560/AT5G37770/AT5G56030	HSR4/CML12/AR781/WRKY40/AT1G19380/AT4G29780/EB1A/CAF1-9/AT1G07135/ZAT10/PUMP4/RDUF1/BAP1/XTH4/SZF1/XXT1/KRP1/XTH22/CML24/HSP81-2	response to mechanical stimulus
GO:0048767	BP	36/1272	188/20876	7.43133e-10	9.3449e-08	6.78598e-08	AT5G51310/AT3G43960/AT3G17420/AT4G16370/AT3G05490/AT1G04040/AT5G63990/AT4G28890/AT1G23080/AT5G15580/AT5G64330/AT4G00150/AT4G20270/AT2G26650/AT5G52060/AT4G26690/AT5G20490/AT2G06850/AT3G62720/AT1G75500/AT1G70940/AT1G04430/AT3G55960/AT2G45160/AT4G03190/AT2G20190/AT3G09810/AT1G76920/AT3G51460/AT1G45688/AT3G28860/AT2G22230/AT3G57410/AT5G64740/AT3G54920/AT5G64300	AT5G51310/RDL3/GPK1/ATOPT3/RALFL22/AT1G04040/SAL3/ATL42/PIN7/LNG1/RPT3/SCL6/BAM3/AKT1/BAG1/GDPDL3/XI-K/XTH4/XXT1/WAT1/PIN3/AT1G04430/AT3G55960/SCL27/GRH1/CLASP/IDH6/SKIP15/SAC7/AT1G45688/ABCB19/AT2G22230/VLN3/CESA6/PMR6/RIBA1	root hair elongation
GO:0044431	CC	42/1417	270/24998	2.65298e-09	1.47683e-07	1.26599e-07	AT1G79820/AT1G13900/AT5G04480/AT5G06700/AT4G30996/AT3G03050/AT4G16120/AT1G21480/AT2G38360/AT2G20370/AT2G37940/AT1G24460/AT3G62720/AT1G04430/AT4G23010/AT1G25570/AT5G26980/AT5G53340/AT1G51540/AT3G11820/AT4G35335/AT2G38650/AT1G48230/AT4G36890/AT5G65810/AT4G14360/AT1G78240/AT4G39840/AT3G61130/AT2G28310/AT5G61240/AT5G15860/AT5G18280/AT4G39990/AT3G23820/AT3G27230/AT3G49720/AT2G43130/AT3G27220/AT5G25100…	SGB1/PAP2/AT5G04480/TBR/AT4G30996/CSLD3/COBL7/AT1G21480/PRA1B4/MUR3/IPCS2/AT1G24460/XXT1/AT1G04430/UTR2/AT1G25570/SYP41/HPTG1/AT1G51540/SYP121/AT4G35335/GAUT7/AT1G48230/IRX14/CGR3/AT4G14360/QUA2/AT4G39840/GAUT1/AT2G28310/AT5G61240/ICME/APY2/RABA4B/GAE6/AT3G27230/CGR2/RABA5C/AT3G27220/AT5G25100/RGP1/GAE1	Golgi apparatus part
GO:0010941	BP	57/1272	404/20876	2.7065e-09	3.14162e-07	2.28135e-07	AT2G26170/AT2G35650/AT2G44840/AT2G41100/AT3G52400/AT4G36500/AT2G35930/AT1G07640/AT5G46780/AT2G26530/AT1G68520/AT1G80840/AT1G74710/AT3G56240/AT2G05940/AT3G25780/AT1G19300/AT2G44490/AT2G18730/AT3G57330/AT2G31880/AT2G41940/AT5G64120/AT1G59870/AT2G24550/AT2G29650/AT2G46510/AT1G79110/AT5G55930/AT3G19970/AT1G61740/AT1G65960/AT5G44070/AT5G63490/AT1G29690/AT1G51660/AT1G27100/AT1G32540/AT4G12720/AT1G19180…	CYP711A1/CSLA7/ERF13/CML12/SYP122/AT4G36500/PUB23/OBP2/AT5G46780/AR781/COL6/WRKY40/EDS16/CCH/RIPK/AOC3/GATL1/BGLU26/DGK3/ACA11/SOBIR1/ZFP8/PER71/ABCG36/AT2G24550/ANTR1/AIB/BRG2/OPT1/AT3G19970/AT1G61740/GAD2/PCS1/CBSCBSPB1/CAD1/MKK4/AT1G27100/LOL1/AtNUDT7/TIFY10A/AT4G38550/IPCS2/WRKY33/CIPK7/CAX2/AT1G33590/ACA2/SYP121/AT1G74840/AT2G27500/FAH2/LFNR1/RBOHD/BT1/MYB101/ACA4/NTF2B	regulation of cell death
GO:0043067	BP	56/1272	396/20876	3.42805e-09	3.69495e-07	2.68316e-07	AT2G26170/AT2G35650/AT2G44840/AT2G41100/AT3G52400/AT4G36500/AT2G35930/AT1G07640/AT5G46780/AT2G26530/AT1G68520/AT1G80840/AT1G74710/AT3G56240/AT2G05940/AT3G25780/AT1G19300/AT2G44490/AT2G18730/AT3G57330/AT2G41940/AT5G64120/AT1G59870/AT2G24550/AT2G29650/AT2G46510/AT1G79110/AT5G55930/AT3G19970/AT1G61740/AT1G65960/AT5G44070/AT5G63490/AT1G29690/AT1G51660/AT1G27100/AT1G32540/AT4G12720/AT1G19180/AT4G38550…	CYP711A1/CSLA7/ERF13/CML12/SYP122/AT4G36500/PUB23/OBP2/AT5G46780/AR781/COL6/WRKY40/EDS16/CCH/RIPK/AOC3/GATL1/BGLU26/DGK3/ACA11/ZFP8/PER71/ABCG36/AT2G24550/ANTR1/AIB/BRG2/OPT1/AT3G19970/AT1G61740/GAD2/PCS1/CBSCBSPB1/CAD1/MKK4/AT1G27100/LOL1/AtNUDT7/TIFY10A/AT4G38550/IPCS2/WRKY33/CIPK7/CAX2/AT1G33590/ACA2/SYP121/AT1G74840/AT2G27500/FAH2/LFNR1/RBOHD/BT1/MYB101/ACA4/NTF2B	regulation of programmed cell death
GO:0010073	NA	45/1272	285/20876	3.97149e-09	3.99532e-07	2.90128e-07	AT2G45450/AT1G48480/AT3G54430/AT1G13710/AT4G36920/AT1G70560/AT3G43920/AT2G23950/AT5G15580/AT3G63200/AT4G00150/AT4G20270/AT1G23010/AT3G56370/AT1G44900/AT4G22130/AT2G26730/AT5G13960/AT1G73590/AT5G06250/AT2G47230/AT2G43800/AT1G52310/AT1G31320/AT1G69380/AT1G75500/AT1G70940/AT3G15150/AT2G45160/AT1G49580/AT2G25180/AT4G23740/AT2G41370/AT1G69420/AT2G22420/AT5G55480/AT2G22230/AT4G24670/AT5G65510/AT3G61130…	ZPR1/RKL1/SRS6/CYP78A5/AP2/TAA1/DCL3/AT2G23950/LNG1/PLP9/SCL6/BAM3/LPR1/IRK/MCM2/SRF8/AT2G26730/SUVH4/PIN1/AT5G06250/DUF6/FH2/AT1G52310/LBD4/AT1G69380/WAT1/PIN3/MMS21/SCL27/CRK8/ARR12/AT4G23740/NPR5/PAT22/PER17/GDPDL4/AT2G22230/TAR2/AIL7/GAUT1/AT3G27220/AGP9/AT3G10040/PDF1/AT4G33560	meristem maintenance
GO:0080147	BP	36/1272	203/20876	6.41989e-09	6.05476e-07	4.39678e-07	AT5G51310/AT3G43960/AT3G17420/AT4G16370/AT3G05490/AT1G04040/AT5G63990/AT4G28890/AT1G23080/AT5G15580/AT5G64330/AT4G00150/AT4G20270/AT2G26650/AT5G52060/AT4G26690/AT5G20490/AT2G06850/AT3G62720/AT1G75500/AT1G70940/AT1G04430/AT3G55960/AT2G45160/AT4G03190/AT2G20190/AT3G09810/AT1G76920/AT3G51460/AT1G45688/AT3G28860/AT2G22230/AT3G57410/AT5G64740/AT3G54920/AT5G64300	AT5G51310/RDL3/GPK1/ATOPT3/RALFL22/AT1G04040/SAL3/ATL42/PIN7/LNG1/RPT3/SCL6/BAM3/AKT1/BAG1/GDPDL3/XI-K/XTH4/XXT1/WAT1/PIN3/AT1G04430/AT3G55960/SCL27/GRH1/CLASP/IDH6/SKIP15/SAC7/AT1G45688/ABCB19/AT2G22230/VLN3/CESA6/PMR6/RIBA1	root hair cell development
GO:0006694	BP	37/1272	218/20876	1.34936e-08	1.19775e-06	8.69771e-07	AT2G04680/AT2G39180/AT1G28130/AT3G43960/AT2G27000/AT2G43040/AT1G74660/AT1G70560/AT1G45130/AT5G04220/AT3G19260/AT1G24170/AT5G16590/AT2G05755/AT2G45400/AT3G11320/AT2G26730/AT5G21105/AT4G26690/AT3G07570/AT2G06850/AT3G50660/AT1G30120/AT1G14290/AT2G35880/AT5G10430/AT1G66180/AT2G32720/AT1G48230/AT1G15210/AT5G12860/AT1G77350/AT1G09780/AT5G15350/AT1G72430/AT2G14890/AT1G76160	AT2G04680/CCR2/GH3.17/RDL3/CYP705A8/NPG1/MIF1/TAA1/BGAL5/SYT3/LAG2/GATL8/LRR1/AT2G05755/BEN1/AT3G11320/AT2G26730/AT5G21105/GDPDL3/AT3G07570/XTH4/CYP90B1/PDH-E1 BETA/SBH2/WDL4/AGP4/AT1G66180/CYTB5-B/AT1G48230/ABCG35/DIT1/AT1G77350/PGM1/ENODL17/SAUR78/AGP9/sks5	steroid biosynthetic process
GO:0006576	BP	30/1272	157/20876	2.00436e-08	1.68032e-06	1.2202e-06	AT5G24030/AT4G38620/AT4G15300/AT3G59050/AT3G56240/AT1G19300/AT1G66200/AT2G44490/AT3G05490/AT3G50740/AT4G39950/AT2G43020/AT5G05590/AT1G65840/AT5G59980/AT2G20960/AT5G08170/AT1G75500/AT1G30120/AT5G60890/AT3G13110/AT1G08930/AT2G38860/AT2G20610/AT3G13520/AT2G30870/AT4G31500/AT2G36880/AT1G74100/AT3G23820	SLAH3/MYB4/CYP702A2/PAO3/CCH/GATL1/ATGSR2/BGLU26/RALFL22/UGT72E1/CYP79B2/PAO2/PAI2/PAO4/AT5G59980/pEARLI4/AIH/WAT1/PDH-E1 BETA/MYB34/SAT3/ERD6/DJ1E/SUR1/AGP12/GSTF10/CYP83B1/METK3/SOT16/GAE6	cellular biogenic amine metabolic process
GO:0044106	BP	31/1272	167/20876	2.37642e-08	1.88738e-06	1.37056e-06	AT5G24030/AT4G38620/AT4G15300/AT3G59050/AT3G56240/AT1G19300/AT1G66200/AT2G44490/AT3G05490/AT3G50740/AT4G39950/AT2G43020/AT5G05590/AT1G65840/AT5G59980/AT2G20960/AT5G08170/AT1G75500/AT1G30120/AT5G60890/AT3G13110/AT1G08930/AT2G38860/AT2G20610/AT3G13520/AT2G30870/AT4G31500/AT2G36880/AT1G69040/AT1G74100/AT3G23820	SLAH3/MYB4/CYP702A2/PAO3/CCH/GATL1/ATGSR2/BGLU26/RALFL22/UGT72E1/CYP79B2/PAO2/PAI2/PAO4/AT5G59980/pEARLI4/AIH/WAT1/PDH-E1 BETA/MYB34/SAT3/ERD6/DJ1E/SUR1/AGP12/GSTF10/CYP83B1/METK3/ACR4/SOT16/GAE6	cellular amine metabolic process
GO:0042402	BP	25/1272	117/20876	3.00352e-08	2.15824e-06	1.56725e-06	AT5G24030/AT4G38620/AT4G15300/AT3G59050/AT3G56240/AT1G19300/AT1G66200/AT2G44490/AT3G05490/AT3G50740/AT4G39950/AT2G43020/AT1G65840/AT2G20960/AT1G30120/AT3G13110/AT1G08930/AT2G38860/AT2G20610/AT3G13520/AT2G30870/AT4G31500/AT2G36880/AT1G74100/AT3G23820	SLAH3/MYB4/CYP702A2/PAO3/CCH/GATL1/ATGSR2/BGLU26/RALFL22/UGT72E1/CYP79B2/PAO2/PAO4/pEARLI4/PDH-E1 BETA/SAT3/ERD6/DJ1E/SUR1/AGP12/GSTF10/CYP83B1/METK3/SOT16/GAE6	cellular biogenic amine catabolic process
GO:0009310	BP	25/1272	117/20876	3.00352e-08	2.15824e-06	1.56725e-06	AT5G24030/AT4G38620/AT4G15300/AT3G59050/AT3G56240/AT1G19300/AT1G66200/AT2G44490/AT3G05490/AT3G50740/AT4G39950/AT2G43020/AT1G65840/AT2G20960/AT1G30120/AT3G13110/AT1G08930/AT2G38860/AT2G20610/AT3G13520/AT2G30870/AT4G31500/AT2G36880/AT1G74100/AT3G23820	SLAH3/MYB4/CYP702A2/PAO3/CCH/GATL1/ATGSR2/BGLU26/RALFL22/UGT72E1/CYP79B2/PAO2/PAO4/pEARLI4/PDH-E1 BETA/SAT3/ERD6/DJ1E/SUR1/AGP12/GSTF10/CYP83B1/METK3/SOT16/GAE6	amine catabolic process
GO:0010363	NA	51/1272	371/20876	4.37597e-08	3.00152e-06	2.17961e-06	AT2G26170/AT2G35650/AT2G44840/AT2G41100/AT3G52400/AT4G36500/AT2G35930/AT1G07640/AT5G46780/AT2G26530/AT1G68520/AT1G80840/AT1G74710/AT3G56240/AT2G05940/AT3G25780/AT1G19300/AT2G44490/AT2G18730/AT3G57330/AT2G41940/AT5G64120/AT1G59870/AT2G24550/AT2G29650/AT2G46510/AT5G55930/AT3G19970/AT1G61740/AT1G65960/AT5G44070/AT5G63490/AT1G29690/AT1G51660/AT1G27100/AT1G32540/AT4G12720/AT1G19180/AT4G38550/AT2G37940…	CYP711A1/CSLA7/ERF13/CML12/SYP122/AT4G36500/PUB23/OBP2/AT5G46780/AR781/COL6/WRKY40/EDS16/CCH/RIPK/AOC3/GATL1/BGLU26/DGK3/ACA11/ZFP8/PER71/ABCG36/AT2G24550/ANTR1/AIB/OPT1/AT3G19970/AT1G61740/GAD2/PCS1/CBSCBSPB1/CAD1/MKK4/AT1G27100/LOL1/AtNUDT7/TIFY10A/AT4G38550/IPCS2/WRKY33/CIPK7/CAX2/AT1G33590/ACA2/SYP121/AT1G74840/AT2G27500/LFNR1/BT1/NTF2B	regulation of plant-type hypersensitive response
GO:0012501	BP	58/1272	448/20876	4.61128e-08	3.0254e-06	2.19695e-06	AT2G26170/AT2G35650/AT2G44840/AT2G41100/AT3G52400/AT3G46530/AT4G36500/AT2G35930/AT1G07640/AT5G46780/AT2G26530/AT1G68520/AT1G80840/AT5G15410/AT1G74710/AT3G56240/AT2G05940/AT3G25780/AT1G19300/AT2G44490/AT2G18730/AT3G57330/AT2G41940/AT5G64120/AT1G59870/AT2G24550/AT2G29650/AT2G46510/AT1G79110/AT5G55930/AT3G19970/AT1G61740/AT1G65960/AT5G44070/AT5G63490/AT1G29690/AT1G51660/AT1G27100/AT1G32540/AT4G12720…	CYP711A1/CSLA7/ERF13/CML12/SYP122/RPP13/AT4G36500/PUB23/OBP2/AT5G46780/AR781/COL6/WRKY40/CNGC2/EDS16/CCH/RIPK/AOC3/GATL1/BGLU26/DGK3/ACA11/ZFP8/PER71/ABCG36/AT2G24550/ANTR1/AIB/BRG2/OPT1/AT3G19970/AT1G61740/GAD2/PCS1/CBSCBSPB1/CAD1/MKK4/AT1G27100/LOL1/AtNUDT7/TIFY10A/AT4G38550/IPCS2/WRKY33/CIPK7/CAX2/AT1G33590/ACA2/SYP121/AT1G74840/AT2G27500/FAH2/LFNR1/RBOHD/BT1/MYB101/ACA4/NTF2B	programmed cell death
GO:0080135	BP	52/1272	385/20876	5.79362e-08	3.5394e-06	2.5702e-06	AT2G26170/AT2G35650/AT2G44840/AT2G41100/AT3G52400/AT4G36500/AT2G35930/AT1G07640/AT5G46780/AT2G26530/AT1G68520/AT1G80840/AT1G74710/AT3G56240/AT2G05940/AT3G25780/AT1G19300/AT2G44490/AT2G18730/AT3G57330/AT2G41940/AT5G64120/AT1G59870/AT2G24550/AT2G29650/AT2G46510/AT5G55930/AT3G19970/AT1G61740/AT1G65960/AT5G44070/AT5G63490/AT1G29690/AT1G51660/AT1G27100/AT1G32540/AT4G12720/AT1G19180/AT4G38550/AT2G37940…	CYP711A1/CSLA7/ERF13/CML12/SYP122/AT4G36500/PUB23/OBP2/AT5G46780/AR781/COL6/WRKY40/EDS16/CCH/RIPK/AOC3/GATL1/BGLU26/DGK3/ACA11/ZFP8/PER71/ABCG36/AT2G24550/ANTR1/AIB/OPT1/AT3G19970/AT1G61740/GAD2/PCS1/CBSCBSPB1/CAD1/MKK4/AT1G27100/LOL1/AtNUDT7/TIFY10A/AT4G38550/IPCS2/WRKY33/CIPK7/SPX1/CAX2/AT1G33590/ACA2/SYP121/AT1G74840/AT2G27500/LFNR1/BT1/NTF2B	regulation of cellular response to stress
GO:0008219	BP	62/1272	496/20876	5.86382e-08	3.5394e-06	2.5702e-06	AT2G26170/AT2G35650/AT2G44840/AT2G41100/AT3G52400/AT3G46530/AT4G36500/AT2G35930/AT1G07640/AT5G46780/AT2G26530/AT1G68520/AT1G80840/AT5G15410/AT1G74710/AT5G65970/AT3G56240/AT2G05940/AT3G25780/AT1G19300/AT2G44490/AT2G18730/AT3G57330/AT2G31880/AT2G41940/AT5G64120/AT1G59870/AT2G24550/AT2G29650/AT2G46510/AT1G79110/AT5G55930/AT3G19970/AT1G61740/AT1G65960/AT5G44070/AT5G63490/AT1G29690/AT1G51660/AT1G27100…	CYP711A1/CSLA7/ERF13/CML12/SYP122/RPP13/AT4G36500/PUB23/OBP2/AT5G46780/AR781/COL6/WRKY40/CNGC2/EDS16/MLO10/CCH/RIPK/AOC3/GATL1/BGLU26/DGK3/ACA11/SOBIR1/ZFP8/PER71/ABCG36/AT2G24550/ANTR1/AIB/BRG2/OPT1/AT3G19970/AT1G61740/GAD2/PCS1/CBSCBSPB1/CAD1/MKK4/AT1G27100/LOL1/AtNUDT7/TIFY10A/AT4G38550/IPCS2/WRKY33/CIPK7/CAX2/AT1G33590/ACA2/SYP121/AT1G74840/AT2G27500/FAH2/LFNR1/UBA2C/RBOHD/PTP1/BT1/MYB101/ACA…	cell death
GO:0009626	NA	53/1272	400/20876	8.18531e-08	4.75063e-06	3.44976e-06	AT2G26170/AT2G35650/AT2G44840/AT2G41100/AT3G52400/AT3G46530/AT4G36500/AT2G35930/AT1G07640/AT5G46780/AT2G26530/AT1G68520/AT1G80840/AT5G15410/AT1G74710/AT3G56240/AT2G05940/AT3G25780/AT1G19300/AT2G44490/AT2G18730/AT3G57330/AT2G41940/AT5G64120/AT1G59870/AT2G24550/AT2G29650/AT2G46510/AT5G55930/AT3G19970/AT1G61740/AT1G65960/AT5G44070/AT5G63490/AT1G29690/AT1G51660/AT1G27100/AT1G32540/AT4G12720/AT1G19180…	CYP711A1/CSLA7/ERF13/CML12/SYP122/RPP13/AT4G36500/PUB23/OBP2/AT5G46780/AR781/COL6/WRKY40/CNGC2/EDS16/CCH/RIPK/AOC3/GATL1/BGLU26/DGK3/ACA11/ZFP8/PER71/ABCG36/AT2G24550/ANTR1/AIB/OPT1/AT3G19970/AT1G61740/GAD2/PCS1/CBSCBSPB1/CAD1/MKK4/AT1G27100/LOL1/AtNUDT7/TIFY10A/AT4G38550/IPCS2/WRKY33/CIPK7/CAX2/AT1G33590/ACA2/SYP121/AT1G74840/AT2G27500/LFNR1/BT1/NTF2B	plant-type hypersensitive response
GO:0048509	NA	36/1272	224/20876	8.88101e-08	4.77909e-06	3.47043e-06	AT2G26170/AT2G45450/AT1G48480/AT1G13710/AT1G74660/AT1G04020/AT5G43270/AT3G43920/AT1G65470/AT2G23950/AT2G15570/AT5G15580/AT3G63200/AT4G20270/AT3G56370/AT1G44900/AT4G22130/AT2G26730/AT1G31320/AT1G69380/AT1G75500/AT1G70940/AT3G15150/AT1G49580/AT2G25180/AT4G23740/AT1G69420/AT2G22420/AT5G55480/AT2G22230/AT3G61130/AT3G27220/AT2G14890/AT3G10040/AT2G42840/AT4G33560	CYP711A1/ZPR1/RKL1/CYP78A5/MIF1/ATBARD1/SPL2/DCL3/FAS1/AT2G23950/ATHM3/LNG1/PLP9/BAM3/IRK/MCM2/SRF8/AT2G26730/LBD4/AT1G69380/WAT1/PIN3/MMS21/CRK8/ARR12/AT4G23740/PAT22/PER17/GDPDL4/AT2G22230/GAUT1/AT3G27220/AGP9/AT3G10040/PDF1/AT4G33560	regulation of meristem development
GO:0034050	NA	53/1272	401/20876	8.88751e-08	4.77909e-06	3.47043e-06	AT2G26170/AT2G35650/AT2G44840/AT2G41100/AT3G52400/AT3G46530/AT4G36500/AT2G35930/AT1G07640/AT5G46780/AT2G26530/AT1G68520/AT1G80840/AT5G15410/AT1G74710/AT3G56240/AT2G05940/AT3G25780/AT1G19300/AT2G44490/AT2G18730/AT3G57330/AT2G41940/AT5G64120/AT1G59870/AT2G24550/AT2G29650/AT2G46510/AT5G55930/AT3G19970/AT1G61740/AT1G65960/AT5G44070/AT5G63490/AT1G29690/AT1G51660/AT1G27100/AT1G32540/AT4G12720/AT1G19180…	CYP711A1/CSLA7/ERF13/CML12/SYP122/RPP13/AT4G36500/PUB23/OBP2/AT5G46780/AR781/COL6/WRKY40/CNGC2/EDS16/CCH/RIPK/AOC3/GATL1/BGLU26/DGK3/ACA11/ZFP8/PER71/ABCG36/AT2G24550/ANTR1/AIB/OPT1/AT3G19970/AT1G61740/GAD2/PCS1/CBSCBSPB1/CAD1/MKK4/AT1G27100/LOL1/AtNUDT7/TIFY10A/AT4G38550/IPCS2/WRKY33/CIPK7/CAX2/AT1G33590/ACA2/SYP121/AT1G74840/AT2G27500/LFNR1/BT1/NTF2B	host programmed cell death induced by symbiont
GO:0008202	BP	38/1272	244/20876	9.18446e-08	4.77909e-06	3.47043e-06	AT2G04680/AT2G39180/AT1G28130/AT3G43960/AT2G27000/AT2G43040/AT4G22540/AT1G74660/AT1G70560/AT1G45130/AT5G04220/AT3G19260/AT1G24170/AT5G16590/AT2G05755/AT2G45400/AT3G11320/AT2G26730/AT5G21105/AT4G26690/AT3G07570/AT2G06850/AT3G50660/AT1G30120/AT1G14290/AT2G35880/AT5G10430/AT1G66180/AT2G32720/AT1G48230/AT1G15210/AT5G12860/AT1G77350/AT1G09780/AT5G15350/AT1G72430/AT2G14890/AT1G76160	AT2G04680/CCR2/GH3.17/RDL3/CYP705A8/NPG1/ORP2A/MIF1/TAA1/BGAL5/SYT3/LAG2/GATL8/LRR1/AT2G05755/BEN1/AT3G11320/AT2G26730/AT5G21105/GDPDL3/AT3G07570/XTH4/CYP90B1/PDH-E1 BETA/SBH2/WDL4/AGP4/AT1G66180/CYTB5-B/AT1G48230/ABCG35/DIT1/AT1G77350/PGM1/ENODL17/SAUR78/AGP9/sks5	steroid metabolic process
GO:0035266	NA	31/1272	179/20876	1.24213e-07	6.24789e-06	4.53703e-06	AT2G45450/AT1G48480/AT1G13710/AT3G43920/AT2G23950/AT5G15580/AT3G63200/AT4G20270/AT3G56370/AT1G44900/AT4G22130/AT2G26730/AT1G31320/AT1G69380/AT1G75500/AT1G70940/AT3G15150/AT1G49580/AT2G25180/AT4G23740/AT1G69420/AT2G22420/AT5G55480/AT2G22230/AT3G61130/AT3G27220/AT2G14890/AT3G10040/AT2G40220/AT2G42840/AT4G33560	ZPR1/RKL1/CYP78A5/DCL3/AT2G23950/LNG1/PLP9/BAM3/IRK/MCM2/SRF8/AT2G26730/LBD4/AT1G69380/WAT1/PIN3/MMS21/CRK8/ARR12/AT4G23740/PAT22/PER17/GDPDL4/AT2G22230/GAUT1/AT3G27220/AGP9/AT3G10040/ABI4/PDF1/AT4G33560	meristem growth
GO:0044036	BP	44/1272	309/20876	1.32997e-07	6.34632e-06	4.6085e-06	AT2G38320/AT4G01750/AT3G59690/AT5G18690/AT5G22940/AT4G23410/AT1G19300/AT2G23050/AT1G33800/AT4G31020/AT3G21710/AT5G15470/AT3G62270/AT5G08390/AT5G25820/AT4G01220/AT1G73590/AT1G10570/AT4G26690/AT2G20370/AT1G77630/AT3G62720/AT3G01040/AT5G26980/AT1G09460/AT2G35880/AT5G55480/AT5G10430/AT1G66180/AT3G05900/AT1G21880/AT1G15210/AT4G36890/AT3G24550/AT1G78240/AT3G61130/AT2G16950/AT1G09780/AT4G30290/AT5G15350…	TBL34/RGXT2/IQD13/AGP25/F8H/TET5/GATL1/NPY4/GXM3/AT4G31020/VUP1/GAUT14/BOR2/AT5G08390/AT5G25820/MGP4/PIN1/ULP1C/GDPDL3/MUR3/LYM3/XXT1/GAUT13/SYP41/AT1G09460/WDL4/GDPDL4/AGP4/AT1G66180/AT3G05900/LYM1/ABCG35/IRX14/PERK1/QUA2/GAUT1/TRN1/PGM1/XTH19/ENODL17/ACO1/sks5/XTH31/ATPMEPCRA	cell wall macromolecule metabolic process
GO:0010075	NA	30/1272	171/20876	1.47198e-07	6.34632e-06	4.6085e-06	AT2G45450/AT1G48480/AT1G13710/AT3G43920/AT2G23950/AT5G15580/AT3G63200/AT4G20270/AT3G56370/AT1G44900/AT4G22130/AT2G26730/AT1G31320/AT1G69380/AT1G75500/AT1G70940/AT3G15150/AT1G49580/AT2G25180/AT4G23740/AT1G69420/AT2G22420/AT5G55480/AT2G22230/AT3G61130/AT3G27220/AT2G14890/AT3G10040/AT2G42840/AT4G33560	ZPR1/RKL1/CYP78A5/DCL3/AT2G23950/LNG1/PLP9/BAM3/IRK/MCM2/SRF8/AT2G26730/LBD4/AT1G69380/WAT1/PIN3/MMS21/CRK8/ARR12/AT4G23740/PAT22/PER17/GDPDL4/AT2G22230/GAUT1/AT3G27220/AGP9/AT3G10040/PDF1/AT4G33560	regulation of meristem growth
GO:0009832	NA	30/1272	171/20876	1.47198e-07	6.34632e-06	4.6085e-06	AT4G01750/AT3G08600/AT1G04040/AT4G39350/AT5G64330/AT5G09870/AT5G06700/AT5G15470/AT3G03050/AT3G56370/AT4G01220/AT2G26730/AT4G26690/AT2G42580/AT1G75500/AT3G01040/AT2G22125/AT2G20190/AT1G69420/AT5G55480/AT2G22230/AT3G57410/AT4G14360/AT1G78240/AT3G61130/AT5G12860/AT5G64740/AT3G55340/AT1G41830/AT3G02230	RGXT2/AT3G08600/AT1G04040/CESA2/RPT3/CESA5/TBR/GAUT14/CSLD3/IRK/MGP4/AT2G26730/GDPDL3/TTL3/WAT1/GAUT13/CSI1/CLASP/PAT22/GDPDL4/AT2G22230/VLN3/AT4G14360/QUA2/GAUT1/DIT1/CESA6/PHIP1/SKS6/RGP1	plant-type cell wall biogenesis
GO:0009738	BP	38/1272	248/20876	1.41553e-07	6.34632e-06	4.6085e-06	AT3G09940/AT4G18010/AT2G44840/AT3G28340/AT3G52400/AT1G80840/AT2G05940/AT3G25780/AT1G15080/AT2G46510/AT1G48270/AT5G65300/AT1G27730/AT5G63490/AT1G53300/AT2G27690/AT2G30020/AT1G51660/AT3G14090/AT4G20940/AT4G12720/AT1G19180/AT3G02800/AT5G64750/AT3G48360/AT2G39550/AT3G11820/AT3G04580/AT1G74100/AT5G01810/AT4G23650/AT5G62880/AT2G38310/AT2G32460/AT1G76650/AT5G53160/AT2G40220/AT2G26040	MDAR3/IP5P2/ERF13/GATL10/SYP122/WRKY40/RIPK/AOC3/LPP2/AIB/GCR1/AT5G65300/ZAT10/CBSCBSPB1/TTL1/CYP94C1/AT2G30020/MKK4/ATEXO70D3/AT4G20940/AtNUDT7/TIFY10A/DSP3/ABR1/BT2/GGB/SYP121/EIN4/SOT16/CIPK15/CPK3/ARAC10/PYL4/MYB101/CML38/PYL8/ABI4/PYL2	abscisic acid-activated signaling pathway
GO:0006612	BP	50/1272	374/20876	1.43424e-07	6.34632e-06	4.6085e-06	AT2G26170/AT2G35650/AT2G44840/AT2G41100/AT3G52400/AT4G36500/AT2G35930/AT1G07640/AT5G46780/AT2G26530/AT1G68520/AT1G80840/AT1G74710/AT3G56240/AT2G05940/AT3G25780/AT1G19300/AT2G44490/AT2G18730/AT3G57330/AT2G41940/AT5G64120/AT1G59870/AT2G24550/AT2G29650/AT2G46510/AT5G55930/AT3G19970/AT1G61740/AT1G65960/AT5G44070/AT5G63490/AT1G29690/AT1G51660/AT1G27100/AT4G12720/AT1G19180/AT4G38550/AT2G37940/AT2G38470…	CYP711A1/CSLA7/ERF13/CML12/SYP122/AT4G36500/PUB23/OBP2/AT5G46780/AR781/COL6/WRKY40/EDS16/CCH/RIPK/AOC3/GATL1/BGLU26/DGK3/ACA11/ZFP8/PER71/ABCG36/AT2G24550/ANTR1/AIB/OPT1/AT3G19970/AT1G61740/GAD2/PCS1/CBSCBSPB1/CAD1/MKK4/AT1G27100/AtNUDT7/TIFY10A/AT4G38550/IPCS2/WRKY33/CIPK7/CAX2/AT1G33590/ACA2/SYP121/AT1G74840/AT2G27500/LFNR1/BT1/NTF2B	protein targeting to membrane
GO:0045088	BP	54/1272	419/20876	1.55311e-07	6.51011e-06	4.72744e-06	AT2G26170/AT2G35650/AT2G44840/AT2G41100/AT3G52400/AT4G36500/AT2G35930/AT1G07640/AT5G46780/AT2G26530/AT1G68520/AT1G80840/AT1G74710/AT3G56240/AT2G05940/AT3G25780/AT1G19300/AT2G44490/AT2G18730/AT3G57330/AT2G41940/AT5G64120/AT1G59870/AT2G24550/AT2G29650/AT2G46510/AT5G55930/AT3G19970/AT1G61740/AT1G65960/AT5G44070/AT5G63490/AT1G29690/AT1G51660/AT1G27100/AT1G32540/AT4G12720/AT1G19180/AT4G38550/AT2G37940…	CYP711A1/CSLA7/ERF13/CML12/SYP122/AT4G36500/PUB23/OBP2/AT5G46780/AR781/COL6/WRKY40/EDS16/CCH/RIPK/AOC3/GATL1/BGLU26/DGK3/ACA11/ZFP8/PER71/ABCG36/AT2G24550/ANTR1/AIB/OPT1/AT3G19970/AT1G61740/GAD2/PCS1/CBSCBSPB1/CAD1/MKK4/AT1G27100/LOL1/AtNUDT7/TIFY10A/AT4G38550/IPCS2/WRKY33/CIPK7/CAX2/AT1G33590/NPR5/ACA2/SYP121/AT1G74840/AT2G27500/LFNR1/ERDJ3B/SDF2/BT1/NTF2B	regulation of innate immune response
GO:0090150	BP	50/1272	377/20876	1.8412e-07	6.77653e-06	4.92091e-06	AT2G26170/AT2G35650/AT2G44840/AT2G41100/AT3G52400/AT4G36500/AT2G35930/AT1G07640/AT5G46780/AT2G26530/AT1G68520/AT1G80840/AT1G74710/AT3G56240/AT2G05940/AT3G25780/AT1G19300/AT2G44490/AT2G18730/AT3G57330/AT2G41940/AT5G64120/AT1G59870/AT2G24550/AT2G29650/AT2G46510/AT5G55930/AT3G19970/AT1G61740/AT1G65960/AT5G44070/AT5G63490/AT1G29690/AT1G51660/AT1G27100/AT4G12720/AT1G19180/AT4G38550/AT2G37940/AT2G38470…	CYP711A1/CSLA7/ERF13/CML12/SYP122/AT4G36500/PUB23/OBP2/AT5G46780/AR781/COL6/WRKY40/EDS16/CCH/RIPK/AOC3/GATL1/BGLU26/DGK3/ACA11/ZFP8/PER71/ABCG36/AT2G24550/ANTR1/AIB/OPT1/AT3G19970/AT1G61740/GAD2/PCS1/CBSCBSPB1/CAD1/MKK4/AT1G27100/AtNUDT7/TIFY10A/AT4G38550/IPCS2/WRKY33/CIPK7/CAX2/AT1G33590/ACA2/SYP121/AT1G74840/AT2G27500/LFNR1/BT1/NTF2B	establishment of protein localization to membrane
GO:0072657	BP	50/1272	377/20876	1.8412e-07	6.77653e-06	4.92091e-06	AT2G26170/AT2G35650/AT2G44840/AT2G41100/AT3G52400/AT4G36500/AT2G35930/AT1G07640/AT5G46780/AT2G26530/AT1G68520/AT1G80840/AT1G74710/AT3G56240/AT2G05940/AT3G25780/AT1G19300/AT2G44490/AT2G18730/AT3G57330/AT2G41940/AT5G64120/AT1G59870/AT2G24550/AT2G29650/AT2G46510/AT5G55930/AT3G19970/AT1G61740/AT1G65960/AT5G44070/AT5G63490/AT1G29690/AT1G51660/AT1G27100/AT4G12720/AT1G19180/AT4G38550/AT2G37940/AT2G38470…	CYP711A1/CSLA7/ERF13/CML12/SYP122/AT4G36500/PUB23/OBP2/AT5G46780/AR781/COL6/WRKY40/EDS16/CCH/RIPK/AOC3/GATL1/BGLU26/DGK3/ACA11/ZFP8/PER71/ABCG36/AT2G24550/ANTR1/AIB/OPT1/AT3G19970/AT1G61740/GAD2/PCS1/CBSCBSPB1/CAD1/MKK4/AT1G27100/AtNUDT7/TIFY10A/AT4G38550/IPCS2/WRKY33/CIPK7/CAX2/AT1G33590/ACA2/SYP121/AT1G74840/AT2G27500/LFNR1/BT1/NTF2B	protein localization to membrane
GO:0050776	BP	54/1272	421/20876	1.81529e-07	6.77653e-06	4.92091e-06	AT2G26170/AT2G35650/AT2G44840/AT2G41100/AT3G52400/AT4G36500/AT2G35930/AT1G07640/AT5G46780/AT2G26530/AT1G68520/AT1G80840/AT1G74710/AT3G56240/AT2G05940/AT3G25780/AT1G19300/AT2G44490/AT2G18730/AT3G57330/AT2G41940/AT5G64120/AT1G59870/AT2G24550/AT2G29650/AT2G46510/AT5G55930/AT3G19970/AT1G61740/AT1G65960/AT5G44070/AT5G63490/AT1G29690/AT1G51660/AT1G27100/AT1G32540/AT4G12720/AT1G19180/AT4G38550/AT2G37940…	CYP711A1/CSLA7/ERF13/CML12/SYP122/AT4G36500/PUB23/OBP2/AT5G46780/AR781/COL6/WRKY40/EDS16/CCH/RIPK/AOC3/GATL1/BGLU26/DGK3/ACA11/ZFP8/PER71/ABCG36/AT2G24550/ANTR1/AIB/OPT1/AT3G19970/AT1G61740/GAD2/PCS1/CBSCBSPB1/CAD1/MKK4/AT1G27100/LOL1/AtNUDT7/TIFY10A/AT4G38550/IPCS2/WRKY33/CIPK7/CAX2/AT1G33590/NPR5/ACA2/SYP121/AT1G74840/AT2G27500/LFNR1/ERDJ3B/SDF2/BT1/NTF2B	regulation of immune response
GO:0048765	BP	45/1272	323/20876	1.82696e-07	6.77653e-06	4.92091e-06	AT2G04680/AT5G51310/AT3G43960/AT3G17420/AT4G16370/AT3G05490/AT1G04040/AT1G19220/AT5G63990/AT4G28890/AT1G23080/AT5G15580/AT5G64330/AT1G78770/AT4G00150/AT4G20270/AT2G26650/AT5G14750/AT3G23590/AT5G52060/AT4G26690/AT5G20490/AT2G06850/AT3G62720/AT1G75500/AT2G34680/AT1G70940/AT1G04430/AT3G55960/AT2G45160/AT4G03190/AT2G20190/AT2G36910/AT3G09810/AT1G76920/AT3G51460/AT1G45688/AT5G55480/AT3G28860/AT2G22230…	AT2G04680/AT5G51310/RDL3/GPK1/ATOPT3/RALFL22/AT1G04040/ARF19/SAL3/ATL42/PIN7/LNG1/RPT3/APC6/SCL6/BAM3/AKT1/WER/MED33A/BAG1/GDPDL3/XI-K/XTH4/XXT1/WAT1/AIR9/PIN3/AT1G04430/AT3G55960/SCL27/GRH1/CLASP/ABCB1/IDH6/SKIP15/SAC7/AT1G45688/GDPDL4/ABCB19/AT2G22230/IRX14/VLN3/CESA6/PMR6/RIBA1	root hair cell differentiation
GO:0048764	BP	45/1272	323/20876	1.82696e-07	6.77653e-06	4.92091e-06	AT2G04680/AT5G51310/AT3G43960/AT3G17420/AT4G16370/AT3G05490/AT1G04040/AT1G19220/AT5G63990/AT4G28890/AT1G23080/AT5G15580/AT5G64330/AT1G78770/AT4G00150/AT4G20270/AT2G26650/AT5G14750/AT3G23590/AT5G52060/AT4G26690/AT5G20490/AT2G06850/AT3G62720/AT1G75500/AT2G34680/AT1G70940/AT1G04430/AT3G55960/AT2G45160/AT4G03190/AT2G20190/AT2G36910/AT3G09810/AT1G76920/AT3G51460/AT1G45688/AT5G55480/AT3G28860/AT2G22230…	AT2G04680/AT5G51310/RDL3/GPK1/ATOPT3/RALFL22/AT1G04040/ARF19/SAL3/ATL42/PIN7/LNG1/RPT3/APC6/SCL6/BAM3/AKT1/WER/MED33A/BAG1/GDPDL3/XI-K/XTH4/XXT1/WAT1/AIR9/PIN3/AT1G04430/AT3G55960/SCL27/GRH1/CLASP/ABCB1/IDH6/SKIP15/SAC7/AT1G45688/GDPDL4/ABCB19/AT2G22230/IRX14/VLN3/CESA6/PMR6/RIBA1	trichoblast maturation
GO:0048469	BP	45/1272	324/20876	1.99931e-07	7.18323e-06	5.21624e-06	AT2G04680/AT5G51310/AT3G43960/AT3G17420/AT4G16370/AT3G05490/AT1G04040/AT1G19220/AT5G63990/AT4G28890/AT1G23080/AT5G15580/AT5G64330/AT1G78770/AT4G00150/AT4G20270/AT2G26650/AT5G14750/AT3G23590/AT5G52060/AT4G26690/AT5G20490/AT2G06850/AT3G62720/AT1G75500/AT2G34680/AT1G70940/AT1G04430/AT3G55960/AT2G45160/AT4G03190/AT2G20190/AT2G36910/AT3G09810/AT1G76920/AT3G51460/AT1G45688/AT5G55480/AT3G28860/AT2G22230…	AT2G04680/AT5G51310/RDL3/GPK1/ATOPT3/RALFL22/AT1G04040/ARF19/SAL3/ATL42/PIN7/LNG1/RPT3/APC6/SCL6/BAM3/AKT1/WER/MED33A/BAG1/GDPDL3/XI-K/XTH4/XXT1/WAT1/AIR9/PIN3/AT1G04430/AT3G55960/SCL27/GRH1/CLASP/ABCB1/IDH6/SKIP15/SAC7/AT1G45688/GDPDL4/ABCB19/AT2G22230/IRX14/VLN3/CESA6/PMR6/RIBA1	cell maturation
GO:0097306	BP	39/1272	263/20876	2.34389e-07	7.52539e-06	5.4647e-06	AT3G09940/AT4G18010/AT2G44840/AT3G28340/AT3G52400/AT1G80840/AT2G05940/AT3G25780/AT1G15080/AT2G46510/AT1G48270/AT5G65300/AT1G27730/AT5G63490/AT1G53300/AT2G27690/AT2G30020/AT1G51660/AT3G14090/AT4G20940/AT4G12720/AT1G19180/AT3G02800/AT5G64750/AT5G13170/AT3G48360/AT2G39550/AT3G11820/AT3G04580/AT1G74100/AT5G01810/AT4G23650/AT5G62880/AT2G38310/AT2G32460/AT1G76650/AT5G53160/AT2G40220/AT2G26040	MDAR3/IP5P2/ERF13/GATL10/SYP122/WRKY40/RIPK/AOC3/LPP2/AIB/GCR1/AT5G65300/ZAT10/CBSCBSPB1/TTL1/CYP94C1/AT2G30020/MKK4/ATEXO70D3/AT4G20940/AtNUDT7/TIFY10A/DSP3/ABR1/SWEET15/BT2/GGB/SYP121/EIN4/SOT16/CIPK15/CPK3/ARAC10/PYL4/MYB101/CML38/PYL8/ABI4/PYL2	cellular response to alcohol
GO:0071215	BP	39/1272	263/20876	2.34389e-07	7.52539e-06	5.4647e-06	AT3G09940/AT4G18010/AT2G44840/AT3G28340/AT3G52400/AT1G80840/AT2G05940/AT3G25780/AT1G15080/AT2G46510/AT1G48270/AT5G65300/AT1G27730/AT5G63490/AT1G53300/AT2G27690/AT2G30020/AT1G51660/AT3G14090/AT4G20940/AT4G12720/AT1G19180/AT3G02800/AT5G64750/AT5G13170/AT3G48360/AT2G39550/AT3G11820/AT3G04580/AT1G74100/AT5G01810/AT4G23650/AT5G62880/AT2G38310/AT2G32460/AT1G76650/AT5G53160/AT2G40220/AT2G26040	MDAR3/IP5P2/ERF13/GATL10/SYP122/WRKY40/RIPK/AOC3/LPP2/AIB/GCR1/AT5G65300/ZAT10/CBSCBSPB1/TTL1/CYP94C1/AT2G30020/MKK4/ATEXO70D3/AT4G20940/AtNUDT7/TIFY10A/DSP3/ABR1/SWEET15/BT2/GGB/SYP121/EIN4/SOT16/CIPK15/CPK3/ARAC10/PYL4/MYB101/CML38/PYL8/ABI4/PYL2	cellular response to abscisic acid stimulus
GO:0042546	BP	47/1272	347/20876	2.29265e-07	7.52539e-06	5.4647e-06	AT2G38320/AT4G01750/AT3G59690/AT5G18690/AT3G08600/AT5G22940/AT4G35320/AT4G24510/AT1G19300/AT1G04040/AT1G33800/AT3G21710/AT4G39350/AT5G64330/AT5G09870/AT5G06700/AT5G15470/AT3G03050/AT5G08390/AT3G56370/AT5G25820/AT4G01220/AT2G26730/AT1G10570/AT4G26690/AT2G42580/AT1G75500/AT3G01040/AT5G26980/AT2G22125/AT2G20190/AT1G69420/AT5G55480/AT2G22230/AT4G36890/AT3G57410/AT4G14360/AT1G78240/AT3G61130/AT5G12860…	TBL34/RGXT2/IQD13/AGP25/AT3G08600/F8H/AT4G35320/CER2/GATL1/AT1G04040/GXM3/VUP1/CESA2/RPT3/CESA5/TBR/GAUT14/CSLD3/AT5G08390/IRK/AT5G25820/MGP4/AT2G26730/ULP1C/GDPDL3/TTL3/WAT1/GAUT13/SYP41/CSI1/CLASP/PAT22/GDPDL4/AT2G22230/IRX14/VLN3/AT4G14360/QUA2/GAUT1/DIT1/ENODL19/CESA6/PHIP1/PAE12/SKS6/RGP1/XTH31	cell wall biogenesis
GO:0010015	BP	57/1272	458/20876	2.31947e-07	7.52539e-06	5.4647e-06	AT2G04680/AT5G51310/AT3G43960/AT3G17420/AT4G16370/AT3G05490/AT1G04040/AT1G19220/AT5G63990/AT1G70560/AT4G28890/AT1G23080/AT5G15580/AT5G64330/AT1G78770/AT4G00150/AT4G20270/AT2G26650/AT5G14750/AT3G23590/AT5G52060/AT3G56370/AT1G44900/AT2G26730/AT4G26690/AT5G20490/AT2G06850/AT3G62720/AT1G69380/AT1G75500/AT2G34680/AT1G70940/AT3G15150/AT1G04430/AT3G55960/AT1G49430/AT2G45160/AT4G03190/AT2G20190/AT2G36910…	AT2G04680/AT5G51310/RDL3/GPK1/ATOPT3/RALFL22/AT1G04040/ARF19/SAL3/TAA1/ATL42/PIN7/LNG1/RPT3/APC6/SCL6/BAM3/AKT1/WER/MED33A/BAG1/IRK/MCM2/AT2G26730/GDPDL3/XI-K/XTH4/XXT1/AT1G69380/WAT1/AIR9/PIN3/MMS21/AT1G04430/AT3G55960/LACS2/SCL27/GRH1/CLASP/ABCB1/ARR12/IDH6/SKIP15/SAC7/AT1G45688/GDPDL4/ABCB19/AT2G22230/TAR2/RLF/AIR12/IRX14/VLN3/CESA6/PMR6/RIBA1/AT5G25460	root morphogenesis
GO:0002682	BP	54/1272	424/20876	2.28786e-07	7.52539e-06	5.4647e-06	AT2G26170/AT2G35650/AT2G44840/AT2G41100/AT3G52400/AT4G36500/AT2G35930/AT1G07640/AT5G46780/AT2G26530/AT1G68520/AT1G80840/AT1G74710/AT3G56240/AT2G05940/AT3G25780/AT1G19300/AT2G44490/AT2G18730/AT3G57330/AT2G41940/AT5G64120/AT1G59870/AT2G24550/AT2G29650/AT2G46510/AT5G55930/AT3G19970/AT1G61740/AT1G65960/AT5G44070/AT5G63490/AT1G29690/AT1G51660/AT1G27100/AT1G32540/AT4G12720/AT1G19180/AT4G38550/AT2G37940…	CYP711A1/CSLA7/ERF13/CML12/SYP122/AT4G36500/PUB23/OBP2/AT5G46780/AR781/COL6/WRKY40/EDS16/CCH/RIPK/AOC3/GATL1/BGLU26/DGK3/ACA11/ZFP8/PER71/ABCG36/AT2G24550/ANTR1/AIB/OPT1/AT3G19970/AT1G61740/GAD2/PCS1/CBSCBSPB1/CAD1/MKK4/AT1G27100/LOL1/AtNUDT7/TIFY10A/AT4G38550/IPCS2/WRKY33/CIPK7/CAX2/AT1G33590/NPR5/ACA2/SYP121/AT1G74840/AT2G27500/LFNR1/ERDJ3B/SDF2/BT1/NTF2B	regulation of immune system process
GO:0047262	NA	11/1205	25/20495	5.75481e-08	1.30136e-05	1.13935e-05	AT3G28340/AT1G19300/AT2G30575/AT1G06780/AT1G24170/AT3G58790/AT5G15470/AT3G01040/AT2G38650/AT3G61130/AT5G47780	GATL10/GATL1/GAUT5/GAUT6/GATL8/GAUT15/GAUT14/GAUT13/GAUT7/GAUT1/GAUT4	polygalacturonate 4-alpha-galacturonosyltransferase activity
GO:0016758	MF	41/1205	280/20495	6.25654e-08	1.30136e-05	1.13935e-05	AT2G35710/AT2G35650/AT3G28340/AT2G36790/AT5G66690/AT5G40390/AT1G06490/AT1G19300/AT3G50740/AT3G43190/AT2G24630/AT5G15050/AT2G37585/AT2G30575/AT1G06780/AT1G07240/AT4G39350/AT1G24170/AT5G20830/AT5G09870/AT3G58790/AT5G15470/AT3G03050/AT2G37940/AT2G06850/AT3G01040/AT5G53340/AT2G26100/AT5G39990/AT2G16890/AT5G57560/AT2G38650/AT1G14720/AT3G61130/AT1G05570/AT5G47780/AT5G64740/AT5G22740/AT3G02230/AT3G21560…	PGSIP8/CSLA7/GATL10/UGT73C6/UGT72E2/RFS5/CALS7/GATL1/UGT72E1/SUS4/CSLC8/GLCAT14B/GLCAT14C/GAUT5/GAUT6/UGT71C5/CESA2/GATL8/SUS1/CESA5/GAUT15/GAUT14/CSLD3/IPCS2/XTH4/GAUT13/HPTG1/B3GALT12/GLCAT14A/UGT90A1/XTH22/GAUT7/XTH28/GAUT1/CALS1/GAUT4/CESA6/CSLA2/RGP1/UGT84A2/XTH31	transferase activity, transferring hexosyl groups
GO:0009698	BP	30/1272	183/20876	6.69303e-07	2.10412e-05	1.52795e-05	AT2G26170/AT5G24030/AT5G14700/AT4G38620/AT1G01120/AT3G59050/AT1G20510/AT5G66690/AT3G56240/AT1G66200/AT3G05490/AT3G50740/AT1G33800/AT5G64120/AT1G62380/AT1G80440/AT3G23590/AT1G65840/AT1G28680/AT1G30120/AT4G30470/AT3G27190/AT1G55210/AT4G39330/AT3G13520/AT2G30870/AT2G36880/AT4G30210/AT3G21560/AT3G17390	CYP711A1/SLAH3/AT5G14700/MYB4/KCS1/PAO3/4CLL5/UGT72E2/CCH/ATGSR2/RALFL22/UGT72E1/GXM3/PER71/ACO2/AT1G80440/MED33A/PAO4/AT1G28680/PDH-E1 BETA/AT4G30470/UKL2/DIR20/CAD9/AGP12/GSTF10/METK3/ATR2/UGT84A2/METK4	phenylpropanoid metabolic process
GO:0009723	NA	46/1272	353/20876	9.32964e-07	2.87315e-05	2.08639e-05	AT1G72520/AT3G09940/AT4G18010/AT2G44840/AT3G52400/AT4G17490/AT1G80840/AT1G21140/AT3G25780/AT1G19220/AT4G29780/AT2G46830/AT1G70560/AT3G44260/AT1G25560/AT1G62380/AT2G46510/AT5G57220/AT3G55730/AT5G47230/AT5G65300/AT1G27730/AT5G63490/AT2G27690/AT3G46620/AT2G20900/AT1G19180/AT2G37940/AT3G55980/AT3G02800/AT1G01060/AT5G25190/AT3G23150/AT5G07580/AT3G11820/AT1G32920/AT3G04580/AT1G74840/AT4G24670/AT2G38860…	LOX4/MDAR3/IP5P2/ERF13/SYP122/ERF6/WRKY40/AT1G21140/AOC3/ARF19/AT4G29780/CCA1/TAA1/CAF1-9/TEM1/ACO2/AIB/CYP81F2/MYB109/ERF5/AT5G65300/ZAT10/CBSCBSPB1/CYP94C1/RDUF1/DGK5/TIFY10A/IPCS2/SZF1/DSP3/LHY/ERF003/ETR2/ERF106/SYP121/AT1G32920/EIN4/AT1G74840/TAR2/DJ1E/ERS1/SOT16/PTP1/EIL1/CML38/RAP2-4	response to ethylene
GO:0046658	CC	16/1417	68/24998	9.30781e-07	3.55044e-05	3.04356e-05	AT3G60900/AT1G64760/AT1G03870/AT4G16120/AT5G55730/AT4G26690/AT1G77630/AT5G55480/AT2G01630/AT1G21880/AT2G27500/AT3G07390/AT5G42100/AT3G54920/AT5G15350/AT5G61130	FLA10/AT1G64760/FLA9/COBL7/FLA1/GDPDL3/LYM3/GDPDL4/AT2G01630/LYM1/AT2G27500/AIR12/ATBG_PPAP/PMR6/ENODL17/PDCB1	anchored component of plasma membrane
GO:0005768	CC	37/1417	276/24998	1.06301e-06	3.55044e-05	3.04356e-05	AT1G79820/AT1G13900/AT5G04480/AT5G06700/AT4G30996/AT3G03050/AT4G16120/AT1G21480/AT2G38360/AT2G20370/AT3G62720/AT1G04430/AT1G25570/AT5G53340/AT1G51540/AT4G35335/AT5G59150/AT2G38650/AT1G48230/AT4G36890/AT5G65810/AT4G14360/AT1G78240/AT4G39840/AT3G61130/AT1G63690/AT2G28310/AT5G61240/AT3G46830/AT5G18280/AT4G39990/AT3G23820/AT3G27230/AT3G49720/AT3G27220/AT5G25100/AT4G30440	SGB1/PAP2/AT5G04480/TBR/AT4G30996/CSLD3/COBL7/AT1G21480/PRA1B4/MUR3/XXT1/AT1G04430/AT1G25570/HPTG1/AT1G51540/AT4G35335/RABA2D/GAUT7/AT1G48230/IRX14/CGR3/AT4G14360/QUA2/AT4G39840/GAUT1/SPPL2/AT2G28310/AT5G61240/RABA2C/APY2/RABA4B/GAE6/AT3G27230/CGR2/AT3G27220/AT5G25100/GAE1	endosome
GO:0035556	BP	58/1272	495/20876	1.34529e-06	4.0601e-05	2.94832e-05	AT1G72520/AT2G35650/AT2G44840/AT3G28340/AT2G41100/AT3G52400/AT2G35930/AT1G07640/AT4G15975/AT4G17490/AT1G68520/AT1G80840/AT5G15410/AT1G74710/AT2G05940/AT3G25780/AT2G44490/AT5G52830/AT4G29780/AT2G41940/AT3G44260/AT1G25560/AT1G59870/AT2G29650/AT1G05000/AT3G55730/AT1G66160/AT5G47230/AT5G65300/AT1G27730/AT5G44070/AT5G63490/AT1G29690/AT1G51660/AT3G14090/AT3G46620/AT4G12720/AT5G64660/AT1G19180/AT3G49530…	LOX4/CSLA7/ERF13/GATL10/CML12/SYP122/PUB23/OBP2/AT4G15975/ERF6/COL6/WRKY40/CNGC2/EDS16/RIPK/AOC3/BGLU26/WRKY27/AT4G29780/ZFP8/CAF1-9/TEM1/ABCG36/ANTR1/AT1G05000/MYB109/PUB20/ERF5/AT5G65300/ZAT10/PCS1/CBSCBSPB1/CAD1/MKK4/ATEXO70D3/RDUF1/AtNUDT7/PUB27/TIFY10A/NAC062/SZF1/WRKY33/DSP3/AT1G33590/ERF003/ETR2/ERF106/SYP121/AT1G32920/EIN4/ERS1/LFNR1/PTP1/EIL1/CIPK1/CML38/RAP2-4/HSP81-2	intracellular signal transduction
GO:0031226	CC	21/1417	115/24998	1.80048e-06	5.01134e-05	4.29589e-05	AT2G01180/AT3G60900/AT1G10550/AT1G64760/AT1G15080/AT1G48270/AT1G03870/AT4G16120/AT5G55730/AT4G26690/AT1G77630/AT5G13170/AT5G55480/AT2G01630/AT1G21880/AT2G27500/AT3G07390/AT5G42100/AT3G54920/AT5G15350/AT5G61130	ATPAP1/FLA10/XTH33/AT1G64760/LPP2/GCR1/FLA9/COBL7/FLA1/GDPDL3/LYM3/SWEET15/GDPDL4/AT2G01630/LYM1/AT2G27500/AIR12/ATBG_PPAP/PMR6/ENODL17/PDCB1	intrinsic component of plasma membrane
GO:0097708	CC	39/1417	313/24998	3.43579e-06	5.86577e-05	5.02833e-05	AT1G79820/AT1G13900/AT5G04480/AT5G06700/AT4G30996/AT3G03050/AT4G16120/AT1G21480/AT2G38360/AT2G20370/AT3G62720/AT1G04430/AT1G25570/AT5G26980/AT5G53340/AT1G51540/AT4G35335/AT5G59150/AT2G38650/AT1G48230/AT4G36890/AT5G65810/AT4G14360/AT1G78240/AT4G39840/AT3G61130/AT1G63690/AT2G28310/AT5G61240/AT3G46830/AT5G18280/AT4G39990/AT3G23820/AT3G27230/AT3G49720/AT2G43130/AT3G27220/AT5G25100/AT4G30440	SGB1/PAP2/AT5G04480/TBR/AT4G30996/CSLD3/COBL7/AT1G21480/PRA1B4/MUR3/XXT1/AT1G04430/AT1G25570/SYP41/HPTG1/AT1G51540/AT4G35335/RABA2D/GAUT7/AT1G48230/IRX14/CGR3/AT4G14360/QUA2/AT4G39840/GAUT1/SPPL2/AT2G28310/AT5G61240/RABA2C/APY2/RABA4B/GAE6/AT3G27230/CGR2/RABA5C/AT3G27220/AT5G25100/GAE1	intracellular vesicle
GO:0044459	CC	32/1417	230/24998	2.49786e-06	5.86577e-05	5.02833e-05	AT1G06490/AT2G01180/AT1G24530/AT3G60900/AT1G10550/AT4G22910/AT1G64760/AT1G15080/AT1G48270/AT3G22942/AT1G03870/AT4G16120/AT5G55730/AT1G73590/AT4G26690/AT1G77630/AT1G70940/AT5G13170/AT3G51460/AT3G45780/AT5G55480/AT2G01630/AT1G21880/AT3G20740/AT2G27500/AT3G07390/AT1G05570/AT5G42100/AT3G54920/AT1G65030/AT5G15350/AT5G61130	CALS7/ATPAP1/AT1G24530/FLA10/XTH33/FZR2/AT1G64760/LPP2/GCR1/GG2/FLA9/COBL7/FLA1/PIN1/GDPDL3/LYM3/PIN3/SWEET15/SAC7/PHOT1/GDPDL4/AT2G01630/LYM1/FIE/AT2G27500/AIR12/CALS1/ATBG_PPAP/PMR6/AT1G65030/ENODL17/PDCB1	plasma membrane part
GO:0031982	CC	40/1417	325/24998	3.51243e-06	5.86577e-05	5.02833e-05	AT1G79820/AT1G13900/AT5G04480/AT5G06700/AT4G30996/AT3G03050/AT4G16120/AT1G21480/AT2G38360/AT2G20370/AT3G62720/AT1G70940/AT1G04430/AT1G25570/AT5G26980/AT5G53340/AT1G51540/AT4G35335/AT5G59150/AT2G38650/AT1G48230/AT4G36890/AT5G65810/AT4G14360/AT1G78240/AT4G39840/AT3G61130/AT1G63690/AT2G28310/AT5G61240/AT3G46830/AT5G18280/AT4G39990/AT3G23820/AT3G27230/AT3G49720/AT2G43130/AT3G27220/AT5G25100/AT4G30440	SGB1/PAP2/AT5G04480/TBR/AT4G30996/CSLD3/COBL7/AT1G21480/PRA1B4/MUR3/XXT1/PIN3/AT1G04430/AT1G25570/SYP41/HPTG1/AT1G51540/AT4G35335/RABA2D/GAUT7/AT1G48230/IRX14/CGR3/AT4G14360/QUA2/AT4G39840/GAUT1/SPPL2/AT2G28310/AT5G61240/RABA2C/APY2/RABA4B/GAE6/AT3G27230/CGR2/RABA5C/AT3G27220/AT5G25100/GAE1	vesicle
GO:0031410	CC	39/1417	313/24998	3.43579e-06	5.86577e-05	5.02833e-05	AT1G79820/AT1G13900/AT5G04480/AT5G06700/AT4G30996/AT3G03050/AT4G16120/AT1G21480/AT2G38360/AT2G20370/AT3G62720/AT1G04430/AT1G25570/AT5G26980/AT5G53340/AT1G51540/AT4G35335/AT5G59150/AT2G38650/AT1G48230/AT4G36890/AT5G65810/AT4G14360/AT1G78240/AT4G39840/AT3G61130/AT1G63690/AT2G28310/AT5G61240/AT3G46830/AT5G18280/AT4G39990/AT3G23820/AT3G27230/AT3G49720/AT2G43130/AT3G27220/AT5G25100/AT4G30440	SGB1/PAP2/AT5G04480/TBR/AT4G30996/CSLD3/COBL7/AT1G21480/PRA1B4/MUR3/XXT1/AT1G04430/AT1G25570/SYP41/HPTG1/AT1G51540/AT4G35335/RABA2D/GAUT7/AT1G48230/IRX14/CGR3/AT4G14360/QUA2/AT4G39840/GAUT1/SPPL2/AT2G28310/AT5G61240/RABA2C/APY2/RABA4B/GAE6/AT3G27230/CGR2/RABA5C/AT3G27220/AT5G25100/GAE1	cytoplasmic vesicle
GO:0090627	BP	47/1272	375/20876	2.15211e-06	6.35878e-05	4.61755e-05	AT2G04680/AT5G51310/AT1G14350/AT3G43960/AT3G17420/AT4G16370/AT3G05490/AT1G04040/AT1G19220/AT5G63990/AT4G28890/AT1G23080/AT5G15580/AT5G64330/AT1G78770/AT4G00150/AT4G20270/AT2G26650/AT5G14750/AT3G23590/AT5G52060/AT4G26690/AT5G20490/AT2G06850/AT3G62720/AT1G75500/AT2G34680/AT1G70940/AT1G34245/AT1G04430/AT3G55960/AT2G45160/AT4G03190/AT2G20190/AT2G36910/AT3G09810/AT1G76920/AT3G51460/AT1G45688/AT5G55480…	AT2G04680/AT5G51310/MYB124/RDL3/GPK1/ATOPT3/RALFL22/AT1G04040/ARF19/SAL3/ATL42/PIN7/LNG1/RPT3/APC6/SCL6/BAM3/AKT1/WER/MED33A/BAG1/GDPDL3/XI-K/XTH4/XXT1/WAT1/AIR9/PIN3/EPF2/AT1G04430/AT3G55960/SCL27/GRH1/CLASP/ABCB1/IDH6/SKIP15/SAC7/AT1G45688/GDPDL4/ABCB19/AT2G22230/IRX14/VLN3/CESA6/PMR6/RIBA1	plant epidermal cell differentiation
GO:0016126	BP	27/1272	164/20876	2.19123e-06	6.35878e-05	4.61755e-05	AT1G70560/AT1G45130/AT5G04220/AT3G19260/AT1G24170/AT5G16590/AT2G05755/AT2G45400/AT2G26730/AT5G21105/AT4G26690/AT2G06850/AT3G50660/AT1G30120/AT1G14290/AT2G35880/AT5G10430/AT1G66180/AT2G32720/AT1G48230/AT5G12860/AT1G77350/AT1G09780/AT5G15350/AT1G72430/AT2G14890/AT1G76160	TAA1/BGAL5/SYT3/LAG2/GATL8/LRR1/AT2G05755/BEN1/AT2G26730/AT5G21105/GDPDL3/XTH4/CYP90B1/PDH-E1 BETA/SBH2/WDL4/AGP4/AT1G66180/CYTB5-B/AT1G48230/DIT1/AT1G77350/PGM1/ENODL17/SAUR78/AGP9/sks5	sterol biosynthetic process
GO:0010054	BP	45/1272	354/20876	2.40737e-06	6.85418e-05	4.9773e-05	AT2G04680/AT5G51310/AT3G43960/AT3G17420/AT4G16370/AT3G05490/AT1G04040/AT1G19220/AT5G63990/AT4G28890/AT1G23080/AT5G15580/AT5G64330/AT1G78770/AT4G00150/AT4G20270/AT2G26650/AT5G14750/AT3G23590/AT5G52060/AT4G26690/AT5G20490/AT2G06850/AT3G62720/AT1G75500/AT2G34680/AT1G70940/AT1G04430/AT3G55960/AT2G45160/AT4G03190/AT2G20190/AT2G36910/AT3G09810/AT1G76920/AT3G51460/AT1G45688/AT5G55480/AT3G28860/AT2G22230…	AT2G04680/AT5G51310/RDL3/GPK1/ATOPT3/RALFL22/AT1G04040/ARF19/SAL3/ATL42/PIN7/LNG1/RPT3/APC6/SCL6/BAM3/AKT1/WER/MED33A/BAG1/GDPDL3/XI-K/XTH4/XXT1/WAT1/AIR9/PIN3/AT1G04430/AT3G55960/SCL27/GRH1/CLASP/ABCB1/IDH6/SKIP15/SAC7/AT1G45688/GDPDL4/ABCB19/AT2G22230/IRX14/VLN3/CESA6/PMR6/RIBA1	trichoblast differentiation
GO:0071669	NA	56/1272	481/20876	2.48829e-06	6.88568e-05	5.00017e-05	AT4G01750/AT5G13990/AT1G05630/AT3G08600/AT5G56320/AT1G10550/AT1G04040/AT2G20750/AT4G39350/AT5G64330/AT5G09870/AT5G06700/AT1G12070/AT5G10020/AT5G15470/AT3G62270/AT3G03050/AT3G56370/AT4G01220/AT2G26730/AT4G26690/AT2G42580/AT1G77630/AT1G75500/AT3G01040/AT2G22125/AT2G20190/AT2G20300/AT2G35880/AT1G69420/AT5G55480/AT5G10430/AT1G66180/AT2G22230/AT5G57560/AT3G05900/AT1G15210/AT3G57410/AT3G24550/AT4G14360…	RGXT2/ATEXO70C2/AT5PTASE13/AT3G08600/ATEXPA14/XTH33/AT1G04040/EXPB1/CESA2/RPT3/CESA5/TBR/AT1G12070/AT5G10020/GAUT14/BOR2/CSLD3/IRK/MGP4/AT2G26730/GDPDL3/TTL3/LYM3/WAT1/GAUT13/CSI1/CLASP/ALE2/WDL4/PAT22/GDPDL4/AGP4/AT1G66180/AT2G22230/XTH22/AT3G05900/ABCG35/VLN3/PERK1/AT4G14360/QUA2/GAUT1/DIT1/TRN1/CESA6/PHIP1/PGM1/ARAC10/SKS6/RGP1/ENODL17/sks5/PDCB1/EXPA9/ATPMEPCRA/ATEXPA1	plant-type cell wall organization or biogenesis
GO:0009627	NA	53/1272	446/20876	2.50969e-06	6.88568e-05	5.00017e-05	AT2G35650/AT3G50930/AT1G24150/AT3G52400/AT4G36500/AT2G35930/AT1G07640/AT1G68520/AT1G80840/AT1G74710/AT1G05300/AT2G05940/AT2G44490/AT3G43190/AT2G41940/AT5G10040/AT1G59870/AT5G54860/AT2G29650/AT2G47800/AT5G02490/AT5G20830/AT5G44070/AT1G29690/AT1G51660/AT5G17760/AT1G70530/AT4G12720/AT1G19180/AT4G25900/AT4G38550/AT1G28680/AT2G38470/AT1G33590/AT4G29520/AT4G37640/AT3G11820/AT1G04980/AT1G08930/AT2G38860…	CSLA7/HSR4/ATFH4/SYP122/AT4G36500/PUB23/OBP2/COL6/WRKY40/EDS16/ZIP5/RIPK/BGLU26/SUS4/ZFP8/AT5G10040/ABCG36/AT5G54860/ANTR1/ABCC4/MED37D/SUS1/PCS1/CAD1/MKK4/AT5G17760/CRK3/AtNUDT7/TIFY10A/AT4G25900/AT4G38550/AT1G28680/WRKY33/AT1G33590/AT4G29520/ACA2/SYP121/PDIL2-2/ERD6/DJ1E/DIR20/AT4G16660/LFNR1/ERDJ3B/SDF2/SCPL51/PDC1/CRT2/AT3G10040/CNX1/LBD41/CRT1/AT4G33560	systemic acquired resistance
GO:0080167	NA	23/1272	128/20876	2.6629e-06	7.17556e-05	5.21067e-05	AT5G07480/AT5G48540/AT4G30400/AT1G61800/AT1G23010/AT3G02870/AT1G53070/AT1G33590/AT1G10370/AT5G07460/AT4G27280/AT2G16660/AT5G62680/AT1G71100/AT1G78290/AT2G01150/AT1G80530/AT3G02910/AT3G21560/AT2G26250/AT1G74670/AT2G29980/AT5G25460	KUOX1/CRRSP55/ATL13/GPT2/LPR1/VTC4/AT1G53070/AT1G33590/GSTU17/MRSA2/KRP1/AT2G16660/NPF2.11/RPI1/SRK2C/RHA2B/AT1G80530/AT3G02910/UGT84A2/FDH/GASA6/FAD3/AT5G25460	response to karrikin
GO:0010383	NA	34/1272	238/20876	3.2034e-06	8.48057e-05	6.15833e-05	AT2G38320/AT4G01750/AT3G59690/AT5G18690/AT5G22940/AT1G19300/AT1G33800/AT3G21710/AT5G15470/AT3G62270/AT5G25820/AT4G01220/AT1G10570/AT4G26690/AT2G20370/AT3G62720/AT3G01040/AT5G26980/AT2G35880/AT5G55480/AT5G10430/AT1G66180/AT3G05900/AT1G15210/AT4G36890/AT3G24550/AT1G78240/AT3G61130/AT2G16950/AT1G09780/AT4G30290/AT5G15350/AT1G76160/AT1G11580	TBL34/RGXT2/IQD13/AGP25/F8H/GATL1/GXM3/VUP1/GAUT14/BOR2/AT5G25820/MGP4/ULP1C/GDPDL3/MUR3/XXT1/GAUT13/SYP41/WDL4/GDPDL4/AGP4/AT1G66180/AT3G05900/ABCG35/IRX14/PERK1/QUA2/GAUT1/TRN1/PGM1/XTH19/ENODL17/sks5/ATPMEPCRA	cell wall polysaccharide metabolic process
GO:0009753	BP	55/1272	474/20876	3.3804e-06	8.79486e-05	6.38656e-05	AT1G72520/AT3G09940/AT4G18010/AT2G35650/AT2G44840/AT4G38620/AT3G61250/AT3G52400/AT2G35930/AT1G07640/AT2G26530/AT1G68520/AT1G80840/AT1G20510/AT1G74710/AT2G05940/AT3G25780/AT1G19300/AT2G44490/AT5G10280/AT5G53750/AT2G46830/AT2G41940/AT1G59870/AT2G29650/AT2G46510/AT4G24380/AT5G59820/AT3G55730/AT3G19970/AT1G27730/AT5G44070/AT5G63490/AT1G29690/AT2G27690/AT1G51660/AT4G12720/AT3G61190/AT1G19180/AT3G50660…	LOX4/MDAR3/IP5P2/CSLA7/ERF13/MYB4/AtMYB17/SYP122/PUB23/OBP2/AR781/COL6/WRKY40/4CLL5/EDS16/RIPK/AOC3/GATL1/BGLU26/MYB92/AT5G53750/CCA1/ZFP8/ABCG36/ANTR1/AIB/AT4G24380/ZAT12/MYB109/AT3G19970/ZAT10/PCS1/CBSCBSPB1/CAD1/CYP94C1/MKK4/AtNUDT7/BAP1/TIFY10A/CYP90B1/WRKY33/AT1G33590/MYB34/LHY/BT2/NPR5/SYP121/AT1G32920/AT1G74840/AT2G27500/LFNR1/CRF1/RPI1/SOT16/CML38	response to jasmonic acid
GO:0016125	BP	27/1272	171/20876	4.95132e-06	0.000126636	9.19593e-05	AT1G70560/AT1G45130/AT5G04220/AT3G19260/AT1G24170/AT5G16590/AT2G05755/AT2G45400/AT2G26730/AT5G21105/AT4G26690/AT2G06850/AT3G50660/AT1G30120/AT1G14290/AT2G35880/AT5G10430/AT1G66180/AT2G32720/AT1G48230/AT5G12860/AT1G77350/AT1G09780/AT5G15350/AT1G72430/AT2G14890/AT1G76160	TAA1/BGAL5/SYT3/LAG2/GATL8/LRR1/AT2G05755/BEN1/AT2G26730/AT5G21105/GDPDL3/XTH4/CYP90B1/PDH-E1 BETA/SBH2/WDL4/AGP4/AT1G66180/CYTB5-B/AT1G48230/DIT1/AT1G77350/PGM1/ENODL17/SAUR78/AGP9/sks5	sterol metabolic process
GO:0010053	BP	45/1272	365/20876	5.44649e-06	0.000136979	9.947e-05	AT2G04680/AT5G51310/AT3G43960/AT3G17420/AT4G16370/AT3G05490/AT1G04040/AT1G19220/AT5G63990/AT4G28890/AT1G23080/AT5G15580/AT5G64330/AT1G78770/AT4G00150/AT4G20270/AT2G26650/AT5G14750/AT3G23590/AT5G52060/AT4G26690/AT5G20490/AT2G06850/AT3G62720/AT1G75500/AT2G34680/AT1G70940/AT1G04430/AT3G55960/AT2G45160/AT4G03190/AT2G20190/AT2G36910/AT3G09810/AT1G76920/AT3G51460/AT1G45688/AT5G55480/AT3G28860/AT2G22230…	AT2G04680/AT5G51310/RDL3/GPK1/ATOPT3/RALFL22/AT1G04040/ARF19/SAL3/ATL42/PIN7/LNG1/RPT3/APC6/SCL6/BAM3/AKT1/WER/MED33A/BAG1/GDPDL3/XI-K/XTH4/XXT1/WAT1/AIR9/PIN3/AT1G04430/AT3G55960/SCL27/GRH1/CLASP/ABCB1/IDH6/SKIP15/SAC7/AT1G45688/GDPDL4/ABCB19/AT2G22230/IRX14/VLN3/CESA6/PMR6/RIBA1	root epidermal cell differentiation
GO:0031224	CC	49/1417	450/24998	9.75664e-06	0.000148124	0.000126976	AT5G24030/AT1G26730/AT3G20570/AT2G24170/AT5G18690/AT3G43960/AT2G01180/AT3G60900/AT3G01940/AT1G10550/AT5G11990/AT3G47980/AT3G55320/AT1G64760/AT1G64640/AT4G31730/AT1G15080/AT1G07135/AT4G25960/AT1G48270/AT5G65290/AT1G03870/AT4G16120/AT5G55730/AT4G26690/AT2G20370/AT2G02810/AT1G77630/AT4G23010/AT5G13170/AT2G36910/AT1G80080/AT5G12130/AT5G55480/AT5G10430/AT5G57685/AT3G28860/AT1G62790/AT2G01630/AT1G21880…	SLAH3/PHO1-H7/ENODL9/TMN10/AGP25/RDL3/ATPAP1/FLA10/AT3G01940/XTH33/AT5G11990/AT3G47980/ABCB20/AT1G64760/ENODL8/GDU1/LPP2/AT1G07135/ABCB2/GCR1/AT5G65290/FLA9/COBL7/FLA1/GDPDL3/MUR3/UTR1/LYM3/UTR2/SWEET15/ABCB1/TMM/TERC/GDPDL4/AGP4/GDU3/ABCB19/AT1G62790/AT2G01630/LYM1/AT2G27500/AIR12/AGP12/ATBG_PPAP/PMR6/AT5G25100/ENODL17/AGP9/PDCB1	intrinsic component of membrane
GO:0009873	NA	22/1272	125/20876	6.19148e-06	0.000153163	0.000111222	AT1G72520/AT2G44840/AT4G17490/AT1G80840/AT4G29780/AT3G44260/AT1G25560/AT3G55730/AT5G47230/AT1G27730/AT3G46620/AT3G55980/AT5G25190/AT3G23150/AT5G07580/AT1G32920/AT3G04580/AT2G40940/AT1G71860/AT2G27050/AT1G76650/AT1G78080	LOX4/ERF13/ERF6/WRKY40/AT4G29780/CAF1-9/TEM1/MYB109/ERF5/ZAT10/RDUF1/SZF1/ERF003/ETR2/ERF106/AT1G32920/EIN4/ERS1/PTP1/EIL1/CML38/RAP2-4	ethylene-activated signaling pathway
GO:0042343	NA	7/1272	14/20876	7.20186e-06	0.000172502	0.000125265	AT2G44490/AT1G59870/AT5G57220/AT5G44070/AT5G60890/AT4G31500/AT4G37430	BGLU26/ABCG36/CYP81F2/PCS1/MYB34/CYP83B1/CYP81F1	indole glucosinolate metabolic process
GO:0010646	BP	24/1272	145/20876	7.18484e-06	0.000172502	0.000125265	AT3G62150/AT3G51060/AT3G55320/AT4G25960/AT1G48270/AT1G05000/AT2G15570/AT1G53300/AT1G80440/AT1G70940/AT3G15150/AT3G02800/AT5G64750/AT5G20150/AT2G36910/AT2G39550/AT3G23150/AT3G04580/AT2G40940/AT1G71860/AT5G01810/AT5G62880/AT2G32460/AT5G53160	ABCB21/SRS1/ABCB20/ABCB2/GCR1/AT1G05000/ATHM3/TTL1/AT1G80440/PIN3/MMS21/DSP3/ABR1/SPX1/ABCB1/GGB/ETR2/EIN4/ERS1/PTP1/CIPK15/ARAC10/MYB101/PYL8	regulation of cell communication
GO:0071407	BP	47/1272	393/20876	7.73312e-06	0.000179527	0.000130367	AT2G35650/AT2G44840/AT4G28720/AT3G52400/AT4G36500/AT2G35930/AT1G07640/AT2G26530/AT1G68520/AT1G80840/AT1G74710/AT2G05940/AT3G25780/AT1G19300/AT2G44490/AT3G43190/AT2G41940/AT5G10040/AT5G64120/AT1G59870/AT2G29650/AT2G46510/AT1G48270/AT5G20830/AT3G19970/AT5G44070/AT5G63490/AT1G29690/AT1G51660/AT1G71830/AT4G12720/AT1G19180/AT2G20370/AT2G42580/AT2G38470/AT5G13170/AT1G33590/AT1G34210/AT3G11820/AT1G19350…	CSLA7/ERF13/YUC8/SYP122/AT4G36500/PUB23/OBP2/AR781/COL6/WRKY40/EDS16/RIPK/AOC3/GATL1/BGLU26/SUS4/ZFP8/AT5G10040/PER71/ABCG36/ANTR1/AIB/GCR1/SUS1/AT3G19970/PCS1/CBSCBSPB1/CAD1/MKK4/SERK1/AtNUDT7/TIFY10A/MUR3/TTL3/WRKY33/SWEET15/AT1G33590/SERK2/SYP121/BES1/AT2G27500/LFNR1/PTP1/PDC1/AT3G10040/LBD41/AT4G33560	cellular response to organic cyclic compound
GO:0045489	NA	8/1272	19/20876	7.66799e-06	0.000179527	0.000130367	AT4G01750/AT1G44830/AT5G06700/AT5G15470/AT4G01220/AT3G01040/AT1G78240/AT3G61130	RGXT2/ERF014/TBR/GAUT14/MGP4/GAUT13/QUA2/GAUT1	pectin biosynthetic process
GO:0042430	BP	24/1272	147/20876	9.14078e-06	0.000208991	0.000151763	AT4G15300/AT1G19300/AT2G44490/AT3G50740/AT4G39950/AT1G70560/AT1G59870/AT5G57220/AT5G05590/AT5G44070/AT2G20960/AT2G38470/AT1G75500/AT5G60890/AT3G13110/AT1G08930/AT4G24670/AT2G38860/AT2G20610/AT2G30870/AT4G31500/AT4G37430/AT1G74100/AT3G23820	CYP702A2/GATL1/BGLU26/UGT72E1/CYP79B2/TAA1/ABCG36/CYP81F2/PAI2/PCS1/pEARLI4/WRKY33/WAT1/MYB34/SAT3/ERD6/TAR2/DJ1E/SUR1/GSTF10/CYP83B1/CYP81F1/SOT16/GAE6	indole-containing compound metabolic process
GO:0051193	BP	30/1272	208/20876	9.82546e-06	0.000221293	0.000160696	AT2G35650/AT3G52400/AT2G35930/AT1G07640/AT1G68520/AT1G80840/AT1G74710/AT2G44490/AT3G43190/AT2G41940/AT5G10040/AT1G59870/AT2G29650/AT5G20830/AT5G44070/AT1G29690/AT1G51660/AT4G12720/AT2G38470/AT1G33590/AT2G25180/AT3G11820/AT5G44190/AT5G56860/AT5G66190/AT4G26150/AT4G33070/AT3G10040/AT3G02550/AT4G33560	CSLA7/SYP122/PUB23/OBP2/COL6/WRKY40/EDS16/BGLU26/SUS4/ZFP8/AT5G10040/ABCG36/ANTR1/SUS1/PCS1/CAD1/MKK4/AtNUDT7/WRKY33/AT1G33590/ARR12/SYP121/GLK2/GATA21/LFNR1/GATA22/PDC1/AT3G10040/LBD41/AT4G33560	regulation of cofactor metabolic process
GO:0006598	BP	11/1272	38/20876	1.07438e-05	0.000238417	0.000173131	AT5G24030/AT4G38620/AT3G59050/AT3G56240/AT1G66200/AT3G05490/AT2G43020/AT1G65840/AT1G30120/AT3G13520/AT2G36880	SLAH3/MYB4/PAO3/CCH/ATGSR2/RALFL22/PAO2/PAO4/PDH-E1 BETA/AGP12/METK3	polyamine catabolic process
GO:0009825	NA	20/1272	111/20876	1.1238e-05	0.000245771	0.000178472	AT4G16370/AT5G56320/AT1G10550/AT1G04040/AT1G23080/AT5G15580/AT5G64330/AT4G20270/AT5G28646/AT2G06850/AT1G75500/AT1G70940/AT1G04430/AT4G03190/AT2G20190/AT3G28860/AT2G22230/AT5G64740/AT3G54920/AT5G02260	ATOPT3/ATEXPA14/XTH33/AT1G04040/PIN7/LNG1/RPT3/BAM3/WVD2/XTH4/WAT1/PIN3/AT1G04430/GRH1/CLASP/ABCB19/AT2G22230/CESA6/PMR6/EXPA9	multidimensional cell growth
GO:0045730	BP	21/1272	121/20876	1.24928e-05	0.000265515	0.000192809	AT2G44840/AT3G52400/AT2G35930/AT4G15975/AT4G17490/AT1G80840/AT1G74710/AT5G64120/AT1G66160/AT5G47230/AT1G27730/AT1G29690/AT1G51660/AT3G46620/AT4G12720/AT5G64660/AT3G49530/AT3G55980/AT2G38470/AT4G21400/AT3G11820	ERF13/SYP122/PUB23/AT4G15975/ERF6/WRKY40/EDS16/PER71/PUB20/ERF5/ZAT10/CAD1/MKK4/RDUF1/AtNUDT7/PUB27/NAC062/SZF1/WRKY33/CRK28/SYP121	respiratory burst
GO:0002679	BP	21/1272	121/20876	1.24928e-05	0.000265515	0.000192809	AT2G44840/AT3G52400/AT2G35930/AT4G15975/AT4G17490/AT1G80840/AT1G74710/AT5G64120/AT1G66160/AT5G47230/AT1G27730/AT1G29690/AT1G51660/AT3G46620/AT4G12720/AT5G64660/AT3G49530/AT3G55980/AT2G38470/AT4G21400/AT3G11820	ERF13/SYP122/PUB23/AT4G15975/ERF6/WRKY40/EDS16/PER71/PUB20/ERF5/ZAT10/CAD1/MKK4/RDUF1/AtNUDT7/PUB27/NAC062/SZF1/WRKY33/CRK28/SYP121	respiratory burst involved in defense response
GO:0043481	NA	20/1272	113/20876	1.47987e-05	0.000290015	0.0002106	AT4G16370/AT1G04040/AT3G55320/AT1G23080/AT4G25960/AT5G15580/AT5G64330/AT4G20270/AT1G73590/AT2G06850/AT1G75500/AT1G70940/AT1G04430/AT4G03190/AT2G20190/AT2G36910/AT3G28860/AT2G22230/AT5G64740/AT3G54920	ATOPT3/AT1G04040/ABCB20/PIN7/ABCB2/LNG1/RPT3/BAM3/PIN1/XTH4/WAT1/PIN3/AT1G04430/GRH1/CLASP/ABCB1/ABCB19/AT2G22230/CESA6/PMR6	anthocyanin accumulation in tissues in response to UV light
GO:0043480	NA	20/1272	113/20876	1.47987e-05	0.000290015	0.0002106	AT4G16370/AT1G04040/AT3G55320/AT1G23080/AT4G25960/AT5G15580/AT5G64330/AT4G20270/AT1G73590/AT2G06850/AT1G75500/AT1G70940/AT1G04430/AT4G03190/AT2G20190/AT2G36910/AT3G28860/AT2G22230/AT5G64740/AT3G54920	ATOPT3/AT1G04040/ABCB20/PIN7/ABCB2/LNG1/RPT3/BAM3/PIN1/XTH4/WAT1/PIN3/AT1G04430/GRH1/CLASP/ABCB1/ABCB19/AT2G22230/CESA6/PMR6	pigment accumulation in tissues
GO:0043479	NA	20/1272	113/20876	1.47987e-05	0.000290015	0.0002106	AT4G16370/AT1G04040/AT3G55320/AT1G23080/AT4G25960/AT5G15580/AT5G64330/AT4G20270/AT1G73590/AT2G06850/AT1G75500/AT1G70940/AT1G04430/AT4G03190/AT2G20190/AT2G36910/AT3G28860/AT2G22230/AT5G64740/AT3G54920	ATOPT3/AT1G04040/ABCB20/PIN7/ABCB2/LNG1/RPT3/BAM3/PIN1/XTH4/WAT1/PIN3/AT1G04430/GRH1/CLASP/ABCB1/ABCB19/AT2G22230/CESA6/PMR6	pigment accumulation in tissues in response to UV light
GO:0043478	NA	20/1272	113/20876	1.47987e-05	0.000290015	0.0002106	AT4G16370/AT1G04040/AT3G55320/AT1G23080/AT4G25960/AT5G15580/AT5G64330/AT4G20270/AT1G73590/AT2G06850/AT1G75500/AT1G70940/AT1G04430/AT4G03190/AT2G20190/AT2G36910/AT3G28860/AT2G22230/AT5G64740/AT3G54920	ATOPT3/AT1G04040/ABCB20/PIN7/ABCB2/LNG1/RPT3/BAM3/PIN1/XTH4/WAT1/PIN3/AT1G04430/GRH1/CLASP/ABCB1/ABCB19/AT2G22230/CESA6/PMR6	pigment accumulation in response to UV light
GO:0043476	BP	20/1272	113/20876	1.47987e-05	0.000290015	0.0002106	AT4G16370/AT1G04040/AT3G55320/AT1G23080/AT4G25960/AT5G15580/AT5G64330/AT4G20270/AT1G73590/AT2G06850/AT1G75500/AT1G70940/AT1G04430/AT4G03190/AT2G20190/AT2G36910/AT3G28860/AT2G22230/AT5G64740/AT3G54920	ATOPT3/AT1G04040/ABCB20/PIN7/ABCB2/LNG1/RPT3/BAM3/PIN1/XTH4/WAT1/PIN3/AT1G04430/GRH1/CLASP/ABCB1/ABCB19/AT2G22230/CESA6/PMR6	pigment accumulation
GO:0043473	BP	20/1272	113/20876	1.47987e-05	0.000290015	0.0002106	AT4G16370/AT1G04040/AT3G55320/AT1G23080/AT4G25960/AT5G15580/AT5G64330/AT4G20270/AT1G73590/AT2G06850/AT1G75500/AT1G70940/AT1G04430/AT4G03190/AT2G20190/AT2G36910/AT3G28860/AT2G22230/AT5G64740/AT3G54920	ATOPT3/AT1G04040/ABCB20/PIN7/ABCB2/LNG1/RPT3/BAM3/PIN1/XTH4/WAT1/PIN3/AT1G04430/GRH1/CLASP/ABCB1/ABCB19/AT2G22230/CESA6/PMR6	pigmentation
GO:0006595	BP	13/1272	54/20876	1.59128e-05	0.000307851	0.000223552	AT5G24030/AT4G38620/AT3G59050/AT3G56240/AT1G66200/AT3G05490/AT2G43020/AT1G65840/AT5G59980/AT5G08170/AT1G30120/AT3G13520/AT2G36880	SLAH3/MYB4/PAO3/CCH/ATGSR2/RALFL22/PAO2/PAO4/AT5G59980/AIH/PDH-E1 BETA/AGP12/METK3	polyamine metabolic process
GO:0044042	BP	45/1272	382/20876	1.75807e-05	0.000331617	0.00024081	AT3G08600/AT5G23060/AT1G06490/AT1G04040/AT4G39350/AT4G39210/AT1G68130/AT5G09870/AT5G06700/AT4G17770/AT3G62270/AT3G56370/AT4G12720/AT2G26730/AT4G26690/AT2G20370/AT2G42580/AT3G62720/AT2G22125/AT5G53340/AT2G20190/AT2G35880/AT5G55480/AT5G10430/AT1G66180/AT3G27190/AT2G22230/AT3G05900/AT2G20610/AT5G08370/AT1G15210/AT4G16660/AT3G57410/AT3G24550/AT5G12860/AT1G05570/AT2G16950/AT1G71100/AT5G64740/AT1G09780…	AT3G08600/CAS/CALS7/AT1G04040/CESA2/APL3/IDD14/CESA5/TBR/TPS5/BOR2/IRK/AtNUDT7/AT2G26730/GDPDL3/MUR3/TTL3/XXT1/CSI1/HPTG1/CLASP/WDL4/GDPDL4/AGP4/AT1G66180/UKL2/AT2G22230/AT3G05900/SUR1/AGAL2/ABCG35/AT4G16660/VLN3/PERK1/DIT1/CALS1/TRN1/RPI1/CESA6/PGM1/XTH19/ENODL17/sks5/ABI4/ATPMEPCRA	glucan metabolic process
GO:0006073	BP	45/1272	382/20876	1.75807e-05	0.000331617	0.00024081	AT3G08600/AT5G23060/AT1G06490/AT1G04040/AT4G39350/AT4G39210/AT1G68130/AT5G09870/AT5G06700/AT4G17770/AT3G62270/AT3G56370/AT4G12720/AT2G26730/AT4G26690/AT2G20370/AT2G42580/AT3G62720/AT2G22125/AT5G53340/AT2G20190/AT2G35880/AT5G55480/AT5G10430/AT1G66180/AT3G27190/AT2G22230/AT3G05900/AT2G20610/AT5G08370/AT1G15210/AT4G16660/AT3G57410/AT3G24550/AT5G12860/AT1G05570/AT2G16950/AT1G71100/AT5G64740/AT1G09780…	AT3G08600/CAS/CALS7/AT1G04040/CESA2/APL3/IDD14/CESA5/TBR/TPS5/BOR2/IRK/AtNUDT7/AT2G26730/GDPDL3/MUR3/TTL3/XXT1/CSI1/HPTG1/CLASP/WDL4/GDPDL4/AGP4/AT1G66180/UKL2/AT2G22230/AT3G05900/SUR1/AGAL2/ABCG35/AT4G16660/VLN3/PERK1/DIT1/CALS1/TRN1/RPI1/CESA6/PGM1/XTH19/ENODL17/sks5/ABI4/ATPMEPCRA	cellular glucan metabolic process
GO:2000377	BP	29/1272	205/20876	1.99477e-05	0.00036357	0.000264013	AT2G35650/AT3G52400/AT2G35930/AT1G07640/AT1G68520/AT1G80840/AT1G74710/AT2G44490/AT3G43190/AT2G41940/AT5G10040/AT1G59870/AT2G29650/AT1G66400/AT5G20830/AT5G44070/AT1G29690/AT1G51660/AT1G32540/AT4G12720/AT2G38470/AT1G33590/AT3G11820/AT5G66190/AT5G37770/AT4G33070/AT3G10040/AT3G02550/AT4G33560	CSLA7/SYP122/PUB23/OBP2/COL6/WRKY40/EDS16/BGLU26/SUS4/ZFP8/AT5G10040/ABCG36/ANTR1/CML23/SUS1/PCS1/CAD1/MKK4/LOL1/AtNUDT7/WRKY33/AT1G33590/SYP121/LFNR1/CML24/PDC1/AT3G10040/LBD41/AT4G33560	regulation of reactive oxygen species metabolic process
GO:0071369	NA	23/1272	144/20876	2.00966e-05	0.00036357	0.000264013	AT1G72520/AT2G44840/AT4G17490/AT1G80840/AT1G21140/AT4G29780/AT3G44260/AT1G25560/AT3G55730/AT5G47230/AT1G27730/AT3G46620/AT3G55980/AT5G25190/AT3G23150/AT5G07580/AT1G32920/AT3G04580/AT2G40940/AT1G71860/AT2G27050/AT1G76650/AT1G78080	LOX4/ERF13/ERF6/WRKY40/AT1G21140/AT4G29780/CAF1-9/TEM1/MYB109/ERF5/ZAT10/RDUF1/SZF1/ERF003/ETR2/ERF106/AT1G32920/EIN4/ERS1/PTP1/EIL1/CML38/RAP2-4	cellular response to ethylene stimulus
GO:0052545	NA	18/1272	97/20876	2.00984e-05	0.00036357	0.000264013	AT1G72520/AT3G16330/AT4G18010/AT3G50930/AT1G06490/AT3G25780/AT2G44490/AT4G39950/AT1G59870/AT5G57220/AT3G19970/AT5G44070/AT1G29690/AT3G55980/AT4G31500/AT1G05570/AT5G61130/AT3G22120	LOX4/AT3G16330/IP5P2/HSR4/CALS7/AOC3/BGLU26/CYP79B2/ABCG36/CYP81F2/AT3G19970/PCS1/CAD1/SZF1/CYP83B1/CALS1/PDCB1/CWLP	callose localization
GO:0052542	NA	14/1272	63/20876	2.02385e-05	0.00036357	0.000264013	AT1G72520/AT3G16330/AT4G18010/AT3G50930/AT3G25780/AT2G44490/AT4G39950/AT1G59870/AT5G57220/AT3G19970/AT5G44070/AT1G29690/AT3G55980/AT4G31500	LOX4/AT3G16330/IP5P2/HSR4/AOC3/BGLU26/CYP79B2/ABCG36/CYP81F2/AT3G19970/PCS1/CAD1/SZF1/CYP83B1	defense response by callose deposition
GO:0009664	NA	43/1272	361/20876	2.04977e-05	0.000363894	0.000264249	AT4G01750/AT5G13990/AT1G05630/AT5G56320/AT1G10550/AT2G20750/AT5G64330/AT5G06700/AT1G12070/AT5G10020/AT5G15470/AT3G62270/AT3G56370/AT4G01220/AT2G26730/AT4G26690/AT1G77630/AT3G01040/AT2G20300/AT2G35880/AT1G69420/AT5G55480/AT5G10430/AT1G66180/AT2G22230/AT5G57560/AT3G05900/AT1G15210/AT3G24550/AT4G14360/AT1G78240/AT3G61130/AT2G16950/AT5G64740/AT1G09780/AT5G62880/AT1G41830/AT5G15350/AT1G76160/AT5G61130…	RGXT2/ATEXO70C2/AT5PTASE13/ATEXPA14/XTH33/EXPB1/RPT3/TBR/AT1G12070/AT5G10020/GAUT14/BOR2/IRK/MGP4/AT2G26730/GDPDL3/LYM3/GAUT13/ALE2/WDL4/PAT22/GDPDL4/AGP4/AT1G66180/AT2G22230/XTH22/AT3G05900/ABCG35/PERK1/AT4G14360/QUA2/GAUT1/TRN1/CESA6/PGM1/ARAC10/SKS6/ENODL17/sks5/PDCB1/EXPA9/ATPMEPCRA/ATEXPA1	plant-type cell wall organization
GO:0042398	BP	13/1272	56/20876	2.42187e-05	0.000424954	0.000308589	AT5G24030/AT4G38620/AT3G59050/AT3G56240/AT1G66200/AT3G05490/AT2G28880/AT1G65840/AT1G30120/AT2G16370/AT4G34570/AT3G13520/AT2G36880	SLAH3/MYB4/PAO3/CCH/ATGSR2/RALFL22/ADCS/PAO4/PDH-E1 BETA/THY-1/THY-2/AGP12/METK3	cellular modified amino acid biosynthetic process
GO:0042436	BP	16/1272	81/20876	2.56303e-05	0.000439501	0.000319152	AT4G15300/AT1G19300/AT2G44490/AT3G50740/AT4G39950/AT1G59870/AT5G44070/AT2G20960/AT3G13110/AT1G08930/AT2G38860/AT2G20610/AT2G30870/AT4G31500/AT1G74100/AT3G23820	CYP702A2/GATL1/BGLU26/UGT72E1/CYP79B2/ABCG36/PCS1/pEARLI4/SAT3/ERD6/DJ1E/SUR1/GSTF10/CYP83B1/SOT16/GAE6	indole-containing compound catabolic process
GO:0009308	BP	31/1272	229/20876	2.53731e-05	0.000439501	0.000319152	AT5G24030/AT4G38620/AT4G15300/AT3G59050/AT3G56240/AT1G19300/AT1G66200/AT2G44490/AT3G05490/AT3G50740/AT4G39950/AT2G43020/AT5G05590/AT1G65840/AT5G59980/AT2G20960/AT5G08170/AT1G75500/AT1G30120/AT5G60890/AT3G13110/AT1G08930/AT2G38860/AT2G20610/AT3G13520/AT2G30870/AT4G31500/AT2G36880/AT1G69040/AT1G74100/AT3G23820	SLAH3/MYB4/CYP702A2/PAO3/CCH/GATL1/ATGSR2/BGLU26/RALFL22/UGT72E1/CYP79B2/PAO2/PAI2/PAO4/AT5G59980/pEARLI4/AIH/WAT1/PDH-E1 BETA/MYB34/SAT3/ERD6/DJ1E/SUR1/AGP12/GSTF10/CYP83B1/METK3/ACR4/SOT16/GAE6	amine metabolic process
GO:0016132	BP	20/1272	118/20876	2.85155e-05	0.000478109	0.000347188	AT2G04680/AT2G39180/AT1G28130/AT3G43960/AT2G27000/AT2G43040/AT1G74660/AT1G45130/AT5G16590/AT2G45400/AT3G11320/AT2G26730/AT3G07570/AT3G50660/AT1G30120/AT1G48230/AT1G15210/AT1G77350/AT5G15350/AT2G14890	AT2G04680/CCR2/GH3.17/RDL3/CYP705A8/NPG1/MIF1/BGAL5/LRR1/BEN1/AT3G11320/AT2G26730/AT3G07570/CYP90B1/PDH-E1 BETA/AT1G48230/ABCG35/AT1G77350/ENODL17/AGP9	brassinosteroid biosynthetic process
GO:0016129	BP	20/1272	118/20876	2.85155e-05	0.000478109	0.000347188	AT2G04680/AT2G39180/AT1G28130/AT3G43960/AT2G27000/AT2G43040/AT1G74660/AT1G45130/AT5G16590/AT2G45400/AT3G11320/AT2G26730/AT3G07570/AT3G50660/AT1G30120/AT1G48230/AT1G15210/AT1G77350/AT5G15350/AT2G14890	AT2G04680/CCR2/GH3.17/RDL3/CYP705A8/NPG1/MIF1/BGAL5/LRR1/BEN1/AT3G11320/AT2G26730/AT3G07570/CYP90B1/PDH-E1 BETA/AT1G48230/ABCG35/AT1G77350/ENODL17/AGP9	phytosteroid biosynthetic process
GO:0035690	BP	45/1272	390/20876	2.94597e-05	0.000488512	0.000354743	AT2G23770/AT2G35650/AT2G44840/AT3G52400/AT4G36500/AT2G35930/AT1G07640/AT2G26530/AT1G68520/AT1G80840/AT1G21140/AT1G74710/AT2G05940/AT3G25780/AT1G19300/AT2G44490/AT3G43190/AT2G41940/AT5G10040/AT5G64120/AT1G59870/AT1G62380/AT2G29650/AT2G46510/AT5G20830/AT3G19970/AT5G44070/AT5G63490/AT1G29690/AT1G51660/AT4G12720/AT1G19180/AT2G20370/AT2G38470/AT5G13170/AT1G33590/AT3G11820/AT2G27500/AT5G66190/AT1G71860…	LYK4/CSLA7/ERF13/SYP122/AT4G36500/PUB23/OBP2/AR781/COL6/WRKY40/AT1G21140/EDS16/RIPK/AOC3/GATL1/BGLU26/SUS4/ZFP8/AT5G10040/PER71/ABCG36/ACO2/ANTR1/AIB/SUS1/AT3G19970/PCS1/CBSCBSPB1/CAD1/MKK4/AtNUDT7/TIFY10A/MUR3/WRKY33/SWEET15/AT1G33590/SYP121/AT2G27500/LFNR1/PTP1/PDC1/ACO1/AT3G10040/LBD41/AT4G33560	cellular response to drug
GO:0043069	BP	25/1272	168/20876	3.0914e-05	0.000499368	0.000362626	AT2G44840/AT2G41100/AT3G52400/AT2G35930/AT1G80840/AT1G74710/AT2G05940/AT3G25780/AT3G57330/AT5G64120/AT5G55930/AT1G29690/AT1G51660/AT4G12720/AT1G19180/AT2G37940/AT2G38470/AT3G13320/AT4G37640/AT3G11820/AT4G20870/AT5G47910/AT4G32400/AT2G41560/AT1G27970	ERF13/CML12/SYP122/PUB23/WRKY40/EDS16/RIPK/AOC3/ACA11/PER71/OPT1/CAD1/MKK4/AtNUDT7/TIFY10A/IPCS2/WRKY33/CAX2/ACA2/SYP121/FAH2/RBOHD/BT1/ACA4/NTF2B	negative regulation of programmed cell death
GO:0033037	BP	18/1272	100/20876	3.08523e-05	0.000499368	0.000362626	AT1G72520/AT3G16330/AT4G18010/AT3G50930/AT1G06490/AT3G25780/AT2G44490/AT4G39950/AT1G59870/AT5G57220/AT3G19970/AT5G44070/AT1G29690/AT3G55980/AT4G31500/AT1G05570/AT5G61130/AT3G22120	LOX4/AT3G16330/IP5P2/HSR4/CALS7/AOC3/BGLU26/CYP79B2/ABCG36/CYP81F2/AT3G19970/PCS1/CAD1/SZF1/CYP83B1/CALS1/PDCB1/CWLP	polysaccharide localization
GO:0000160	BP	22/1272	138/20876	3.11071e-05	0.000499368	0.000362626	AT1G72520/AT2G44840/AT4G17490/AT1G80840/AT4G29780/AT3G44260/AT1G25560/AT3G55730/AT5G47230/AT1G27730/AT3G46620/AT3G55980/AT5G25190/AT3G23150/AT5G07580/AT1G32920/AT3G04580/AT2G40940/AT1G71860/AT2G27050/AT1G76650/AT1G78080	LOX4/ERF13/ERF6/WRKY40/AT4G29780/CAF1-9/TEM1/MYB109/ERF5/ZAT10/RDUF1/SZF1/ERF003/ETR2/ERF106/AT1G32920/EIN4/ERS1/PTP1/EIL1/CML38/RAP2-4	phosphorelay signal transduction system
GO:0052325	NA	6/1272	12/20876	3.39747e-05	0.000539662	0.000391886	AT4G01750/AT5G15470/AT4G01220/AT3G01040/AT1G78240/AT3G61130	RGXT2/GAUT14/MGP4/GAUT13/QUA2/GAUT1	cell wall pectin biosynthetic process
GO:0048638	BP	35/1272	277/20876	3.48576e-05	0.000547918	0.000397881	AT2G45450/AT1G48480/AT1G13710/AT4G22910/AT1G30570/AT1G31650/AT3G43920/AT2G23950/AT5G15580/AT1G78770/AT3G63200/AT4G20270/AT3G56370/AT1G44900/AT4G22130/AT2G26730/AT1G31320/AT1G69380/AT1G75500/AT1G70940/AT3G15150/AT1G49580/AT2G25180/AT4G23740/AT1G69420/AT2G22420/AT5G55480/AT2G22230/AT3G24550/AT3G61130/AT3G27220/AT2G14890/AT3G10040/AT2G42840/AT4G33560	ZPR1/RKL1/CYP78A5/FZR2/HERK2/ROPGEF14/DCL3/AT2G23950/LNG1/APC6/PLP9/BAM3/IRK/MCM2/SRF8/AT2G26730/LBD4/AT1G69380/WAT1/PIN3/MMS21/CRK8/ARR12/AT4G23740/PAT22/PER17/GDPDL4/AT2G22230/PERK1/GAUT1/AT3G27220/AGP9/AT3G10040/PDF1/AT4G33560	regulation of developmental growth
GO:0009966	BP	22/1272	140/20876	3.90246e-05	0.000607094	0.000440853	AT3G62150/AT3G51060/AT3G55320/AT4G25960/AT1G48270/AT1G05000/AT1G53300/AT1G80440/AT1G70940/AT3G15150/AT3G02800/AT5G64750/AT2G36910/AT2G39550/AT3G23150/AT3G04580/AT2G40940/AT1G71860/AT5G01810/AT5G62880/AT2G32460/AT5G53160	ABCB21/SRS1/ABCB20/ABCB2/GCR1/AT1G05000/TTL1/AT1G80440/PIN3/MMS21/DSP3/ABR1/ABCB1/GGB/ETR2/EIN4/ERS1/PTP1/CIPK15/ARAC10/MYB101/PYL8	regulation of signal transduction
GO:0060548	BP	25/1272	172/20876	4.61328e-05	0.000708	0.000514128	AT2G44840/AT2G41100/AT3G52400/AT2G35930/AT1G80840/AT1G74710/AT2G05940/AT3G25780/AT3G57330/AT5G64120/AT5G55930/AT1G29690/AT1G51660/AT4G12720/AT1G19180/AT2G37940/AT2G38470/AT3G13320/AT4G37640/AT3G11820/AT4G20870/AT5G47910/AT4G32400/AT2G41560/AT1G27970	ERF13/CML12/SYP122/PUB23/WRKY40/EDS16/RIPK/AOC3/ACA11/PER71/OPT1/CAD1/MKK4/AtNUDT7/TIFY10A/IPCS2/WRKY33/CAX2/ACA2/SYP121/FAH2/RBOHD/BT1/ACA4/NTF2B	negative regulation of cell death
GO:0009963	NA	18/1272	103/20876	4.64493e-05	0.000708	0.000514128	AT2G26170/AT3G52400/AT4G36500/AT5G46780/AT3G56240/AT2G05940/AT2G18730/AT3G57330/AT1G59870/AT2G24550/AT1G61740/AT1G65960/AT1G27100/AT4G38550/AT1G28680/AT3G23000/AT3G11820/AT1G74840	CYP711A1/SYP122/AT4G36500/AT5G46780/CCH/RIPK/DGK3/ACA11/ABCG36/AT2G24550/AT1G61740/GAD2/AT1G27100/AT4G38550/AT1G28680/CIPK7/SYP121/AT1G74840	positive regulation of flavonoid biosynthetic process
GO:0023051	BP	22/1272	142/20876	4.87012e-05	0.000734901	0.000533663	AT3G62150/AT3G51060/AT3G55320/AT4G25960/AT1G48270/AT1G05000/AT1G53300/AT1G80440/AT1G70940/AT3G15150/AT3G02800/AT5G64750/AT2G36910/AT2G39550/AT3G23150/AT3G04580/AT2G40940/AT1G71860/AT5G01810/AT5G62880/AT2G32460/AT5G53160	ABCB21/SRS1/ABCB20/ABCB2/GCR1/AT1G05000/TTL1/AT1G80440/PIN3/MMS21/DSP3/ABR1/ABCB1/GGB/ETR2/EIN4/ERS1/PTP1/CIPK15/ARAC10/MYB101/PYL8	regulation of signaling
GO:0016131	BP	20/1272	123/20876	5.26553e-05	0.000778989	0.000565678	AT2G04680/AT2G39180/AT1G28130/AT3G43960/AT2G27000/AT2G43040/AT1G74660/AT1G45130/AT5G16590/AT2G45400/AT3G11320/AT2G26730/AT3G07570/AT3G50660/AT1G30120/AT1G48230/AT1G15210/AT1G77350/AT5G15350/AT2G14890	AT2G04680/CCR2/GH3.17/RDL3/CYP705A8/NPG1/MIF1/BGAL5/LRR1/BEN1/AT3G11320/AT2G26730/AT3G07570/CYP90B1/PDH-E1 BETA/AT1G48230/ABCG35/AT1G77350/ENODL17/AGP9	brassinosteroid metabolic process
GO:0016128	BP	20/1272	123/20876	5.26553e-05	0.000778989	0.000565678	AT2G04680/AT2G39180/AT1G28130/AT3G43960/AT2G27000/AT2G43040/AT1G74660/AT1G45130/AT5G16590/AT2G45400/AT3G11320/AT2G26730/AT3G07570/AT3G50660/AT1G30120/AT1G48230/AT1G15210/AT1G77350/AT5G15350/AT2G14890	AT2G04680/CCR2/GH3.17/RDL3/CYP705A8/NPG1/MIF1/BGAL5/LRR1/BEN1/AT3G11320/AT2G26730/AT3G07570/CYP90B1/PDH-E1 BETA/AT1G48230/ABCG35/AT1G77350/ENODL17/AGP9	phytosteroid metabolic process
GO:0040008	BP	37/1272	306/20876	5.49038e-05	0.000802815	0.00058298	AT2G45450/AT1G48480/AT1G13710/AT4G22910/AT1G30570/AT1G31650/AT2G41230/AT3G43920/AT2G23950/AT5G15580/AT1G78770/AT3G63200/AT4G20270/AT3G56370/AT1G44900/AT4G22130/AT2G26730/AT1G31320/AT1G69380/AT1G75500/AT1G70940/AT3G15150/AT1G49580/AT2G25180/AT4G23740/AT1G69420/AT2G22420/AT5G55480/AT2G22230/AT2G20610/AT3G24550/AT3G61130/AT3G27220/AT2G14890/AT3G10040/AT2G42840/AT4G33560	ZPR1/RKL1/CYP78A5/FZR2/HERK2/ROPGEF14/ORS1/DCL3/AT2G23950/LNG1/APC6/PLP9/BAM3/IRK/MCM2/SRF8/AT2G26730/LBD4/AT1G69380/WAT1/PIN3/MMS21/CRK8/ARR12/AT4G23740/PAT22/PER17/GDPDL4/AT2G22230/SUR1/PERK1/GAUT1/AT3G27220/AGP9/AT3G10040/PDF1/AT4G33560	regulation of growth
GO:0009749	BP	16/1272	86/20876	5.53299e-05	0.000802815	0.00058298	AT1G66200/AT2G24610/AT3G01720/AT1G17500/AT5G20830/AT1G61800/AT5G39320/AT5G64750/AT3G09810/AT1G15210/AT5G56860/AT1G09780/AT5G41670/AT2G40220/AT2G31390/AT1G74670	ATGSR2/ATCNGC14/SERGT1/ALA4/SUS1/GPT2/UGD4/ABR1/IDH6/ABCG35/GATA21/PGM1/PGD3/ABI4/AT2G31390/GASA6	response to glucose
GO:0006586	BP	17/1272	96/20876	6.29541e-05	0.000896205	0.000650797	AT4G15300/AT1G19300/AT2G44490/AT3G50740/AT4G39950/AT5G05590/AT2G20960/AT1G75500/AT5G60890/AT3G13110/AT1G08930/AT2G38860/AT2G20610/AT2G30870/AT4G31500/AT1G74100/AT3G23820	CYP702A2/GATL1/BGLU26/UGT72E1/CYP79B2/PAI2/pEARLI4/WAT1/MYB34/SAT3/ERD6/DJ1E/SUR1/GSTF10/CYP83B1/SOT16/GAE6	indolalkylamine metabolic process
GO:0006568	BP	17/1272	96/20876	6.29541e-05	0.000896205	0.000650797	AT4G15300/AT1G19300/AT2G44490/AT3G50740/AT4G39950/AT5G05590/AT2G20960/AT1G75500/AT5G60890/AT3G13110/AT1G08930/AT2G38860/AT2G20610/AT2G30870/AT4G31500/AT1G74100/AT3G23820	CYP702A2/GATL1/BGLU26/UGT72E1/CYP79B2/PAI2/pEARLI4/WAT1/MYB34/SAT3/ERD6/DJ1E/SUR1/GSTF10/CYP83B1/SOT16/GAE6	tryptophan metabolic process
GO:0071446	NA	41/1272	355/20876	6.40859e-05	0.000899998	0.000653551	AT2G35650/AT2G44840/AT3G52400/AT4G36500/AT2G35930/AT1G07640/AT2G26530/AT1G68520/AT1G80840/AT1G74710/AT2G05940/AT3G25780/AT1G19300/AT2G44490/AT3G43190/AT2G41940/AT5G10040/AT5G64120/AT1G59870/AT2G29650/AT2G46510/AT5G20830/AT3G19970/AT5G44070/AT5G63490/AT1G29690/AT1G51660/AT4G12720/AT1G19180/AT2G20370/AT2G38470/AT5G13170/AT1G33590/AT3G11820/AT2G27500/AT5G66190/AT1G71860/AT4G33070/AT3G10040/AT3G02550…	CSLA7/ERF13/SYP122/AT4G36500/PUB23/OBP2/AR781/COL6/WRKY40/EDS16/RIPK/AOC3/GATL1/BGLU26/SUS4/ZFP8/AT5G10040/PER71/ABCG36/ANTR1/AIB/SUS1/AT3G19970/PCS1/CBSCBSPB1/CAD1/MKK4/AtNUDT7/TIFY10A/MUR3/WRKY33/SWEET15/AT1G33590/SYP121/AT2G27500/LFNR1/PTP1/PDC1/AT3G10040/LBD41/AT4G33560	cellular response to salicylic acid stimulus
GO:0010310	BP	26/1272	186/20876	6.44134e-05	0.000899998	0.000653551	AT2G35650/AT3G52400/AT2G35930/AT1G07640/AT1G68520/AT1G80840/AT1G74710/AT2G44490/AT3G43190/AT2G41940/AT5G10040/AT1G59870/AT2G29650/AT5G20830/AT5G44070/AT1G29690/AT1G51660/AT4G12720/AT2G38470/AT1G33590/AT3G11820/AT5G66190/AT4G33070/AT3G10040/AT3G02550/AT4G33560	CSLA7/SYP122/PUB23/OBP2/COL6/WRKY40/EDS16/BGLU26/SUS4/ZFP8/AT5G10040/ABCG36/ANTR1/SUS1/PCS1/CAD1/MKK4/AtNUDT7/WRKY33/AT1G33590/SYP121/LFNR1/PDC1/AT3G10040/LBD41/AT4G33560	regulation of hydrogen peroxide metabolic process
GO:0034976	BP	41/1272	357/20876	7.26987e-05	0.00100644	0.000730848	AT3G28340/AT3G52400/AT1G80840/AT1G72280/AT1G74710/AT1G05300/AT2G05940/AT5G47420/AT1G56345/AT5G59820/AT2G47800/AT5G02490/AT3G13430/AT1G51660/AT4G34590/AT4G12720/AT1G19180/AT4G25900/AT3G49530/AT2G02810/AT1G28680/AT4G29520/AT4G37640/AT2G31370/AT3G11820/AT1G04980/AT3G04580/AT4G05440/AT2G38860/AT1G55210/AT4G16660/AT3G62600/AT2G25110/AT5G07340/AT2G27920/AT5G49910/AT5G42020/AT1G09210/AT5G28540/AT5G61790…	GATL10/SYP122/WRKY40/AERO1/EDS16/ZIP5/RIPK/AT5G47420/AT1G56345/ZAT12/ABCC4/MED37D/AT3G13430/MKK4/BZIP11/AtNUDT7/TIFY10A/AT4G25900/NAC062/UTR1/AT1G28680/AT4G29520/ACA2/POSF21/SYP121/PDIL2-2/EIN4/EDA35/DJ1E/DIR20/AT4G16660/ERDJ3B/SDF2/AT5G07340/SCPL51/HSP70-7/BIP/CRT2/MED37A/CNX1/CRT1	response to endoplasmic reticulum stress
GO:0009695	NA	21/1272	136/20876	7.53058e-05	0.00103306	0.000750176	AT1G72520/AT3G09940/AT1G80840/AT1G20510/AT3G25780/AT5G53750/AT2G46510/AT4G24380/AT5G59820/AT5G63380/AT3G19970/AT1G27730/AT2G27690/AT3G61190/AT1G19180/AT1G32920/AT2G20610/AT2G30870/AT4G31500/AT1G71100/AT1G76650	LOX4/MDAR3/WRKY40/4CLL5/AOC3/AT5G53750/AIB/AT4G24380/ZAT12/4CLL9/AT3G19970/ZAT10/CYP94C1/BAP1/TIFY10A/AT1G32920/SUR1/GSTF10/CYP83B1/RPI1/CML38	jasmonic acid biosynthetic process
GO:0007389	BP	40/1272	347/20876	8.16236e-05	0.00110964	0.000805787	AT3G51060/AT1G07640/AT2G45450/AT3G54430/AT1G19300/AT4G13750/AT2G41890/AT3G20840/AT4G36920/AT1G70560/AT3G43920/AT1G23080/AT1G79820/AT4G20270/AT1G51660/AT4G08150/AT1G71830/AT3G56370/AT2G26730/AT5G13960/AT1G73590/AT2G47230/AT2G43800/AT2G06850/AT2G42580/AT1G52310/AT1G31320/AT1G75500/AT1G70940/AT1G17730/AT2G41370/AT2G22420/AT3G28860/AT4G24670/AT3G61700/AT4G36890/AT5G65510/AT3G27220/AT3G10040/AT4G33560	SRS1/OBP2/ZPR1/SRS6/GATL1/NOV/SD31/PLT1/AP2/TAA1/DCL3/PIN7/SGB1/BAM3/MKK4/KNAT1/SERK1/IRK/AT2G26730/SUVH4/PIN1/DUF6/FH2/XTH4/TTL3/AT1G52310/LBD4/WAT1/PIN3/CHMP1A/NPR5/PER17/ABCB19/TAR2/AT3G61700/IRX14/AIL7/AT3G27220/AT3G10040/AT4G33560	pattern specification process
GO:0009505	NA	32/1417	274/24998	8.87026e-05	0.00123444	0.00105821	AT1G78860/AT4G29310/AT2G33530/AT1G62440/AT1G80240/AT3G49220/AT1G04040/AT5G64640/AT2G16250/AT5G16590/AT1G02810/AT1G73590/AT4G25900/AT4G26690/AT2G06850/AT1G53070/AT1G33590/AT3G24480/AT1G04980/AT3G61820/AT5G08370/AT1G78850/AT5G42100/AT5G62880/AT2G16430/AT1G41830/AT1G76160/AT5G61130/AT5G61790/AT1G11580/AT1G69530/AT5G25460	AT1G78860/AT4G29310/SCPL46/LRX2/AT1G80240/AT3G49220/AT1G04040/PME64/AT2G16250/LRR1/PME7/PIN1/AT4G25900/GDPDL3/XTH4/AT1G53070/AT1G33590/LRX4/PDIL2-2/AT3G61820/AGAL2/AT1G78850/ATBG_PPAP/ARAC10/PAP10/SKS6/sks5/PDCB1/CNX1/ATPMEPCRA/ATEXPA1/AT5G25460	plant-type cell wall
GO:0009751	BP	50/1272	473/20876	0.000106445	0.00143416	0.00104144	AT2G35650/AT2G44840/AT4G38620/AT3G61250/AT3G52400/AT4G36500/AT2G35930/AT1G07640/AT2G26530/AT1G68520/AT1G80840/AT1G74710/AT2G05940/AT3G25780/AT1G19300/AT2G44490/AT5G10280/AT3G43190/AT2G46830/AT2G41940/AT5G10040/AT5G64120/AT1G59870/AT2G29650/AT2G46510/AT3G55730/AT5G20830/AT3G19970/AT5G44070/AT5G63490/AT1G29690/AT1G51660/AT4G12720/AT3G61190/AT1G19180/AT2G20370/AT2G38470/AT5G13170/AT1G33590/AT1G01060…	CSLA7/ERF13/MYB4/AtMYB17/SYP122/AT4G36500/PUB23/OBP2/AR781/COL6/WRKY40/EDS16/RIPK/AOC3/GATL1/BGLU26/MYB92/SUS4/CCA1/ZFP8/AT5G10040/PER71/ABCG36/ANTR1/AIB/MYB109/SUS1/AT3G19970/PCS1/CBSCBSPB1/CAD1/MKK4/AtNUDT7/BAP1/TIFY10A/MUR3/WRKY33/SWEET15/AT1G33590/LHY/BT2/SYP121/AT1G74840/AT2G27500/LFNR1/PTP1/PDC1/AT3G10040/LBD41/AT4G33560	response to salicylic acid
GO:0009733	NA	46/1272	424/20876	0.000108226	0.00144524	0.00104949	AT3G09940/AT4G18010/AT2G44840/AT3G62150/AT3G52400/AT1G28130/AT3G15540/AT2G14960/AT2G41820/AT1G19220/AT1G74660/AT2G46830/AT3G55320/AT1G59870/AT2G46510/AT4G25960/AT1G19830/AT2G32410/AT3G55730/AT1G27730/AT2G27690/AT4G31320/AT1G19180/AT1G73590/AT2G06850/AT2G42580/AT2G34680/AT1G70940/AT4G03190/AT2G36910/AT1G01060/AT3G48360/AT2G39550/AT2G16580/AT3G11820/AT3G28860/AT1G74840/AT5G57560/AT3G07390/AT1G75580…	MDAR3/IP5P2/ERF13/ABCB21/SYP122/GH3.17/IAA19/GH3.1/PXC3/ARF19/MIF1/CCA1/ABCB20/ABCG36/AIB/ABCB2/AT1G19830/AXL1/MYB109/ZAT10/CYP94C1/AT4G31320/TIFY10A/PIN1/XTH4/TTL3/AIR9/PIN3/GRH1/ABCB1/LHY/BT2/GGB/AT2G16580/SYP121/ABCB19/AT1G74840/XTH22/AIR12/AT1G75580/CML24/AIL7/SOT16/GLB3/AT5G66260/SAUR78	response to auxin
GO:0071236	BP	41/1272	364/20876	0.000111775	0.00147954	0.0010744	AT2G35650/AT2G44840/AT3G52400/AT4G36500/AT2G35930/AT1G07640/AT2G26530/AT1G68520/AT1G80840/AT1G74710/AT2G05940/AT3G25780/AT1G19300/AT2G44490/AT3G43190/AT2G41940/AT5G10040/AT5G64120/AT1G59870/AT2G29650/AT2G46510/AT5G20830/AT3G19970/AT5G44070/AT5G63490/AT1G29690/AT1G51660/AT4G12720/AT1G19180/AT2G20370/AT2G38470/AT5G13170/AT1G33590/AT3G11820/AT2G27500/AT5G66190/AT1G71860/AT4G33070/AT3G10040/AT3G02550…	CSLA7/ERF13/SYP122/AT4G36500/PUB23/OBP2/AR781/COL6/WRKY40/EDS16/RIPK/AOC3/GATL1/BGLU26/SUS4/ZFP8/AT5G10040/PER71/ABCG36/ANTR1/AIB/SUS1/AT3G19970/PCS1/CBSCBSPB1/CAD1/MKK4/AtNUDT7/TIFY10A/MUR3/WRKY33/SWEET15/AT1G33590/SYP121/AT2G27500/LFNR1/PTP1/PDC1/AT3G10040/LBD41/AT4G33560	cellular response to antibiotic
GO:0009863	NA	40/1272	353/20876	0.000118478	0.00155464	0.00112893	AT2G35650/AT2G44840/AT3G52400/AT4G36500/AT2G35930/AT1G07640/AT2G26530/AT1G68520/AT1G80840/AT1G74710/AT2G05940/AT3G25780/AT1G19300/AT2G44490/AT3G43190/AT2G41940/AT5G10040/AT5G64120/AT1G59870/AT2G29650/AT2G46510/AT5G20830/AT3G19970/AT5G44070/AT5G63490/AT1G29690/AT1G51660/AT4G12720/AT1G19180/AT2G20370/AT2G38470/AT1G33590/AT3G11820/AT2G27500/AT5G66190/AT1G71860/AT4G33070/AT3G10040/AT3G02550/AT4G33560	CSLA7/ERF13/SYP122/AT4G36500/PUB23/OBP2/AR781/COL6/WRKY40/EDS16/RIPK/AOC3/GATL1/BGLU26/SUS4/ZFP8/AT5G10040/PER71/ABCG36/ANTR1/AIB/SUS1/AT3G19970/PCS1/CBSCBSPB1/CAD1/MKK4/AtNUDT7/TIFY10A/MUR3/WRKY33/AT1G33590/SYP121/AT2G27500/LFNR1/PTP1/PDC1/AT3G10040/LBD41/AT4G33560	salicylic acid mediated signaling pathway
GO:0052386	NA	11/1272	49/20876	0.000140187	0.00182364	0.00132427	AT1G06490/AT1G19300/AT2G44490/AT4G39950/AT1G59870/AT5G57220/AT5G44070/AT4G31500/AT1G05570/AT5G61130/AT3G22120	CALS7/GATL1/BGLU26/CYP79B2/ABCG36/CYP81F2/PCS1/CYP83B1/CALS1/PDCB1/CWLP	cell wall thickening
GO:0034284	BP	24/1272	174/20876	0.000149358	0.00192634	0.00139885	AT1G66200/AT2G24610/AT3G01720/AT1G17500/AT5G20830/AT1G65960/AT1G61800/AT5G52060/AT3G61060/AT5G39320/AT1G64860/AT3G23000/AT1G75500/AT5G64750/AT3G09810/AT1G66180/AT1G15210/AT5G56860/AT5G12860/AT1G09780/AT5G41670/AT2G40220/AT2G31390/AT1G74670	ATGSR2/ATCNGC14/SERGT1/ALA4/SUS1/GAD2/GPT2/BAG1/AtPP2-A13/UGD4/SIGA/CIPK7/WAT1/ABR1/IDH6/AT1G66180/ABCG35/GATA21/DIT1/PGM1/PGD3/ABI4/AT2G31390/GASA6	response to monosaccharide
GO:0042435	BP	20/1272	133/20876	0.000160313	0.0020501	0.00148872	AT4G15300/AT1G19300/AT2G44490/AT3G50740/AT4G39950/AT1G70560/AT5G57220/AT5G05590/AT2G20960/AT2G38470/AT5G60890/AT3G13110/AT1G08930/AT4G24670/AT2G38860/AT2G20610/AT2G30870/AT4G31500/AT1G74100/AT3G23820	CYP702A2/GATL1/BGLU26/UGT72E1/CYP79B2/TAA1/CYP81F2/PAI2/pEARLI4/WRKY33/MYB34/SAT3/ERD6/TAR2/DJ1E/SUR1/GSTF10/CYP83B1/SOT16/GAE6	indole-containing compound biosynthetic process
GO:0009968	BP	13/1272	68/20876	0.000203451	0.00257989	0.00187344	AT3G51060/AT1G48270/AT1G05000/AT1G80440/AT3G02800/AT5G64750/AT2G39550/AT3G23150/AT3G04580/AT2G40940/AT1G71860/AT5G01810/AT5G62880	SRS1/GCR1/AT1G05000/AT1G80440/DSP3/ABR1/GGB/ETR2/EIN4/ERS1/PTP1/CIPK15/ARAC10	negative regulation of signal transduction
GO:0052544	NA	6/1272	16/20876	0.000238268	0.00292314	0.00212269	AT2G44490/AT4G39950/AT1G59870/AT5G57220/AT5G44070/AT4G31500	BGLU26/CYP79B2/ABCG36/CYP81F2/PCS1/CYP83B1	defense response by callose deposition in cell wall
GO:0052482	NA	6/1272	16/20876	0.000238268	0.00292314	0.00212269	AT2G44490/AT4G39950/AT1G59870/AT5G57220/AT5G44070/AT4G31500	BGLU26/CYP79B2/ABCG36/CYP81F2/PCS1/CYP83B1	defense response by cell wall thickening
GO:0023057	BP	13/1272	69/20876	0.000236887	0.00292314	0.00212269	AT3G51060/AT1G48270/AT1G05000/AT1G80440/AT3G02800/AT5G64750/AT2G39550/AT3G23150/AT3G04580/AT2G40940/AT1G71860/AT5G01810/AT5G62880	SRS1/GCR1/AT1G05000/AT1G80440/DSP3/ABR1/GGB/ETR2/EIN4/ERS1/PTP1/CIPK15/ARAC10	negative regulation of signaling
GO:0010648	BP	13/1272	69/20876	0.000236887	0.00292314	0.00212269	AT3G51060/AT1G48270/AT1G05000/AT1G80440/AT3G02800/AT5G64750/AT2G39550/AT3G23150/AT3G04580/AT2G40940/AT1G71860/AT5G01810/AT5G62880	SRS1/GCR1/AT1G05000/AT1G80440/DSP3/ABR1/GGB/ETR2/EIN4/ERS1/PTP1/CIPK15/ARAC10	negative regulation of cell communication
GO:0000302	BP	36/1272	318/20876	0.00025832	0.00314358	0.00228277	AT1G66950/AT1G72520/AT5G10170/AT4G17490/AT1G21140/AT3G56240/AT1G62380/AT1G56345/AT3G08970/AT5G02490/AT3G55730/AT1G32540/AT4G12720/AT2G02810/AT3G50310/AT1G56560/AT3G02800/AT4G29520/AT3G48360/AT2G03800/AT4G32190/AT1G04980/AT4G05440/AT4G16660/AT5G37770/AT3G62600/AT1G58290/AT2G25110/AT1G71860/AT3G17790/AT5G07340/AT2G19590/AT5G49910/AT1G09210/AT5G61790/AT1G56340	ABCG39/LOX4/IPS3/ERF6/AT1G21140/CCH/ACO2/AT1G56345/ERDJ3A/MED37D/MYB109/LOL1/AtNUDT7/UTR1/MAPKKK20/INVA/DSP3/AT4G29520/BT2/GEK1/AT4G32190/PDIL2-2/EDA35/AT4G16660/CML24/ERDJ3B/HEMA1/SDF2/PTP1/PAP17/AT5G07340/ACO1/HSP70-7/CRT2/CNX1/CRT1	response to reactive oxygen species
GO:0048585	BP	40/1272	367/20876	0.000269073	0.00319201	0.00231794	AT5G15840/AT2G35650/AT3G52400/AT4G36500/AT3G51060/AT2G35930/AT1G07640/AT1G68520/AT1G80840/AT1G74710/AT2G05940/AT2G44490/AT2G41940/AT1G59870/AT2G29650/AT1G48270/AT1G05000/AT5G44070/AT1G29690/AT1G51660/AT1G80440/AT4G12720/AT3G61190/AT1G19180/AT2G38470/AT3G02800/AT5G64750/AT1G33590/AT1G10370/AT2G39550/AT3G23150/AT3G11820/AT3G04580/AT2G38860/AT2G40940/AT5G66190/AT1G71860/AT5G01810/AT5G62880/AT2G20180	CO/CSLA7/SYP122/AT4G36500/SRS1/PUB23/OBP2/COL6/WRKY40/EDS16/RIPK/BGLU26/ZFP8/ABCG36/ANTR1/GCR1/AT1G05000/PCS1/CAD1/MKK4/AT1G80440/AtNUDT7/BAP1/TIFY10A/WRKY33/DSP3/ABR1/AT1G33590/GSTU17/GGB/ETR2/SYP121/EIN4/DJ1E/ERS1/LFNR1/PTP1/CIPK15/ARAC10/PIF1	negative regulation of response to stimulus
GO:0046218	BP	14/1272	79/20876	0.000270645	0.00319201	0.00231794	AT4G15300/AT1G19300/AT2G44490/AT3G50740/AT4G39950/AT2G20960/AT3G13110/AT1G08930/AT2G38860/AT2G20610/AT2G30870/AT4G31500/AT1G74100/AT3G23820	CYP702A2/GATL1/BGLU26/UGT72E1/CYP79B2/pEARLI4/SAT3/ERD6/DJ1E/SUR1/GSTF10/CYP83B1/SOT16/GAE6	indolalkylamine catabolic process
GO:0009746	BP	23/1272	170/20876	0.00027076	0.00319201	0.00231794	AT1G66200/AT2G24610/AT3G01720/AT1G17500/AT5G20830/AT1G65960/AT1G61800/AT5G52060/AT3G61060/AT5G39320/AT1G64860/AT3G23000/AT1G75500/AT5G64750/AT3G09810/AT1G15210/AT5G56860/AT5G12860/AT1G09780/AT5G41670/AT2G40220/AT2G31390/AT1G74670	ATGSR2/ATCNGC14/SERGT1/ALA4/SUS1/GAD2/GPT2/BAG1/AtPP2-A13/UGD4/SIGA/CIPK7/WAT1/ABR1/IDH6/ABCG35/GATA21/DIT1/PGM1/PGD3/ABI4/AT2G31390/GASA6	response to hexose
GO:0006569	BP	14/1272	79/20876	0.000270645	0.00319201	0.00231794	AT4G15300/AT1G19300/AT2G44490/AT3G50740/AT4G39950/AT2G20960/AT3G13110/AT1G08930/AT2G38860/AT2G20610/AT2G30870/AT4G31500/AT1G74100/AT3G23820	CYP702A2/GATL1/BGLU26/UGT72E1/CYP79B2/pEARLI4/SAT3/ERD6/DJ1E/SUR1/GSTF10/CYP83B1/SOT16/GAE6	tryptophan catabolic process
GO:0009694	NA	22/1272	160/20876	0.000289369	0.00338495	0.00245805	AT1G72520/AT3G09940/AT1G80840/AT1G20510/AT3G25780/AT5G53750/AT2G46510/AT4G24380/AT5G59820/AT5G63380/AT3G19970/AT1G27730/AT2G27690/AT3G61190/AT1G19180/AT1G32920/AT2G20610/AT2G30870/AT4G31500/AT4G11140/AT1G71100/AT1G76650	LOX4/MDAR3/WRKY40/4CLL5/AOC3/AT5G53750/AIB/AT4G24380/ZAT12/4CLL9/AT3G19970/ZAT10/CYP94C1/BAP1/TIFY10A/AT1G32920/SUR1/GSTF10/CYP83B1/CRF1/RPI1/CML38	jasmonic acid metabolic process
GO:0048588	BP	46/1272	444/20876	0.000310806	0.00360775	0.00261983	AT5G13990/AT2G35650/AT5G51310/AT5G55020/AT1G05630/AT3G43960/AT3G17420/AT4G16370/AT3G05490/AT1G04040/AT5G63990/AT1G31650/AT4G28890/AT1G23080/AT3G08970/AT5G15580/AT5G64330/AT4G00150/AT1G12070/AT4G20270/AT5G15470/AT2G26650/AT5G52060/AT4G26690/AT5G20490/AT2G06850/AT3G62720/AT1G75500/AT1G70940/AT3G01040/AT1G04430/AT3G55960/AT2G45160/AT4G03190/AT2G20190/AT3G09810/AT1G76920/AT3G51460/AT1G45688/AT1G64980…	ATEXO70C2/CSLA7/AT5G51310/ATMYB120/AT5PTASE13/RDL3/GPK1/ATOPT3/RALFL22/AT1G04040/SAL3/ROPGEF14/ATL42/PIN7/ERDJ3A/LNG1/RPT3/SCL6/AT1G12070/BAM3/GAUT14/AKT1/BAG1/GDPDL3/XI-K/XTH4/XXT1/WAT1/PIN3/GAUT13/AT1G04430/AT3G55960/SCL27/GRH1/CLASP/IDH6/SKIP15/SAC7/AT1G45688/AT1G64980/ABCB19/AT2G22230/VLN3/CESA6/PMR6/RIBA1	developmental cell growth
GO:0097435	BP	29/1272	241/20876	0.000364051	0.00419353	0.00304521	AT1G24150/AT5G15050/AT1G19220/AT1G78770/AT1G12070/AT5G50420/AT3G20260/AT5G10020/AT2G26650/AT1G65010/AT3G23590/AT5G08390/AT5G42030/AT4G29720/AT2G26730/AT2G01750/AT1G29170/AT2G34680/AT2G20190/AT2G36910/AT1G69420/AT1G53510/AT5G55480/AT5G08370/AT4G36890/AT3G57410/AT5G64740/AT5G62880/AT4G29350	ATFH4/GLCAT14B/ARF19/APC6/AT1G12070/OFUT36/AT3G20260/AT5G10020/AKT1/AT1G65010/MED33A/AT5G08390/ABIL4/PAO5/AT2G26730/MAP70-3/SCAR3/AIR9/CLASP/ABCB1/PAT22/MPK18/GDPDL4/AGAL2/IRX14/VLN3/CESA6/ARAC10/PRO2	supramolecular fiber organization
GO:0009962	NA	18/1272	122/20876	0.000423889	0.00484582	0.00351888	AT2G26170/AT3G52400/AT4G36500/AT5G46780/AT3G56240/AT2G05940/AT2G18730/AT3G57330/AT1G59870/AT2G24550/AT1G61740/AT1G65960/AT1G27100/AT4G38550/AT1G28680/AT3G23000/AT3G11820/AT1G74840	CYP711A1/SYP122/AT4G36500/AT5G46780/CCH/RIPK/DGK3/ACA11/ABCG36/AT2G24550/AT1G61740/GAD2/AT1G27100/AT4G38550/AT1G28680/CIPK7/SYP121/AT1G74840	regulation of flavonoid biosynthetic process
GO:0009074	BP	14/1272	83/20876	0.000458434	0.00520133	0.00377705	AT4G15300/AT1G19300/AT2G44490/AT3G50740/AT4G39950/AT2G20960/AT3G13110/AT1G08930/AT2G38860/AT2G20610/AT2G30870/AT4G31500/AT1G74100/AT3G23820	CYP702A2/GATL1/BGLU26/UGT72E1/CYP79B2/pEARLI4/SAT3/ERD6/DJ1E/SUR1/GSTF10/CYP83B1/SOT16/GAE6	aromatic amino acid family catabolic process
GO:0002252	BP	32/1272	280/20876	0.000468948	0.00528092	0.00383484	AT2G44840/AT3G52400/AT2G35930/AT4G15975/AT4G17490/AT1G80840/AT1G63020/AT1G74710/AT3G43920/AT5G64120/AT1G66160/AT5G47230/AT1G27730/AT1G29690/AT1G51660/AT3G46620/AT3G49250/AT4G12720/AT5G64660/AT5G13960/AT2G47230/AT1G63470/AT3G49530/AT1G52310/AT3G55980/AT2G38470/AT4G21400/AT1G33060/AT2G41370/AT3G08980/AT3G11820/AT5G06320	ERF13/SYP122/PUB23/AT4G15975/ERF6/WRKY40/NRPD1/EDS16/DCL3/PER71/PUB20/ERF5/ZAT10/CAD1/MKK4/RDUF1/DMS3/AtNUDT7/PUB27/SUVH4/DUF6/AHL5/NAC062/AT1G52310/SZF1/WRKY33/CRK28/NAC014/NPR5/AT3G08980/SYP121/NHL3	immune effector process
GO:0031225	CC	28/1417	248/24998	0.00041412	0.00531985	0.00456035	AT3G20570/AT5G18690/AT3G43960/AT3G60900/AT3G01940/AT5G11990/AT1G64760/AT1G64640/AT1G07135/AT1G03870/AT4G16120/AT5G55730/AT4G26690/AT1G77630/AT1G80080/AT5G55480/AT5G10430/AT1G62790/AT2G01630/AT1G21880/AT2G27500/AT3G07390/AT3G13520/AT5G42100/AT3G54920/AT5G15350/AT2G14890/AT5G61130	ENODL9/AGP25/RDL3/FLA10/AT3G01940/AT5G11990/AT1G64760/ENODL8/AT1G07135/FLA9/COBL7/FLA1/GDPDL3/LYM3/TMM/GDPDL4/AGP4/AT1G62790/AT2G01630/LYM1/AT2G27500/AIR12/AGP12/ATBG_PPAP/PMR6/ENODL17/AGP9/PDCB1	anchored component of membrane
GO:0044550	BP	35/1272	317/20876	0.000498088	0.00552658	0.00401323	AT2G26170/AT5G14700/AT4G38620/AT1G01120/AT1G07640/AT3G59050/AT3G56240/AT2G44490/AT4G39950/AT1G62380/AT5G57220/AT4G39350/AT5G44070/AT1G65840/AT3G02870/AT1G28680/AT2G38470/AT1G30120/AT5G60890/AT2G37460/AT3G13110/AT4G30470/AT3G27190/AT2G38860/AT2G20610/AT1G55210/AT4G39330/AT5G66190/AT3G02050/AT2G30870/AT4G31500/AT3G60370/AT1G74100/AT4G18480/AT3G17390	CYP711A1/AT5G14700/MYB4/KCS1/OBP2/PAO3/CCH/BGLU26/CYP79B2/ACO2/CYP81F2/CESA2/PCS1/PAO4/VTC4/AT1G28680/WRKY33/PDH-E1 BETA/MYB34/AT2G37460/SAT3/AT4G30470/UKL2/DJ1E/SUR1/DIR20/CAD9/LFNR1/POT4/GSTF10/CYP83B1/AT3G60370/SOT16/CHLI1/METK4	secondary metabolite biosynthetic process
GO:0006270	BP	12/1272	65/20876	0.000494587	0.00552658	0.00401323	AT2G20980/AT3G23740/AT5G08020/AT1G65470/AT5G44635/AT1G69770/AT1G78770/AT5G46280/AT2G31270/AT1G44900/AT5G13960/AT2G07690	MCM10/AT3G23740/RPA1B/FAS1/MCM6/CMT3/APC6/MCM3/CDT1A/MCM2/SUVH4/MCM5	DNA replication initiation
GO:0090066	BP	22/1272	167/20876	0.000528646	0.00576371	0.00418543	AT2G45680/AT1G19220/AT1G23080/AT1G78770/AT3G20260/AT2G26650/AT3G23590/AT5G08390/AT5G42030/AT3G56370/AT2G26730/AT2G01750/AT1G73590/AT2G06850/AT1G29170/AT1G75500/AT2G34680/AT1G70940/AT2G36910/AT5G55480/AT3G28860/AT4G36890	TCP9/ARF19/PIN7/APC6/AT3G20260/AKT1/MED33A/AT5G08390/ABIL4/IRK/AT2G26730/MAP70-3/PIN1/XTH4/SCAR3/WAT1/AIR9/PIN3/ABCB1/GDPDL4/ABCB19/IRX14	regulation of anatomical structure size
GO:0052543	NA	10/1272	48/20876	0.000530918	0.00576371	0.00418543	AT1G06490/AT2G44490/AT4G39950/AT1G59870/AT5G57220/AT5G44070/AT4G31500/AT1G05570/AT5G61130/AT3G22120	CALS7/BGLU26/CYP79B2/ABCG36/CYP81F2/PCS1/CYP83B1/CALS1/PDCB1/CWLP	callose deposition in cell wall
GO:0032535	BP	22/1272	167/20876	0.000528646	0.00576371	0.00418543	AT2G45680/AT1G19220/AT1G23080/AT1G78770/AT3G20260/AT2G26650/AT3G23590/AT5G08390/AT5G42030/AT3G56370/AT2G26730/AT2G01750/AT1G73590/AT2G06850/AT1G29170/AT1G75500/AT2G34680/AT1G70940/AT2G36910/AT5G55480/AT3G28860/AT4G36890	TCP9/ARF19/PIN7/APC6/AT3G20260/AKT1/MED33A/AT5G08390/ABIL4/IRK/AT2G26730/MAP70-3/PIN1/XTH4/SCAR3/WAT1/AIR9/PIN3/ABCB1/GDPDL4/ABCB19/IRX14	regulation of cellular component size
GO:0009411	BP	29/1272	247/20876	0.000546686	0.0058925	0.00427895	AT5G59920/AT4G38620/AT2G01180/AT4G16370/AT1G04040/AT5G08020/AT3G55320/AT1G23080/AT4G25960/AT5G15580/AT5G59820/AT5G64330/AT4G20270/AT3G12610/AT1G73590/AT2G43800/AT2G06850/AT3G23210/AT1G75500/AT1G70940/AT1G04430/AT4G03190/AT2G20190/AT2G36910/AT3G28860/AT2G22230/AT5G64740/AT3G54920/AT3G21560	ULI3/MYB4/ATPAP1/ATOPT3/AT1G04040/RPA1B/ABCB20/PIN7/ABCB2/LNG1/ZAT12/RPT3/BAM3/DRT100/PIN1/FH2/XTH4/BHLH34/WAT1/PIN3/AT1G04430/GRH1/CLASP/ABCB1/ABCB19/AT2G22230/CESA6/PMR6/UGT84A2	response to UV
GO:0010016	NA	47/1272	472/20876	0.000646635	0.00692037	0.00502536	AT2G26170/AT1G14350/AT1G71400/AT1G68520/AT3G18890/AT2G45450/AT1G13710/AT5G08070/AT2G41890/AT1G04020/AT1G70560/AT2G41940/AT3G43920/AT4G36870/AT2G16250/AT1G78770/AT1G79820/AT1G63650/AT3G24770/AT4G08150/AT1G71830/AT1G73590/AT5G06250/AT2G47230/AT4G26690/AT1G08590/AT1G52310/AT3G15030/AT2G28605/AT3G50660/AT1G34245/AT4G03190/AT5G48360/AT1G80080/AT2G20300/AT2G41370/AT5G55480/AT4G37740/AT4G24670/AT5G44190…	CYP711A1/MYB124/RLP12/COL6/TIC62/ZPR1/CYP78A5/TCP17/SD31/ATBARD1/TAA1/ZFP8/DCL3/BLH2/AT2G16250/APC6/SGB1/BHLH2/CLE41/KNAT1/SERK1/PIN1/AT5G06250/DUF6/GDPDL3/PXL1/AT1G52310/TCP4/PPD2/CYP90B1/EPF2/GRH1/FH9/TMM/ALE2/NPR5/GDPDL4/GRF2/TAR2/GLK2/AGAL2/AT3G61700/GATA21/AT5G61240/GRF5/AT5G46580/CHLI1	shoot system morphogenesis
GO:0009741	NA	17/1272	116/20876	0.000654829	0.00695871	0.0050532	AT4G28720/AT5G26230/AT3G15540/AT1G24530/AT2G14960/AT2G41820/AT1G19220/AT1G74660/AT1G30570/AT4G02330/AT1G48270/AT1G71830/AT2G42580/AT3G50660/AT1G34210/AT1G19350/AT5G57560	YUC8/MAKR1/IAA19/AT1G24530/GH3.1/PXC3/ARF19/MIF1/HERK2/PME41/GCR1/SERK1/TTL3/CYP90B1/SERK2/BES1/XTH22	response to brassinosteroid
GO:0071395	BP	32/1272	286/20876	0.000676785	0.00704	0.00511223	AT3G09940/AT2G35650/AT2G44840/AT3G52400/AT2G35930/AT1G07640/AT2G26530/AT1G68520/AT1G80840/AT1G74710/AT2G05940/AT1G19300/AT2G44490/AT2G41940/AT1G59870/AT2G29650/AT2G46510/AT3G19970/AT5G44070/AT5G63490/AT1G29690/AT2G27690/AT1G51660/AT4G12720/AT1G19180/AT3G50660/AT2G38470/AT1G33590/AT2G41370/AT3G11820/AT2G27500/AT5G66190	MDAR3/CSLA7/ERF13/SYP122/PUB23/OBP2/AR781/COL6/WRKY40/EDS16/RIPK/GATL1/BGLU26/ZFP8/ABCG36/ANTR1/AIB/AT3G19970/PCS1/CBSCBSPB1/CAD1/CYP94C1/MKK4/AtNUDT7/TIFY10A/CYP90B1/WRKY33/AT1G33590/NPR5/SYP121/AT2G27500/LFNR1	cellular response to jasmonic acid stimulus
GO:0009867	NA	32/1272	286/20876	0.000676785	0.00704	0.00511223	AT3G09940/AT2G35650/AT2G44840/AT3G52400/AT2G35930/AT1G07640/AT2G26530/AT1G68520/AT1G80840/AT1G74710/AT2G05940/AT1G19300/AT2G44490/AT2G41940/AT1G59870/AT2G29650/AT2G46510/AT3G19970/AT5G44070/AT5G63490/AT1G29690/AT2G27690/AT1G51660/AT4G12720/AT1G19180/AT3G50660/AT2G38470/AT1G33590/AT2G41370/AT3G11820/AT2G27500/AT5G66190	MDAR3/CSLA7/ERF13/SYP122/PUB23/OBP2/AR781/COL6/WRKY40/EDS16/RIPK/GATL1/BGLU26/ZFP8/ABCG36/ANTR1/AIB/AT3G19970/PCS1/CBSCBSPB1/CAD1/CYP94C1/MKK4/AtNUDT7/TIFY10A/CYP90B1/WRKY33/AT1G33590/NPR5/SYP121/AT2G27500/LFNR1	jasmonic acid mediated signaling pathway
GO:0009225	BP	9/1272	41/20876	0.000668958	0.00704	0.00511223	AT5G66280/AT4G00110/AT1G53500/AT5G39320/AT1G26570/AT3G51160/AT3G23820/AT3G02230/AT4G30440	GMD1/GAE3/RHM2/UGD4/UGD1/MUR1/GAE6/RGP1/GAE1	nucleotide-sugar metabolic process
GO:0006979	BP	48/1272	486/20876	0.000681139	0.00704	0.00511223	AT1G66950/AT1G72520/AT5G10170/AT3G28340/AT1G80130/AT4G17490/AT5G40390/AT1G21140/AT3G56240/AT2G39800/AT1G62380/AT1G56345/AT3G08970/AT5G59820/AT5G44380/AT5G02490/AT3G55730/AT1G27730/AT4G11850/AT1G32540/AT4G12720/AT1G14870/AT2G02810/AT3G50310/AT1G56560/AT3G02800/AT4G29520/AT3G48360/AT5G07460/AT2G03800/AT4G32190/AT1G04980/AT4G05440/AT2G16500/AT4G16660/AT5G37770/AT3G62600/AT1G58290/AT2G25110/AT1G71860…	ABCG39/LOX4/IPS3/GATL10/AT1G80130/ERF6/RFS5/AT1G21140/CCH/P5CSA/ACO2/AT1G56345/ERDJ3A/ZAT12/AT5G44380/MED37D/MYB109/ZAT10/PLDGAMMA1/LOL1/AtNUDT7/PCR2/UTR1/MAPKKK20/INVA/DSP3/AT4G29520/BT2/MRSA2/GEK1/AT4G32190/PDIL2-2/EDA35/ADC1/AT4G16660/CML24/ERDJ3B/HEMA1/SDF2/PTP1/PAP17/AT1G27330/AT5G07340/ACO1/HSP70-7/CRT2/CNX1/CRT1	response to oxidative stress
GO:0019400	BP	6/1272	19/20876	0.000689235	0.00707521	0.0051378	AT5G40390/AT3G02040/AT5G41080/AT1G74210/AT4G26690/AT5G55480	RFS5/GDPD1/GDPD2/GDPD5/GDPDL3/GDPDL4	alditol metabolic process
GO:0008194	MF	27/1205	201/20495	5.15203e-05	0.00714415	0.00625475	AT4G01750/AT3G28340/AT2G36790/AT5G66690/AT1G06490/AT1G19300/AT3G50740/AT3G43190/AT5G15050/AT2G37585/AT2G30575/AT1G06780/AT1G07240/AT1G24170/AT5G20830/AT3G58790/AT5G15470/AT3G62720/AT3G01040/AT5G39990/AT2G16890/AT2G38650/AT3G61130/AT1G05570/AT5G47780/AT3G02230/AT3G21560	RGXT2/GATL10/UGT73C6/UGT72E2/CALS7/GATL1/UGT72E1/SUS4/GLCAT14B/GLCAT14C/GAUT5/GAUT6/UGT71C5/GATL8/SUS1/GAUT15/GAUT14/XXT1/GAUT13/GLCAT14A/UGT90A1/GAUT7/GAUT1/CALS1/GAUT4/RGP1/UGT84A2	UDP-glycosyltransferase activity
GO:0032508	BP	5/1272	13/20876	0.000709879	0.00718931	0.00522066	AT5G44635/AT5G46280/AT1G44900/AT2G07690/AT4G31210	MCM6/MCM3/MCM2/MCM5/AT4G31210	DNA duplex unwinding
GO:0009862	NA	29/1272	251/20876	0.000709321	0.00718931	0.00522066	AT2G35650/AT3G52400/AT4G36500/AT2G35930/AT1G07640/AT1G68520/AT1G80840/AT1G74710/AT2G05940/AT2G44490/AT3G43190/AT2G41940/AT5G10040/AT1G59870/AT2G29650/AT5G20830/AT5G44070/AT1G29690/AT1G51660/AT4G12720/AT1G19180/AT2G38470/AT1G33590/AT3G11820/AT5G66190/AT4G33070/AT3G10040/AT3G02550/AT4G33560	CSLA7/SYP122/AT4G36500/PUB23/OBP2/COL6/WRKY40/EDS16/RIPK/BGLU26/SUS4/ZFP8/AT5G10040/ABCG36/ANTR1/SUS1/PCS1/CAD1/MKK4/AtNUDT7/TIFY10A/WRKY33/AT1G33590/SYP121/LFNR1/PDC1/AT3G10040/LBD41/AT4G33560	systemic acquired resistance, salicylic acid mediated signaling pathway
GO:0009958	NA	7/1272	26/20876	0.000723217	0.00727557	0.00528329	AT2G23050/AT1G70560/AT1G70940/AT2G36910/AT3G28860/AT4G24670/AT1G68370	NPY4/TAA1/PIN3/ABCB1/ABCB19/TAR2/ATJ15	positive gravitropism
GO:0072593	BP	39/1272	374/20876	0.000759546	0.00752105	0.00546156	AT3G09940/AT2G35650/AT3G52400/AT2G35930/AT1G07640/AT1G68520/AT1G80840/AT3G49220/AT1G74710/AT1G66200/AT2G44490/AT3G43190/AT1G02220/AT2G41940/AT5G10040/AT1G59870/AT2G29650/AT1G55690/AT1G66400/AT5G20830/AT5G44070/AT1G29690/AT1G51660/AT5G08390/AT1G32540/AT4G12720/AT1G10570/AT2G38470/AT1G33590/AT3G11820/AT2G38650/AT5G66190/AT5G37770/AT5G47910/AT5G62520/AT4G33070/AT3G10040/AT3G02550/AT4G33560	MDAR3/CSLA7/SYP122/PUB23/OBP2/COL6/WRKY40/AT3G49220/EDS16/ATGSR2/BGLU26/SUS4/NAC003/ZFP8/AT5G10040/ABCG36/ANTR1/SFH13/CML23/SUS1/PCS1/CAD1/MKK4/AT5G08390/LOL1/AtNUDT7/ULP1C/WRKY33/AT1G33590/SYP121/GAUT7/LFNR1/CML24/RBOHD/SRO5/PDC1/AT3G10040/LBD41/AT4G33560	reactive oxygen species metabolic process
GO:0010118	NA	15/1272	97/20876	0.000755335	0.00752105	0.00546156	AT5G23060/AT1G05805/AT1G74710/AT2G47800/AT4G20940/AT2G26650/AT3G45780/AT1G71010/AT3G11820/AT1G69850/AT3G17510/AT4G23650/AT1G09780/AT5G56030/AT1G69530	CAS/BHLH128/EDS16/ABCC4/AT4G20940/AKT1/PHOT1/FAB1C/SYP121/NPF4.6/CIPK1/CPK3/PGM1/HSP81-2/ATEXPA1	stomatal movement
GO:0009813	NA	26/1272	217/20876	0.000762572	0.00752105	0.00546156	AT2G26170/AT3G52400/AT4G36500/AT2G36790/AT5G07480/AT5G46780/AT3G56240/AT2G05940/AT2G18730/AT3G57330/AT1G59870/AT2G24550/AT1G61740/AT1G65960/AT2G45400/AT1G27100/AT4G27430/AT4G38550/AT2G43800/AT1G28680/AT3G23000/AT3G23210/AT4G17880/AT3G11820/AT1G74840/AT3G21560	CYP711A1/SYP122/AT4G36500/UGT73C6/KUOX1/AT5G46780/CCH/RIPK/DGK3/ACA11/ABCG36/AT2G24550/AT1G61740/GAD2/BEN1/AT1G27100/CIP7/AT4G38550/FH2/AT1G28680/CIPK7/BHLH34/MYC4/SYP121/AT1G74840/UGT84A2	flavonoid biosynthetic process
GO:0044272	BP	47/1272	479/20876	0.000885229	0.00867409	0.00629886	AT5G18690/AT1G07640/AT5G23060/AT4G24510/AT1G19300/AT2G44490/AT2G42320/AT4G39950/AT1G31650/AT1G62380/AT4G33530/AT3G23810/AT5G57220/AT1G60440/AT4G39350/AT1G01440/AT4G10340/AT3G17330/AT1G67950/AT3G02870/AT5G20980/AT2G38470/AT4G15820/AT5G60890/AT2G37460/AT3G13110/AT1G33060/AT2G22230/AT2G38860/AT2G20610/AT1G48230/AT5G51140/AT5G66190/AT3G02050/AT2G30870/AT4G31500/AT2G36880/AT3G60370/AT1G74100/AT1G70280…	AGP25/OBP2/CAS/CER2/GATL1/BGLU26/AT2G42320/CYP79B2/ROPGEF14/ACO2/POT13/SAHH2/CYP81F2/PANK1/CESA2/AT1G01440/LHCB5/ECT6/AT1G67950/VTC4/MS3/WRKY33/AT4G15820/MYB34/AT2G37460/SAT3/NAC014/AT2G22230/DJ1E/SUR1/AT1G48230/AT5G51140/LFNR1/POT4/GSTF10/CYP83B1/METK3/AT3G60370/SOT16/AT1G70280/ACR3/bHLH115/NIR1/CHLI1/METK4/GASA4/AT1G78040	sulfur compound biosynthetic process
GO:0009684	NA	16/1272	109/20876	0.000915596	0.00891377	0.0064729	AT4G15300/AT1G19300/AT2G44490/AT3G50740/AT4G39950/AT1G70560/AT2G20960/AT3G13110/AT1G08930/AT4G24670/AT2G38860/AT2G20610/AT2G30870/AT4G31500/AT1G74100/AT3G23820	CYP702A2/GATL1/BGLU26/UGT72E1/CYP79B2/TAA1/pEARLI4/SAT3/ERD6/TAR2/DJ1E/SUR1/GSTF10/CYP83B1/SOT16/GAE6	indoleacetic acid biosynthetic process
GO:0015802	BP	7/1272	27/20876	0.000925473	0.00895217	0.00650079	AT3G52400/AT5G55930/AT3G13320/AT4G37640/AT3G11820/AT4G32400/AT1G27970	SYP122/OPT1/CAX2/ACA2/SYP121/BT1/NTF2B	basic amino acid transport
GO:0048366	NA	43/1272	430/20876	0.00098784	0.00949459	0.00689468	AT2G45680/AT2G34010/AT1G68520/AT2G45450/AT1G13710/AT1G19300/AT5G08070/AT1G19220/AT1G04020/AT1G70560/AT2G41940/AT1G65470/AT4G36870/AT1G78770/AT5G45900/AT1G63650/AT1G73590/AT5G06250/AT5G20490/AT3G15030/AT2G28605/AT3G50660/AT4G27950/AT5G13170/AT4G00310/AT5G48360/AT1G73220/AT2G20300/AT1G10270/AT4G37740/AT2G36400/AT4G24670/AT2G38860/AT5G44190/AT5G08370/AT5G56860/AT5G53290/AT3G15010/AT4G11140/AT3G13960…	TCP9/SPEAR2/COL6/ZPR1/CYP78A5/GATL1/TCP17/ARF19/ATBARD1/TAA1/ZFP8/FAS1/BLH2/APC6/ATG7/BHLH2/PIN1/AT5G06250/XI-K/TCP4/PPD2/CYP90B1/CRF4/SWEET15/MEE46/FH9/OCT1/ALE2/GRP23/GRF2/GRF3/TAR2/DJ1E/GLK2/AGAL2/GATA21/CRF3/UBA2C/CRF1/GRF5/CRF2/AHL27/HSP81-2	leaf development
GO:0009683	NA	16/1272	110/20876	0.00101208	0.009666	0.00701915	AT4G15300/AT1G19300/AT2G44490/AT3G50740/AT4G39950/AT1G70560/AT2G20960/AT3G13110/AT1G08930/AT4G24670/AT2G38860/AT2G20610/AT2G30870/AT4G31500/AT1G74100/AT3G23820	CYP702A2/GATL1/BGLU26/UGT72E1/CYP79B2/TAA1/pEARLI4/SAT3/ERD6/TAR2/DJ1E/SUR1/GSTF10/CYP83B1/SOT16/GAE6	indoleacetic acid metabolic process
GO:0032392	BP	5/1272	14/20876	0.00104908	0.00995638	0.00723002	AT5G44635/AT5G46280/AT1G44900/AT2G07690/AT4G31210	MCM6/MCM3/MCM2/MCM5/AT4G31210	DNA geometric change
GO:0009642	BP	31/1272	283/20876	0.00115284	0.0108727	0.00789543	AT2G41100/AT2G26530/AT4G17490/AT1G80840/AT1G56345/AT1G07135/AT1G48270/AT3G08970/AT5G59820/AT5G02490/AT1G27730/AT1G61800/AT4G10340/AT2G06850/AT2G02810/AT3G55980/AT3G02800/AT4G29520/AT2G03800/AT3G45780/AT1G04980/AT4G05440/AT4G16660/AT5G37770/AT3G62600/AT2G25110/AT5G07340/AT5G49910/AT1G09210/AT5G61790/AT1G56340	CML12/AR781/ERF6/WRKY40/AT1G56345/AT1G07135/GCR1/ERDJ3A/ZAT12/MED37D/ZAT10/GPT2/LHCB5/XTH4/UTR1/SZF1/DSP3/AT4G29520/GEK1/PHOT1/PDIL2-2/EDA35/AT4G16660/CML24/ERDJ3B/SDF2/AT5G07340/HSP70-7/CRT2/CNX1/CRT1	response to light intensity
GO:0006855	BP	6/1272	21/20876	0.00124101	0.0116316	0.00844649	AT1G66950/AT1G59870/AT2G47800/AT2G26910/AT1G15210/AT5G64290	ABCG39/ABCG36/ABCC4/ABCG32/ABCG35/DIT2-1	drug transmembrane transport
GO:0042743	BP	35/1272	334/20876	0.00126614	0.0117938	0.00856432	AT3G09940/AT2G35650/AT3G52400/AT2G35930/AT1G07640/AT1G68520/AT1G80840/AT3G49220/AT1G74710/AT1G66200/AT2G44490/AT3G43190/AT1G02220/AT2G41940/AT5G10040/AT1G59870/AT2G29650/AT1G55690/AT5G20830/AT5G44070/AT1G29690/AT1G51660/AT5G08390/AT4G12720/AT1G10570/AT2G38470/AT1G33590/AT3G11820/AT2G38650/AT5G66190/AT5G47910/AT4G33070/AT3G10040/AT3G02550/AT4G33560	MDAR3/CSLA7/SYP122/PUB23/OBP2/COL6/WRKY40/AT3G49220/EDS16/ATGSR2/BGLU26/SUS4/NAC003/ZFP8/AT5G10040/ABCG36/ANTR1/SFH13/SUS1/PCS1/CAD1/MKK4/AT5G08390/AtNUDT7/ULP1C/WRKY33/AT1G33590/SYP121/GAUT7/LFNR1/RBOHD/PDC1/AT3G10040/LBD41/AT4G33560	hydrogen peroxide metabolic process
GO:0009740	NA	13/1272	82/20876	0.00131307	0.012156	0.00882728	AT3G51060/AT1G48270/AT1G15550/AT5G25190/AT4G39500/AT5G56860/AT4G26150/AT2G20180/AT2G32460/AT5G61130/AT5G15230/AT1G74670/AT4G36880	SRS1/GCR1/GA3OX1/ERF003/CYP96A11/GATA21/GATA22/PIF1/MYB101/PDCB1/GASA4/GASA6/CP1	gibberellic acid mediated signaling pathway
GO:0009851	NA	17/1272	124/20876	0.00139985	0.0128023	0.00929662	AT4G28720/AT4G15300/AT1G19300/AT2G44490/AT3G50740/AT4G39950/AT1G70560/AT2G20960/AT3G13110/AT1G08930/AT4G24670/AT2G38860/AT2G20610/AT2G30870/AT4G31500/AT1G74100/AT3G23820	YUC8/CYP702A2/GATL1/BGLU26/UGT72E1/CYP79B2/TAA1/pEARLI4/SAT3/ERD6/TAR2/DJ1E/SUR1/GSTF10/CYP83B1/SOT16/GAE6	auxin biosynthetic process
GO:0009805	NA	10/1272	54/20876	0.00139397	0.0128023	0.00929662	AT2G26170/AT4G38620/AT1G01120/AT3G59050/AT3G56240/AT1G62380/AT1G65840/AT1G28680/AT1G30120/AT2G30870	CYP711A1/MYB4/KCS1/PAO3/CCH/ACO2/PAO4/AT1G28680/PDH-E1 BETA/GSTF10	coumarin biosynthetic process
GO:0010476	NA	13/1272	83/20876	0.00147179	0.0133791	0.00971547	AT3G51060/AT1G48270/AT1G15550/AT5G25190/AT4G39500/AT5G56860/AT4G26150/AT2G20180/AT2G32460/AT5G61130/AT5G15230/AT1G74670/AT4G36880	SRS1/GCR1/GA3OX1/ERF003/CYP96A11/GATA21/GATA22/PIF1/MYB101/PDCB1/GASA4/GASA6/CP1	gibberellin mediated signaling pathway
GO:0019751	BP	16/1272	114/20876	0.00148874	0.0134522	0.00976855	AT5G10170/AT4G18010/AT1G05630/AT5G40390/AT3G63240/AT2G46830/AT1G48270/AT3G02040/AT1G07010/AT5G41080/AT1G74210/AT4G26690/AT3G02870/AT3G51460/AT1G32900/AT5G55480	IPS3/IP5P2/AT5PTASE13/RFS5/IP5P4/CCA1/GCR1/GDPD1/AT1G07010/GDPD2/GDPD5/GDPDL3/VTC4/SAC7/GBSS1/GDPDL4	polyol metabolic process
GO:0048532	BP	29/1272	264/20876	0.00156527	0.0140595	0.0102096	AT2G26170/AT2G45450/AT3G54430/AT1G04020/AT3G43920/AT1G65470/AT2G32410/AT4G20270/AT3G24770/AT4G08150/AT2G26650/AT1G71830/AT5G13960/AT1G73590/AT5G06250/AT2G47230/AT2G43800/AT1G52310/AT3G50660/AT1G31320/AT2G34680/AT4G00310/AT2G22420/AT4G11140/AT1G80340/AT3G27220/AT3G10040/AT2G40220/AT4G33560	CYP711A1/ZPR1/SRS6/ATBARD1/DCL3/FAS1/AXL1/BAM3/CLE41/KNAT1/AKT1/SERK1/SUVH4/PIN1/AT5G06250/DUF6/FH2/AT1G52310/CYP90B1/LBD4/AIR9/MEE46/PER17/CRF1/GA3OX2/AT3G27220/AT3G10040/ABI4/AT4G33560	anatomical structure arrangement
GO:0042742	BP	40/1272	402/20876	0.00159589	0.014206	0.010316	AT2G35650/AT3G52400/AT2G35930/AT1G07640/AT1G80840/AT1G74710/AT2G05940/AT2G44490/AT5G52830/AT4G39950/AT3G57330/AT1G70560/AT3G44260/AT1G59870/AT2G29650/AT5G57220/AT5G44070/AT4G11850/AT1G29690/AT1G51660/AT4G14465/AT1G71830/AT4G12720/AT1G19180/AT2G38470/AT2G41370/AT3G11820/AT4G24670/AT2G38860/AT2G20610/AT5G06320/AT5G66190/AT2G30870/AT4G31500/AT2G25110/AT1G74100/AT2G27050/AT4G02530/AT2G41560/AT5G56030	CSLA7/SYP122/PUB23/OBP2/WRKY40/EDS16/RIPK/BGLU26/WRKY27/CYP79B2/ACA11/TAA1/CAF1-9/ABCG36/ANTR1/CYP81F2/PCS1/PLDGAMMA1/CAD1/MKK4/AHL20/SERK1/AtNUDT7/TIFY10A/WRKY33/NPR5/SYP121/TAR2/DJ1E/SUR1/NHL3/LFNR1/GSTF10/CYP83B1/SDF2/SOT16/EIL1/AT4G02530/ACA4/HSP81-2	defense response to bacterium
GO:0010675	BP	6/1272	22/20876	0.00161924	0.014206	0.010316	AT1G07640/AT1G44830/AT1G48270/AT1G68130/AT4G12720/AT3G27190	OBP2/ERF014/GCR1/IDD14/AtNUDT7/UKL2	regulation of cellular carbohydrate metabolic process
GO:0010449	NA	6/1272	22/20876	0.00161924	0.014206	0.010316	AT1G44900/AT1G69380/AT1G70940/AT3G15150/AT2G25180/AT2G40220	MCM2/AT1G69380/PIN3/MMS21/ARR12/ABI4	root meristem growth
GO:0009804	BP	10/1272	55/20876	0.00161229	0.014206	0.010316	AT2G26170/AT4G38620/AT1G01120/AT3G59050/AT3G56240/AT1G62380/AT1G65840/AT1G28680/AT1G30120/AT2G30870	CYP711A1/MYB4/KCS1/PAO3/CCH/ACO2/PAO4/AT1G28680/PDH-E1 BETA/GSTF10	coumarin metabolic process
GO:0051258	BP	22/1272	183/20876	0.00178965	0.0156103	0.0113357	AT1G24150/AT5G15050/AT1G19220/AT1G78770/AT5G50420/AT3G20260/AT5G10020/AT2G26650/AT1G65010/AT3G23590/AT5G08390/AT5G42030/AT4G29720/AT2G26730/AT2G01750/AT1G29170/AT2G34680/AT2G36910/AT1G69420/AT5G55480/AT5G08370/AT4G36890	ATFH4/GLCAT14B/ARF19/APC6/OFUT36/AT3G20260/AT5G10020/AKT1/AT1G65010/MED33A/AT5G08390/ABIL4/PAO5/AT2G26730/MAP70-3/SCAR3/AIR9/ABCB1/PAT22/GDPDL4/AGAL2/IRX14	protein polymerization
GO:0071370	NA	13/1272	85/20876	0.00183714	0.0158414	0.0115036	AT3G51060/AT1G48270/AT1G15550/AT5G25190/AT4G39500/AT5G56860/AT4G26150/AT2G20180/AT2G32460/AT5G61130/AT5G15230/AT1G74670/AT4G36880	SRS1/GCR1/GA3OX1/ERF003/CYP96A11/GATA21/GATA22/PIF1/MYB101/PDCB1/GASA4/GASA6/CP1	cellular response to gibberellin stimulus
GO:0016999	BP	45/1272	470/20876	0.00183442	0.0158414	0.0115036	AT3G09940/AT2G35650/AT3G50930/AT1G24150/AT3G52400/AT2G35930/AT1G07640/AT1G68520/AT1G80840/AT3G49220/AT1G74710/AT2G05940/AT1G66200/AT2G44490/AT3G43190/AT1G02220/AT2G41940/AT5G10040/AT1G59870/AT5G54860/AT2G29650/AT2G23600/AT1G55690/AT5G02490/AT5G20830/AT5G44070/AT1G29690/AT1G51660/AT5G17760/AT5G08390/AT4G12720/AT1G10570/AT2G38470/AT1G33590/AT3G09810/AT4G37640/AT3G11820/AT2G38650/AT5G66190/AT5G47910…	MDAR3/CSLA7/HSR4/ATFH4/SYP122/PUB23/OBP2/COL6/WRKY40/AT3G49220/EDS16/RIPK/ATGSR2/BGLU26/SUS4/NAC003/ZFP8/AT5G10040/ABCG36/AT5G54860/ANTR1/ACL/SFH13/MED37D/SUS1/PCS1/CAD1/MKK4/AT5G17760/AT5G08390/AtNUDT7/ULP1C/WRKY33/AT1G33590/IDH6/ACA2/SYP121/GAUT7/LFNR1/RBOHD/AT4G02530/PDC1/AT3G10040/LBD41/AT4G33560	antibiotic metabolic process
GO:0060918	NA	15/1272	106/20876	0.00189901	0.0162819	0.0118234	AT2G26170/AT3G62150/AT4G13750/AT3G55320/AT1G23080/AT4G25960/AT3G22942/AT3G56370/AT2G26730/AT1G73590/AT2G06850/AT1G75500/AT1G70940/AT2G36910/AT3G28860	CYP711A1/ABCB21/NOV/ABCB20/PIN7/ABCB2/GG2/IRK/AT2G26730/PIN1/XTH4/WAT1/PIN3/ABCB1/ABCB19	auxin transport
GO:0009812	BP	27/1272	244/20876	0.00200554	0.0170981	0.0124161	AT2G26170/AT3G52400/AT4G36500/AT2G36790/AT5G07480/AT5G46780/AT3G56240/AT2G05940/AT2G18730/AT3G57330/AT1G59870/AT2G24550/AT1G61740/AT1G65960/AT2G45400/AT1G27100/AT4G27430/AT4G38550/AT2G43800/AT1G28680/AT3G23000/AT3G23210/AT2G25180/AT4G17880/AT3G11820/AT1G74840/AT3G21560	CYP711A1/SYP122/AT4G36500/UGT73C6/KUOX1/AT5G46780/CCH/RIPK/DGK3/ACA11/ABCG36/AT2G24550/AT1G61740/GAD2/BEN1/AT1G27100/CIP7/AT4G38550/FH2/AT1G28680/CIPK7/BHLH34/ARR12/MYC4/SYP121/AT1G74840/UGT84A2	flavonoid metabolic process
GO:0000139	CC	6/1417	23/24998	0.00143732	0.0171452	0.0146974	AT2G20370/AT1G24460/AT4G23010/AT5G65810/AT5G15860/AT4G39990	MUR3/AT1G24460/UTR2/CGR3/ICME/RABA4B	Golgi membrane
GO:0009914	BP	15/1272	107/20876	0.00208702	0.0176928	0.012848	AT2G26170/AT3G62150/AT4G13750/AT3G55320/AT1G23080/AT4G25960/AT3G22942/AT3G56370/AT2G26730/AT1G73590/AT2G06850/AT1G75500/AT1G70940/AT2G36910/AT3G28860	CYP711A1/ABCB21/NOV/ABCB20/PIN7/ABCB2/GG2/IRK/AT2G26730/PIN1/XTH4/WAT1/PIN3/ABCB1/ABCB19	hormone transport
GO:0006862	BP	8/1272	39/20876	0.00209948	0.017699	0.0128524	AT3G52400/AT5G55930/AT5G51050/AT3G13320/AT4G37640/AT3G11820/AT4G32400/AT1G27970	SYP122/OPT1/AT5G51050/CAX2/ACA2/SYP121/BT1/NTF2B	nucleotide transport
GO:0008361	BP	10/1272	57/20876	0.00213196	0.017873	0.0129788	AT2G45680/AT1G23080/AT3G56370/AT2G26730/AT1G73590/AT2G06850/AT1G75500/AT1G70940/AT2G36910/AT3G28860	TCP9/PIN7/IRK/AT2G26730/PIN1/XTH4/WAT1/PIN3/ABCB1/ABCB19	regulation of cell size
GO:0005788	CC	4/1417	10/24998	0.00163813	0.0182379	0.0156341	AT3G08970/AT3G62600/AT5G42020/AT5G28540	ERDJ3A/ERDJ3B/BIP/MED37A	endoplasmic reticulum lumen
GO:0015696	BP	7/1272	31/20876	0.0022137	0.0184557	0.0134019	AT3G52400/AT5G55930/AT3G13320/AT4G37640/AT3G11820/AT4G32400/AT1G27970	SYP122/OPT1/CAX2/ACA2/SYP121/BT1/NTF2B	ammonium transport
GO:0005516	MF	24/1205	184/20495	0.000207456	0.0215754	0.0188894	AT3G59690/AT5G15410/AT5G65970/AT1G01340/AT3G13600/AT5G35670/AT2G24300/AT2G24610/AT5G54590/AT2G43040/AT3G57330/AT4G31000/AT1G65960/AT4G31320/AT3G52290/AT5G09410/AT2G36910/AT3G48360/AT5G57940/AT4G37640/AT1G75580/AT5G57580/AT4G13100/AT2G41560	IQD13/CNGC2/MLO10/CNGC10/IQM2/iqd33/AT2G24300/ATCNGC14/CRLK1/NPG1/ACA11/CBP60F/GAD2/AT4G31320/IQD3/EICBP.B/ABCB1/BT2/CNGC5/ACA2/AT1G75580/CBP60B/AT4G13100/ACA4	calmodulin binding
GO:0009850	BP	18/1272	143/20876	0.00271717	0.0225286	0.0163596	AT4G28720/AT4G15300/AT1G19300/AT2G44490/AT3G50740/AT4G39950/AT1G70560/AT2G20960/AT1G75500/AT3G13110/AT1G08930/AT4G24670/AT2G38860/AT2G20610/AT2G30870/AT4G31500/AT1G74100/AT3G23820	YUC8/CYP702A2/GATL1/BGLU26/UGT72E1/CYP79B2/TAA1/pEARLI4/WAT1/SAT3/ERD6/TAR2/DJ1E/SUR1/GSTF10/CYP83B1/SOT16/GAE6	auxin metabolic process
GO:0009739	NA	20/1272	166/20876	0.00275009	0.0225538	0.0163778	AT3G51060/AT5G52830/AT1G74660/AT2G46830/AT1G48270/AT3G55730/AT1G15550/AT1G01060/AT5G25190/AT4G39500/AT1G74840/AT5G56860/AT4G26150/AT2G20180/AT2G32460/AT5G61130/AT5G15230/AT1G74670/AT1G69530/AT4G36880	SRS1/WRKY27/MIF1/CCA1/GCR1/MYB109/GA3OX1/LHY/ERF003/CYP96A11/AT1G74840/GATA21/GATA22/PIF1/MYB101/PDCB1/GASA4/GASA6/ATEXPA1/CP1	response to gibberellin
GO:0006643	BP	20/1272	166/20876	0.00275009	0.0225538	0.0163778	AT1G73010/AT2G05940/AT3G43190/AT3G19260/AT5G45900/AT5G20830/AT4G11850/AT2G05755/AT5G21105/AT3G56040/AT2G37940/AT5G20150/AT1G27980/AT1G14290/AT1G73220/AT1G32900/AT2G02870/AT5G08370/AT3G02050/AT3G17790	PS2/RIPK/SUS4/LAG2/ATG7/SUS1/PLDGAMMA1/AT2G05755/AT5G21105/UGP3/IPCS2/SPX1/DPL1/SBH2/OCT1/GBSS1/SKIP11/AGAL2/POT4/PAP17	membrane lipid metabolic process
GO:0009165	BP	44/1272	468/20876	0.0028873	0.023551	0.017102	AT1G66200/AT4G29220/AT1G62380/AT1G60440/AT1G78770/AT5G59240/AT5G14760/AT1G32440/AT1G44900/AT3G44850/AT1G73590/AT1G52160/AT5G50210/AT3G23150/AT1G71850/AT4G32840/AT3G18510/AT3G27190/AT4G31210/AT5G53290/AT5G20400/AT3G06530/AT2G30870/AT3G06930/AT4G11140/AT3G15080/AT2G37690/AT1G26460/AT1G55900/AT1G69070/AT1G12270/AT4G32400/AT4G31790/AT3G55010/AT2G33210/AT1G31660/AT4G10320/AT5G26710/AT3G11710/AT4G37910…	ATGSR2/PFK1/ACO2/PANK1/APC6/RPS8B/AO/PKP3/MCM2/AT3G44850/PIN1/TRZ3/QS/ETR2/AT1G71850/PFK6/AT3G18510/UKL2/AT4G31210/CRF3/AT5G20400/AT3G06530/GSTF10/PRMT13/CRF1/AT3G15080/AT2G37690/AT1G26460/TIM50/AT1G69070/HOP1/BT1/AT4G31790/PUR5/HSP60-2/AT1G31660/AT4G10320/AT5G26710/ATKRS-1/HSP70-9/NOP5-2/HDT4/AT5G08180/NOP56	nucleotide biosynthetic process
GO:0050832	BP	35/1272	351/20876	0.00291484	0.0236479	0.0171723	AT2G35650/AT3G59080/AT3G52400/AT2G35930/AT1G07640/AT1G80840/AT1G63880/AT1G74710/AT2G05940/AT3G25780/AT2G44490/AT5G64120/AT1G59870/AT2G29650/AT5G57220/AT5G45900/AT5G44070/AT1G29690/AT2G30020/AT1G51660/AT4G12720/AT5G64660/AT1G19180/AT2G37940/AT3G55980/AT2G38470/AT5G64750/AT1G49430/AT4G37640/AT3G11820/AT2G22230/AT5G66190/AT5G47910/AT2G25110/AT4G01700	CSLA7/AT3G59080/SYP122/PUB23/OBP2/WRKY40/RLM1B/EDS16/RIPK/AOC3/BGLU26/PER71/ABCG36/ANTR1/CYP81F2/ATG7/PCS1/CAD1/AT2G30020/MKK4/AtNUDT7/PUB27/TIFY10A/IPCS2/SZF1/WRKY33/ABR1/LACS2/ACA2/SYP121/AT2G22230/LFNR1/RBOHD/SDF2/AT4G01700	defense response to fungus
GO:0009750	BP	18/1272	144/20876	0.00293299	0.0236678	0.0171869	AT1G66200/AT2G24610/AT3G01720/AT1G17500/AT1G65960/AT5G52060/AT3G61060/AT5G39320/AT1G64860/AT3G23000/AT1G75500/AT3G09810/AT1G15210/AT5G12860/AT1G09780/AT5G41670/AT2G31390/AT1G74670	ATGSR2/ATCNGC14/SERGT1/ALA4/GAD2/BAG1/AtPP2-A13/UGD4/SIGA/CIPK7/WAT1/IDH6/ABCG35/DIT1/PGM1/PGD3/AT2G31390/GASA6	response to fructose
GO:1901293	BP	44/1272	469/20876	0.00300406	0.0240886	0.0174924	AT1G66200/AT4G29220/AT1G62380/AT1G60440/AT1G78770/AT5G59240/AT5G14760/AT1G32440/AT1G44900/AT3G44850/AT1G73590/AT1G52160/AT5G50210/AT3G23150/AT1G71850/AT4G32840/AT3G18510/AT3G27190/AT4G31210/AT5G53290/AT5G20400/AT3G06530/AT2G30870/AT3G06930/AT4G11140/AT3G15080/AT2G37690/AT1G26460/AT1G55900/AT1G69070/AT1G12270/AT4G32400/AT4G31790/AT3G55010/AT2G33210/AT1G31660/AT4G10320/AT5G26710/AT3G11710/AT4G37910…	ATGSR2/PFK1/ACO2/PANK1/APC6/RPS8B/AO/PKP3/MCM2/AT3G44850/PIN1/TRZ3/QS/ETR2/AT1G71850/PFK6/AT3G18510/UKL2/AT4G31210/CRF3/AT5G20400/AT3G06530/GSTF10/PRMT13/CRF1/AT3G15080/AT2G37690/AT1G26460/TIM50/AT1G69070/HOP1/BT1/AT4G31790/PUR5/HSP60-2/AT1G31660/AT4G10320/AT5G26710/ATKRS-1/HSP70-9/NOP5-2/HDT4/AT5G08180/NOP56	nucleoside phosphate biosynthetic process
GO:0009855	BP	16/1272	122/20876	0.00301707	0.0240886	0.0174924	AT2G45450/AT3G54430/AT3G43920/AT1G79820/AT4G20270/AT4G08150/AT5G13960/AT1G73590/AT2G47230/AT2G43800/AT1G52310/AT1G31320/AT2G22420/AT3G27220/AT3G10040/AT4G33560	ZPR1/SRS6/DCL3/SGB1/BAM3/KNAT1/SUVH4/PIN1/DUF6/FH2/AT1G52310/LBD4/PER17/AT3G27220/AT3G10040/AT4G33560	determination of bilateral symmetry
GO:0006633	BP	19/1272	156/20876	0.00306513	0.0243436	0.0176776	AT1G01120/AT5G23060/AT4G24510/AT4G13050/AT5G16240/AT3G19260/AT1G32440/AT1G30120/AT1G49430/AT1G06080/AT2G22230/AT2G20610/AT2G30870/AT4G31500/AT1G03150/AT4G02530/AT3G11170/AT4G18480/AT2G29980	KCS1/CAS/CER2/FATA2/S-ACP-DES1/LAG2/PKP3/PDH-E1 BETA/LACS2/ADS1/AT2G22230/SUR1/GSTF10/CYP83B1/NAA20/AT4G02530/FAD7/CHLI1/FAD3	fatty acid biosynthetic process
GO:2000762	NA	4/1272	11/20876	0.00320242	0.0250386	0.0181822	AT4G38620/AT1G80440/AT3G23590/AT3G27190	MYB4/AT1G80440/MED33A/UKL2	regulation of phenylpropanoid metabolic process
GO:0032881	BP	4/1272	11/20876	0.00320242	0.0250386	0.0181822	AT1G44830/AT1G68130/AT4G12720/AT3G27190	ERF014/IDD14/AtNUDT7/UKL2	regulation of polysaccharide metabolic process
GO:0009624	BP	12/1272	80/20876	0.00319647	0.0250386	0.0181822	AT2G29650/AT2G47800/AT1G61800/AT4G22130/AT1G73590/AT3G13320/AT2G36910/AT2G36400/AT5G64290/AT5G12860/AT1G69850/AT2G41560	ANTR1/ABCC4/GPT2/SRF8/PIN1/CAX2/ABCB1/GRF3/DIT2-1/DIT1/NPF4.6/ACA4	response to nematode
GO:0009799	BP	16/1272	123/20876	0.00327697	0.0254895	0.0185097	AT2G45450/AT3G54430/AT3G43920/AT1G79820/AT4G20270/AT4G08150/AT5G13960/AT1G73590/AT2G47230/AT2G43800/AT1G52310/AT1G31320/AT2G22420/AT3G27220/AT3G10040/AT4G33560	ZPR1/SRS6/DCL3/SGB1/BAM3/KNAT1/SUVH4/PIN1/DUF6/FH2/AT1G52310/LBD4/PER17/AT3G27220/AT3G10040/AT4G33560	specification of symmetry
GO:0015748	BP	9/1272	51/20876	0.00336271	0.0260222	0.0188965	AT3G52400/AT5G55930/AT1G61800/AT5G51050/AT3G13320/AT4G37640/AT3G11820/AT4G32400/AT1G27970	SYP122/OPT1/GPT2/AT5G51050/CAX2/ACA2/SYP121/BT1/NTF2B	organophosphate ester transport
GO:0010026	NA	20/1272	169/20876	0.00338653	0.0260728	0.0189333	AT2G39880/AT1G19220/AT4G22910/AT5G23940/AT2G41940/AT1G65470/AT3G55730/AT1G78770/AT5G28646/AT2G26650/AT3G23590/AT5G08390/AT5G42030/AT4G26690/AT5G20490/AT2G34680/AT2G36910/AT5G02470/AT5G55480/AT4G36890	MYB25/ARF19/FZR2/DCR/ZFP8/FAS1/MYB109/APC6/WVD2/AKT1/MED33A/AT5G08390/ABIL4/GDPDL3/XI-K/AIR9/ABCB1/DPA/GDPDL4/IRX14	trichome differentiation
GO:0009926	NA	14/1272	102/20876	0.00352339	0.0269888	0.0195984	AT2G26170/AT4G13750/AT3G55320/AT1G23080/AT4G25960/AT3G22942/AT3G56370/AT2G26730/AT1G73590/AT2G06850/AT1G75500/AT1G70940/AT2G36910/AT3G28860	CYP711A1/NOV/ABCB20/PIN7/ABCB2/GG2/IRK/AT2G26730/PIN1/XTH4/WAT1/PIN3/ABCB1/ABCB19	auxin polar transport
GO:0003002	BP	26/1272	242/20876	0.00359301	0.0273831	0.0198848	AT3G51060/AT1G07640/AT2G45450/AT1G19300/AT4G13750/AT4G36920/AT1G70560/AT3G43920/AT1G79820/AT1G51660/AT4G08150/AT1G73590/AT2G47230/AT2G42580/AT1G52310/AT1G31320/AT2G41370/AT2G22420/AT3G28860/AT4G24670/AT3G61700/AT4G36890/AT5G65510/AT3G27220/AT3G10040/AT4G33560	SRS1/OBP2/ZPR1/GATL1/NOV/AP2/TAA1/DCL3/SGB1/MKK4/KNAT1/PIN1/DUF6/TTL3/AT1G52310/LBD4/NPR5/PER17/ABCB19/TAR2/AT3G61700/IRX14/AIL7/AT3G27220/AT3G10040/AT4G33560	regionalization
GO:0010315	NA	5/1272	18/20876	0.00366067	0.0274823	0.0199568	AT3G62150/AT3G55320/AT4G25960/AT1G70940/AT2G36910	ABCB21/ABCB20/ABCB2/PIN3/ABCB1	auxin efflux
GO:0010082	NA	5/1272	18/20876	0.00366067	0.0274823	0.0199568	AT1G44900/AT1G69380/AT1G70940/AT3G15150/AT2G25180	MCM2/AT1G69380/PIN3/MMS21/ARR12	regulation of root meristem growth
GO:0006071	BP	5/1272	18/20876	0.00366067	0.0274823	0.0199568	AT3G02040/AT5G41080/AT1G74210/AT4G26690/AT5G55480	GDPD1/GDPD2/GDPD5/GDPDL3/GDPDL4	glycerol metabolic process
GO:0009798	BP	13/1272	92/20876	0.00374988	0.0280127	0.020342	AT2G45450/AT3G43920/AT1G23080/AT4G08150/AT1G73590/AT2G47230/AT1G31320/AT1G17730/AT2G41370/AT2G22420/AT3G27220/AT3G10040/AT4G33560	ZPR1/DCL3/PIN7/KNAT1/PIN1/DUF6/LBD4/CHMP1A/NPR5/PER17/AT3G27220/AT3G10040/AT4G33560	axis specification
GO:0015931	BP	16/1272	125/20876	0.00385228	0.0286359	0.0207945	AT3G52400/AT5G55930/AT5G51050/AT1G76340/AT2G02810/AT5G19980/AT4G23010/AT3G13320/AT2G40730/AT4G37640/AT3G11820/AT4G11140/AT3G56990/AT2G34357/AT4G32400/AT1G27970	SYP122/OPT1/AT5G51050/GONST3/UTR1/GFT1/UTR2/CAX2/AT2G40730/ACA2/SYP121/CRF1/EDA7/AT2G34357/BT1/NTF2B	nucleobase-containing compound transport
GO:0015698	BP	27/1272	256/20876	0.00392699	0.0290482	0.0210939	AT4G30060/AT5G24030/AT1G69810/AT1G26730/AT1G68840/AT3G27170/AT2G27000/AT2G44490/AT4G01720/AT3G50740/AT5G03570/AT3G21710/AT5G64120/AT1G63010/AT2G29650/AT5G44380/AT5G41080/AT5G44070/AT3G62270/AT2G26650/AT1G25550/AT5G20150/AT1G73220/AT5G20400/AT2G30870/AT4G01700/AT2G15620	AT4G30060/SLAH3/WRKY36/PHO1-H7/RAV2/CLC-B/CYP705A8/BGLU26/WRKY47/UGT72E1/IREG2/VUP1/PER71/AT1G63010/ANTR1/AT5G44380/GDPD2/PCS1/BOR2/AKT1/HHO3/SPX1/OCT1/AT5G20400/GSTF10/AT4G01700/NIR1	inorganic anion transport
GO:0009595	BP	14/1272	104/20876	0.00421081	0.0309957	0.0225081	AT2G35650/AT3G52400/AT1G07640/AT1G80840/AT1G74710/AT2G44490/AT1G59870/AT2G29650/AT5G44070/AT1G51660/AT4G12720/AT2G38470/AT3G11820/AT5G66190	CSLA7/SYP122/OBP2/WRKY40/EDS16/BGLU26/ABCG36/ANTR1/PCS1/MKK4/AtNUDT7/WRKY33/SYP121/LFNR1	detection of biotic stimulus
GO:0023014	BP	24/1272	221/20876	0.00438237	0.0319468	0.0231988	AT2G35650/AT3G52400/AT2G35930/AT1G07640/AT1G68520/AT1G80840/AT1G74710/AT2G05940/AT2G44490/AT2G41940/AT1G59870/AT2G29650/AT1G05000/AT5G44070/AT1G29690/AT1G51660/AT4G12720/AT1G19180/AT2G38470/AT3G02800/AT1G33590/AT3G11820/AT5G66190/AT1G71860	CSLA7/SYP122/PUB23/OBP2/COL6/WRKY40/EDS16/RIPK/BGLU26/ZFP8/ABCG36/ANTR1/AT1G05000/PCS1/CAD1/MKK4/AtNUDT7/TIFY10A/WRKY33/DSP3/AT1G33590/SYP121/LFNR1/PTP1	signal transduction by protein phosphorylation
GO:0000165	BP	24/1272	221/20876	0.00438237	0.0319468	0.0231988	AT2G35650/AT3G52400/AT2G35930/AT1G07640/AT1G68520/AT1G80840/AT1G74710/AT2G05940/AT2G44490/AT2G41940/AT1G59870/AT2G29650/AT1G05000/AT5G44070/AT1G29690/AT1G51660/AT4G12720/AT1G19180/AT2G38470/AT3G02800/AT1G33590/AT3G11820/AT5G66190/AT1G71860	CSLA7/SYP122/PUB23/OBP2/COL6/WRKY40/EDS16/RIPK/BGLU26/ZFP8/ABCG36/ANTR1/AT1G05000/PCS1/CAD1/MKK4/AtNUDT7/TIFY10A/WRKY33/DSP3/AT1G33590/SYP121/LFNR1/PTP1	MAPK cascade
GO:0048878	BP	37/1272	387/20876	0.00454411	0.0329666	0.0239394	AT5G10170/AT5G24030/AT1G15960/AT1G05630/AT3G51060/AT1G28130/AT2G27000/AT3G56240/AT4G16370/AT1G66200/AT2G44490/AT3G57330/AT5G03570/AT3G21710/AT1G25560/AT1G59870/AT2G32390/AT3G02040/AT2G32410/AT2G32400/AT1G65960/AT4G30996/AT3G62270/AT2G26650/AT1G23020/AT5G52060/AT3G23000/AT3G13320/AT4G32190/AT1G01140/AT5G56860/AT2G30870/AT5G47910/AT1G58290/AT3G17790/AT2G41560/AT1G56340	IPS3/SLAH3/NRAMP6/AT5PTASE13/SRS1/GH3.17/CYP705A8/CCH/ATOPT3/ATGSR2/BGLU26/ACA11/IREG2/VUP1/TEM1/ABCG36/GLR3.5/GDPD1/AXL1/GLR3.7/GAD2/AT4G30996/BOR2/AKT1/FRO3/BAG1/CIPK7/CAX2/AT4G32190/CIPK9/GATA21/GSTF10/RBOHD/HEMA1/PAP17/ACA4/CRT1	chemical homeostasis
GO:0010647	BP	7/1272	35/20876	0.00457727	0.0330484	0.0239987	AT1G48270/AT2G15570/AT1G53300/AT3G15150/AT5G20150/AT2G32460/AT5G53160	GCR1/ATHM3/TTL1/MMS21/SPX1/MYB101/PYL8	positive regulation of cell communication
GO:0015893	BP	8/1272	44/20876	0.00461989	0.0331694	0.0240866	AT1G66950/AT1G59870/AT2G47800/AT5G51050/AT2G26910/AT1G15210/AT5G64290/AT4G32690	ABCG39/ABCG36/ABCC4/AT5G51050/ABCG32/ABCG35/DIT2-1/GLB3	drug transport
GO:0009696	NA	24/1272	222/20876	0.004638	0.0331694	0.0240866	AT2G35650/AT3G50930/AT1G24150/AT3G52400/AT1G07640/AT1G80840/AT1G74710/AT2G05940/AT2G44490/AT1G59870/AT5G54860/AT2G29650/AT2G23600/AT5G02490/AT5G44070/AT1G29690/AT1G51660/AT5G17760/AT4G12720/AT2G38470/AT4G37640/AT3G11820/AT5G66190/AT4G02530	CSLA7/HSR4/ATFH4/SYP122/OBP2/WRKY40/EDS16/RIPK/BGLU26/ABCG36/AT5G54860/ANTR1/ACL/MED37D/PCS1/CAD1/MKK4/AT5G17760/AtNUDT7/WRKY33/ACA2/SYP121/LFNR1/AT4G02530	salicylic acid metabolic process
GO:0009743	BP	38/1272	401/20876	0.00471013	0.0333693	0.0242317	AT1G05630/AT1G66200/AT2G24610/AT3G01720/AT2G32410/AT3G55730/AT1G17500/AT5G20830/AT1G65960/AT1G61800/AT4G34590/AT4G10340/AT5G52060/AT3G61060/AT5G39320/AT2G43800/AT1G64860/AT3G23000/AT3G23210/AT1G75500/AT5G64750/AT4G00310/AT3G48360/AT3G09810/AT3G45780/AT1G66180/AT1G01140/AT4G30850/AT1G15210/AT5G56860/AT5G12860/AT4G11140/AT1G80340/AT1G09780/AT5G41670/AT2G40220/AT2G31390/AT1G74670	AT5PTASE13/ATGSR2/ATCNGC14/SERGT1/AXL1/MYB109/ALA4/SUS1/GAD2/GPT2/BZIP11/LHCB5/BAG1/AtPP2-A13/UGD4/FH2/SIGA/CIPK7/BHLH34/WAT1/ABR1/MEE46/BT2/IDH6/PHOT1/AT1G66180/CIPK9/HHP2/ABCG35/GATA21/DIT1/CRF1/GA3OX2/PGM1/PGD3/ABI4/AT2G31390/GASA6	response to carbohydrate
GO:0008652	BP	42/1272	454/20876	0.00471018	0.0333693	0.0242317	AT5G18690/AT5G23060/AT4G24510/AT1G19300/AT2G42320/AT4G39950/AT2G39800/AT1G31650/AT1G62380/AT4G33530/AT3G23810/AT1G48270/AT5G05590/AT4G37670/AT2G28880/AT1G01440/AT4G10340/AT3G17330/AT1G67950/AT5G34930/AT5G20980/AT4G15820/AT5G60890/AT3G13110/AT1G33060/AT4G39540/AT3G29200/AT2G22230/AT2G20610/AT1G48230/AT5G51140/AT2G30870/AT4G31500/AT1G70280/AT1G76990/AT1G51070/AT2G15620/AT5G46580/AT5G61130/AT2G37250…	AGP25/CAS/CER2/GATL1/AT2G42320/CYP79B2/P5CSA/ROPGEF14/ACO2/POT13/SAHH2/GCR1/PAI2/NAGS2/ADCS/AT1G01440/LHCB5/ECT6/AT1G67950/AT5G34930/MS3/AT4G15820/MYB34/SAT3/NAC014/SK2/CM1/AT2G22230/SUR1/AT1G48230/AT5G51140/GSTF10/CYP83B1/AT1G70280/ACR3/bHLH115/NIR1/AT5G46580/PDCB1/ADK/GASA4/AT1G78040	cellular amino acid biosynthetic process
GO:0090626	NA	30/1272	298/20876	0.00486089	0.0341167	0.0247745	AT1G14350/AT1G71400/AT3G18890/AT2G39880/AT1G19220/AT4G22910/AT5G23940/AT2G16250/AT3G55730/AT1G78770/AT5G28646/AT2G26650/AT3G23590/AT5G08390/AT5G42030/AT4G26690/AT1G08590/AT5G20490/AT2G34680/AT1G34245/AT4G03190/AT2G36910/AT1G80080/AT5G02470/AT5G55480/AT3G61700/AT4G36890/AT5G61240/AT5G46580/AT4G18480	MYB124/RLP12/TIC62/MYB25/ARF19/FZR2/DCR/AT2G16250/MYB109/APC6/WVD2/AKT1/MED33A/AT5G08390/ABIL4/GDPDL3/PXL1/XI-K/AIR9/EPF2/GRH1/ABCB1/TMM/DPA/GDPDL4/AT3G61700/IRX14/AT5G61240/AT5G46580/CHLI1	plant epidermis morphogenesis
GO:0009933	NA	27/1272	260/20876	0.00484146	0.0341167	0.0247745	AT2G26170/AT2G45450/AT3G54430/AT1G04020/AT3G43920/AT1G65470/AT2G32410/AT4G20270/AT3G24770/AT4G08150/AT2G26650/AT1G71830/AT5G13960/AT1G73590/AT2G47230/AT2G43800/AT1G52310/AT1G31320/AT2G34680/AT4G00310/AT2G22420/AT4G11140/AT1G80340/AT3G27220/AT3G10040/AT2G40220/AT4G33560	CYP711A1/ZPR1/SRS6/ATBARD1/DCL3/FAS1/AXL1/BAM3/CLE41/KNAT1/AKT1/SERK1/SUVH4/PIN1/DUF6/FH2/AT1G52310/LBD4/AIR9/MEE46/PER17/CRF1/GA3OX2/AT3G27220/AT3G10040/ABI4/AT4G33560	meristem structural organization
GO:1902532	BP	6/1272	27/20876	0.00494813	0.0344089	0.0249867	AT1G05000/AT3G02800/AT3G23150/AT3G04580/AT2G40940/AT1G71860	AT1G05000/DSP3/ETR2/EIN4/ERS1/PTP1	negative regulation of intracellular signal transduction
GO:0043455	BP	6/1272	27/20876	0.00494813	0.0344089	0.0249867	AT4G38620/AT1G07640/AT1G64670/AT1G80440/AT3G23590/AT3G27190	MYB4/OBP2/BDG1/AT1G80440/MED33A/UKL2	regulation of secondary metabolic process
GO:0006084	BP	12/1272	85/20876	0.00528549	0.0365863	0.0265678	AT1G45130/AT1G60440/AT5G16590/AT3G20260/AT2G31270/AT1G44900/AT2G26730/AT1G30120/AT1G48230/AT1G77350/AT5G15350/AT2G14890	BGAL5/PANK1/LRR1/AT3G20260/CDT1A/MCM2/AT2G26730/PDH-E1 BETA/AT1G48230/AT1G77350/ENODL17/AGP9	acetyl-CoA metabolic process
GO:0008154	BP	15/1272	118/20876	0.00537849	0.03706	0.0269118	AT1G24150/AT1G19220/AT1G78770/AT3G20260/AT2G26650/AT3G23590/AT5G08390/AT5G42030/AT2G01750/AT1G29170/AT2G34680/AT2G36910/AT5G55480/AT4G36890/AT4G29350	ATFH4/ARF19/APC6/AT3G20260/AKT1/MED33A/AT5G08390/ABIL4/MAP70-3/SCAR3/AIR9/ABCB1/GDPDL4/IRX14/PRO2	actin polymerization or depolymerization
GO:0046527	MF	19/1205	138/20495	0.000464556	0.0386511	0.0338392	AT2G36790/AT5G66690/AT1G06490/AT3G50740/AT3G43190/AT2G24630/AT1G07240/AT4G39350/AT5G20830/AT5G09870/AT3G03050/AT2G06850/AT5G57560/AT1G14720/AT1G05570/AT5G64740/AT3G02230/AT3G21560/AT3G44990	UGT73C6/UGT72E2/CALS7/UGT72E1/SUS4/CSLC8/UGT71C5/CESA2/SUS1/CESA5/CSLD3/XTH4/XTH22/XTH28/CALS1/CESA6/RGP1/UGT84A2/XTH31	glucosyltransferase activity
GO:0009965	NA	23/1272	214/20876	0.0058991	0.0404625	0.0293826	AT1G68520/AT2G45450/AT1G13710/AT5G08070/AT1G04020/AT1G70560/AT2G41940/AT4G36870/AT1G78770/AT1G63650/AT1G73590/AT5G06250/AT3G15030/AT2G28605/AT3G50660/AT5G48360/AT2G20300/AT4G37740/AT4G24670/AT5G44190/AT5G08370/AT5G56860/AT3G13960	COL6/ZPR1/CYP78A5/TCP17/ATBARD1/TAA1/ZFP8/BLH2/APC6/BHLH2/PIN1/AT5G06250/TCP4/PPD2/CYP90B1/FH9/ALE2/GRF2/TAR2/GLK2/AGAL2/GATA21/GRF5	leaf morphogenesis
GO:0006261	BP	26/1272	252/20876	0.00611165	0.0417307	0.0303035	AT1G20720/AT5G13060/AT2G29680/AT4G22910/AT2G20980/AT3G23740/AT5G08020/AT1G04020/AT3G60660/AT1G26840/AT1G65470/AT5G44635/AT1G69770/AT1G78770/AT5G46280/AT2G31270/AT3G49250/AT1G44900/AT5G13960/AT2G07690/AT1G69380/AT3G15150/AT3G50070/AT5G02470/AT4G31210/AT3G46940	AT1G20720/ABAP1/CDC6/FZR2/MCM10/AT3G23740/RPA1B/ATBARD1/AT3G60660/ORC6/FAS1/MCM6/CMT3/APC6/MCM3/CDT1A/DMS3/MCM2/SUVH4/MCM5/AT1G69380/MMS21/CYCD3-3/DPA/AT4G31210/DUT1	DNA-dependent DNA replication
GO:0008889	MF	5/1205	13/20495	0.000602482	0.0417721	0.0365717	AT3G02040/AT5G41080/AT1G74210/AT4G26690/AT5G55480	GDPD1/GDPD2/GDPD5/GDPDL3/GDPDL4	glycerophosphodiester phosphodiesterase activity
GO:0016021	CC	21/1417	198/24998	0.00434259	0.0426596	0.0365692	AT5G24030/AT1G26730/AT2G24170/AT2G01180/AT1G10550/AT3G47980/AT3G55320/AT4G31730/AT1G15080/AT4G25960/AT1G48270/AT5G65290/AT2G20370/AT2G02810/AT4G23010/AT5G13170/AT2G36910/AT5G12130/AT5G57685/AT3G28860/AT5G25100	SLAH3/PHO1-H7/TMN10/ATPAP1/XTH33/AT3G47980/ABCB20/GDU1/LPP2/ABCB2/GCR1/AT5G65290/MUR3/UTR1/UTR2/SWEET15/ABCB1/TERC/GDU3/ABCB19/AT5G25100	integral component of membrane
GO:0009504	NA	6/1417	28/24998	0.00420863	0.0426596	0.0365692	AT2G35190/AT5G10470/AT3G11820/AT5G59150/AT1G05570/AT3G46830	NPSN11/KCA1/SYP121/RABA2D/CALS1/RABA2C	cell plate
GO:0007010	BP	44/1272	489/20876	0.00635361	0.0431874	0.0313613	AT1G24150/AT3G51290/AT5G15050/AT1G19220/AT5G54670/AT4G39920/AT1G78770/AT3G12110/AT1G12070/AT5G50420/AT3G20260/AT5G10020/AT5G28646/AT2G26650/AT1G65010/AT3G23590/AT5G08390/AT5G42030/AT1G71830/AT4G29720/AT2G26730/AT2G01750/AT5G13960/AT1G63470/AT1G29170/AT2G34680/AT2G20190/AT2G36910/AT1G24764/AT1G69420/AT1G53510/AT5G55480/AT3G27190/AT5G08370/AT4G36890/AT3G57410/AT5G64740/AT4G27640/AT5G62880/AT4G33070…	ATFH4/AT3G51290/GLCAT14B/ARF19/KIN14N/TFCC/APC6/ACT11/AT1G12070/OFUT36/AT3G20260/AT5G10020/WVD2/AKT1/AT1G65010/MED33A/AT5G08390/ABIL4/SERK1/PAO5/AT2G26730/MAP70-3/SUVH4/AHL5/SCAR3/AIR9/CLASP/ABCB1/ATMAP70-2/PAT22/MPK18/GDPDL4/UKL2/AGAL2/IRX14/VLN3/CESA6/AT4G27640/ARAC10/PDC1/HSP60-2/AT4G10320/AT5G26710/PRO2	cytoskeleton organization
GO:1901659	BP	20/1272	181/20876	0.00728316	0.0487242	0.035382	AT1G07640/AT2G44490/AT4G39950/AT5G57220/AT4G39350/AT3G02870/AT5G60890/AT2G37460/AT3G13110/AT3G27190/AT2G38860/AT2G20610/AT5G66190/AT3G02050/AT2G30870/AT4G31500/AT3G60370/AT1G71100/AT1G74100/AT4G18480	OBP2/BGLU26/CYP79B2/CYP81F2/CESA2/VTC4/MYB34/AT2G37460/SAT3/UKL2/DJ1E/SUR1/LFNR1/POT4/GSTF10/CYP83B1/AT3G60370/RPI1/SOT16/CHLI1	glycosyl compound biosynthetic process
GO:1901264	BP	7/1272	38/20876	0.00732961	0.0487242	0.035382	AT1G61800/AT5G51050/AT1G76340/AT2G02810/AT5G19980/AT4G23010/AT5G62680	GPT2/AT5G51050/GONST3/UTR1/GFT1/UTR2/NPF2.11	carbohydrate derivative transport
GO:0030036	BP	19/1272	169/20876	0.00731454	0.0487242	0.035382	AT1G24150/AT1G19220/AT1G78770/AT3G12110/AT1G12070/AT3G20260/AT2G26650/AT3G23590/AT5G08390/AT5G42030/AT2G01750/AT1G29170/AT2G34680/AT2G36910/AT5G55480/AT4G36890/AT3G57410/AT5G62880/AT4G29350	ATFH4/ARF19/APC6/ACT11/AT1G12070/AT3G20260/AKT1/MED33A/AT5G08390/ABIL4/MAP70-3/SCAR3/AIR9/ABCB1/GDPDL4/IRX14/VLN3/ARAC10/PRO2	actin cytoskeleton organization
GO:0007015	BP	18/1272	157/20876	0.0072923	0.0487242	0.035382	AT1G24150/AT1G19220/AT1G78770/AT1G12070/AT3G20260/AT2G26650/AT3G23590/AT5G08390/AT5G42030/AT2G01750/AT1G29170/AT2G34680/AT2G36910/AT5G55480/AT4G36890/AT3G57410/AT5G62880/AT4G29350	ATFH4/ARF19/APC6/AT1G12070/AT3G20260/AKT1/MED33A/AT5G08390/ABIL4/MAP70-3/SCAR3/AIR9/ABCB1/GDPDL4/IRX14/VLN3/ARAC10/PRO2	actin filament organization
GO:0006109	BP	7/1272	38/20876	0.00732961	0.0487242	0.035382	AT1G07640/AT1G44830/AT1G48270/AT1G13900/AT1G68130/AT4G12720/AT3G27190	OBP2/ERF014/GCR1/PAP2/IDD14/AtNUDT7/UKL2	regulation of carbohydrate metabolic process
GO:1905039	BP	5/1272	21/20876	0.00746678	0.0488459	0.0354704	AT4G31730/AT1G61800/AT5G57685/AT5G64290/AT5G12860	GDU1/GPT2/GDU3/DIT2-1/DIT1	carboxylic acid transmembrane transport
GO:1903825	BP	5/1272	21/20876	0.00746678	0.0488459	0.0354704	AT4G31730/AT1G61800/AT5G57685/AT5G64290/AT5G12860	GDU1/GPT2/GDU3/DIT2-1/DIT1	organic acid transmembrane transport
GO:0042542	BP	21/1272	194/20876	0.00763321	0.0488459	0.0354704	AT1G56345/AT3G08970/AT5G02490/AT2G02810/AT1G56560/AT3G02800/AT4G29520/AT3G48360/AT2G03800/AT1G04980/AT4G05440/AT4G16660/AT5G37770/AT3G62600/AT2G25110/AT3G17790/AT5G07340/AT5G49910/AT1G09210/AT5G61790/AT1G56340	AT1G56345/ERDJ3A/MED37D/UTR1/INVA/DSP3/AT4G29520/BT2/GEK1/PDIL2-2/EDA35/AT4G16660/CML24/ERDJ3B/SDF2/PAP17/AT5G07340/HSP70-7/CRT2/CNX1/CRT1	response to hydrogen peroxide
GO:0035383	BP	12/1272	89/20876	0.00763838	0.0488459	0.0354704	AT1G45130/AT1G60440/AT5G16590/AT3G20260/AT2G31270/AT1G44900/AT2G26730/AT1G30120/AT1G48230/AT1G77350/AT5G15350/AT2G14890	BGAL5/PANK1/LRR1/AT3G20260/CDT1A/MCM2/AT2G26730/PDH-E1 BETA/AT1G48230/AT1G77350/ENODL17/AGP9	thioester metabolic process
GO:0010051	NA	13/1272	100/20876	0.00763926	0.0488459	0.0354704	AT3G51060/AT1G19300/AT4G13750/AT1G70560/AT3G43920/AT1G79820/AT4G08150/AT1G73590/AT2G47230/AT2G42580/AT1G52310/AT4G24670/AT4G36890	SRS1/GATL1/NOV/TAA1/DCL3/SGB1/KNAT1/PIN1/DUF6/TTL3/AT1G52310/TAR2/IRX14	xylem and phloem pattern formation
GO:0009415	BP	39/1272	426/20876	0.00744353	0.0488459	0.0354704	AT3G09940/AT4G18010/AT2G44840/AT3G52400/AT2G35930/AT5G40390/AT3G08770/AT2G05940/AT4G38410/AT4G39950/AT2G39800/AT2G29650/AT2G46510/AT5G59820/AT2G47800/AT5G45900/AT2G43020/AT5G20830/AT3G19970/AT1G27730/AT2G27690/AT2G26650/AT4G34240/AT3G46620/AT1G19180/AT2G38470/AT3G50310/AT5G26990/AT1G10370/AT2G39550/AT3G11820/AT2G02870/AT1G08930/AT2G30870/AT1G74100/AT1G78080/AT2G40220/AT3G22310/AT5G56030	MDAR3/IP5P2/ERF13/SYP122/PUB23/RFS5/LTP6/RIPK/AT4G38410/CYP79B2/P5CSA/ANTR1/AIB/ZAT12/ABCC4/ATG7/PAO2/SUS1/AT3G19970/ZAT10/CYP94C1/AKT1/ALDH3I1/RDUF1/TIFY10A/WRKY33/MAPKKK20/DI19-6/GSTU17/GGB/SYP121/SKIP11/ERD6/GSTF10/SOT16/RAP2-4/ABI4/RH9/HSP81-2	response to water
GO:0006888	BP	12/1272	89/20876	0.00763838	0.0488459	0.0354704	AT3G52400/AT1G17500/AT5G55930/AT3G47700/AT5G58620/AT3G13320/AT1G27980/AT4G37640/AT3G11820/AT4G14455/AT4G32400/AT1G27970	SYP122/ALA4/OPT1/MAG2/AT5G58620/CAX2/DPL1/ACA2/SYP121/BET12/BT1/NTF2B	ER to Golgi vesicle-mediated transport
GO:0006637	BP	12/1272	89/20876	0.00763838	0.0488459	0.0354704	AT1G45130/AT1G60440/AT5G16590/AT3G20260/AT2G31270/AT1G44900/AT2G26730/AT1G30120/AT1G48230/AT1G77350/AT5G15350/AT2G14890	BGAL5/PANK1/LRR1/AT3G20260/CDT1A/MCM2/AT2G26730/PDH-E1 BETA/AT1G48230/AT1G77350/ENODL17/AGP9	acyl-CoA metabolic process
GO:0006275	BP	16/1272	134/20876	0.00755503	0.0488459	0.0354704	AT5G13060/AT4G22910/AT3G23740/AT5G08020/AT1G04020/AT1G65470/AT1G69770/AT1G78770/AT5G46280/AT2G31270/AT3G49250/AT1G44900/AT5G13960/AT2G07690/AT1G69380/AT3G15150	ABAP1/FZR2/AT3G23740/RPA1B/ATBARD1/FAS1/CMT3/APC6/MCM3/CDT1A/DMS3/MCM2/SUVH4/MCM5/AT1G69380/MMS21	regulation of DNA replication
GO:0098656	BP	10/1272	68/20876	0.00785133	0.0499466	0.0362697	AT5G66690/AT4G31730/AT1G61800/AT4G20940/AT4G23010/AT3G45780/AT5G57685/AT5G64290/AT5G12860/AT4G23650	UGT72E2/GDU1/GPT2/AT4G20940/UTR2/PHOT1/GDU3/DIT2-1/DIT1/CPK3	anion transmembrane transport
GO:0042592	BP	42/1272	468/20876	0.00787759	0.0499466	0.0362697	AT5G10170/AT5G24030/AT1G15960/AT1G05630/AT3G51060/AT1G28130/AT2G27000/AT3G56240/AT4G16370/AT1G66200/AT2G44490/AT3G57330/AT5G03570/AT3G21710/AT1G25560/AT1G59870/AT2G32390/AT3G02040/AT2G15570/AT2G32410/AT2G32400/AT1G65960/AT4G30996/AT3G62270/AT2G26650/AT1G23020/AT5G52060/AT3G61190/AT3G23000/AT3G15150/AT3G13320/AT4G32190/AT1G01140/AT5G65180/AT5G56860/AT2G30870/AT5G47910/AT1G58290/AT3G17790/AT2G41560…	IPS3/SLAH3/NRAMP6/AT5PTASE13/SRS1/GH3.17/CYP705A8/CCH/ATOPT3/ATGSR2/BGLU26/ACA11/IREG2/VUP1/TEM1/ABCG36/GLR3.5/GDPD1/ATHM3/AXL1/GLR3.7/GAD2/AT4G30996/BOR2/AKT1/FRO3/BAG1/BAP1/CIPK7/MMS21/CAX2/AT4G32190/CIPK9/AT5G65180/GATA21/GSTF10/RBOHD/HEMA1/PAP17/ACA4/CRT1/GASA4	homeostatic process

## Sheet: cluster2_GO
GO enrichment for cluster 2.
GO	ONTOLOGY	GeneRatio	BgRatio	pvalue	p.adjust	qvalue	Gene_id	Gene_name	Description
GO:0015979	NA	101/1562	419/20876	1.18118e-26	1.72216e-23	1.25205e-23	AT3G46780/ATCG00340/AT1G30380/AT3G25690/AT1G20020/AT1G55370/AT3G61470/AT1G52230/AT4G12800/AT3G54890/ATCG00500/ATCG01100/AT2G34420/AT1G15820/AT5G54270/AT3G17040/AT1G61520/ATCG01040/AT5G06430/AT1G14345/AT3G08940/AT2G20260/AT1G76550/AT1G55670/ATCG00180/AT5G08050/AT3G59400/AT5G57030/AT2G04039/AT4G04040/AT1G32060/AT4G28750/ATCG00540/AT1G09340/AT1G03130/AT3G50820/ATCG00280/AT5G39210/ATCG00170/AT1G29930…	PTAC16/PSAB/PSAK/CHUP1/LFNR2/NDF5/LHCA2/PSAH2/PSAL/LHCA1/ACCD/NDHA/LHB1B2/LHCB6/LHCB3/HCF107/LHCA3/CCSA/AT5G06430/AT1G14345/LHCB4.2/PSAE2/PFP-ALPHA2/PSAG/RPOC1/AT5G08050/GUN4/LUT2/AT2G04039/PFP-BETA2/PRK/PSAE1/PETA/CRB/PSAD2/PSBO2/PSBC/CRR7/RPOC2/LHCB1.3/PPD1/PORC/APE2/GAPA-2/GDH1/NDHH/ACR11/G6PD1/GDH3/ENH1/PSBD/PSB27-2/PORB/PSBO1/CURT1C/PSAD1/AT3G47070/CHLI2/RPOB/EGY1/MATK/SBPASE/PSAF/PSBS/OHP1/…	photosynthesis
GO:0009069	BP	67/1562	255/20876	3.19473e-20	2.32896e-17	1.69321e-17	AT5G44020/AT1G17745/AT2G22330/AT1G18590/AT2G35940/AT5G42650/AT4G23670/AT1G55260/AT1G30380/AT1G74090/AT1G72500/AT2G22990/AT1G52230/AT1G09310/AT5G13760/AT1G15820/AT1G68530/AT3G54400/AT1G73500/AT1G61520/AT4G08685/AT3G08940/AT1G55670/AT4G04610/AT5G01090/AT3G59400/AT1G55330/AT5G35180/AT1G32060/AT4G04830/AT4G28750/AT2G23610/AT1G76520/AT1G03630/AT5G46110/AT3G53420/AT2G05520/AT2G35370/AT4G02680/AT1G32470…	AT5G44020/PGDH/CYP79B3/SOT17/BLH1/CYP74A/AT4G23670/AT1G55260/PSAK/SOT18/AT1G72500/SNG1/PSAH2/AT1G09310/AT5G13760/LHCB6/CUT1/AT3G54400/MKK9/LHCA3/SAH7/LHCB4.2/PSAG/APR1/AT5G01090/GUN4/AGP21/AT5G35180/PRK/MSRB5/PSAE1/MES3/PILS3/PORC/APE2/PIP2-1/GRP3/GDH1/EOL1/GDH3/PORB/PSP/AT1G60000/PSBO1/RPT2/LIP2/DXS/SHM7/CYSD1/PSAD1/DTX21/SBPASE/PSAF/PSBS/AT1G55360/PER42/PSBY/DRT112/CAO/ML3/PSBP1/ATPC1/GSTF9/ELP…	serine family amino acid metabolic process
GO:0009070	BP	59/1562	209/20876	1.31628e-19	6.39713e-17	4.65086e-17	AT5G44020/AT1G17745/AT2G22330/AT1G18590/AT2G35940/AT4G23670/AT1G55260/AT1G30380/AT1G74090/AT1G72500/AT2G22990/AT1G52230/AT1G09310/AT5G13760/AT1G15820/AT3G54400/AT1G73500/AT1G61520/AT4G08685/AT3G08940/AT1G55670/AT4G04610/AT5G01090/AT3G59400/AT1G55330/AT5G35180/AT1G32060/AT4G04830/AT4G28750/AT2G23610/AT1G76520/AT1G03630/AT5G46110/AT3G53420/AT2G05520/AT2G35370/AT1G32470/AT4G27440/AT1G18640/AT1G60000…	AT5G44020/PGDH/CYP79B3/SOT17/BLH1/AT4G23670/AT1G55260/PSAK/SOT18/AT1G72500/SNG1/PSAH2/AT1G09310/AT5G13760/LHCB6/AT3G54400/MKK9/LHCA3/SAH7/LHCB4.2/PSAG/APR1/AT5G01090/GUN4/AGP21/AT5G35180/PRK/MSRB5/PSAE1/MES3/PILS3/PORC/APE2/PIP2-1/GRP3/GDH1/GDH3/PORB/PSP/AT1G60000/PSBO1/RPT2/DXS/CYSD1/PSAD1/DTX21/SBPASE/PSAF/PSBS/AT1G55360/PER42/PSBY/DRT112/CAO/PSBP1/ATPC1/ELP/CYSC1/PSBR	serine family amino acid biosynthetic process
GO:0019344	BP	57/1562	205/20876	1.19849e-18	4.3685e-16	3.176e-16	AT5G44020/AT2G22330/AT1G18590/AT2G35940/AT4G23670/AT1G55260/AT1G30380/AT1G74090/AT1G72500/AT2G22990/AT1G52230/AT1G09310/AT5G13760/AT1G15820/AT3G54400/AT1G73500/AT1G61520/AT4G08685/AT3G08940/AT1G55670/AT4G04610/AT5G01090/AT3G59400/AT1G55330/AT5G35180/AT1G32060/AT4G04830/AT4G28750/AT2G23610/AT1G76520/AT1G03630/AT5G46110/AT3G53420/AT2G05520/AT2G35370/AT1G32470/AT4G27440/AT1G60000/AT5G66570/AT2G30520…	AT5G44020/CYP79B3/SOT17/BLH1/AT4G23670/AT1G55260/PSAK/SOT18/AT1G72500/SNG1/PSAH2/AT1G09310/AT5G13760/LHCB6/AT3G54400/MKK9/LHCA3/SAH7/LHCB4.2/PSAG/APR1/AT5G01090/GUN4/AGP21/AT5G35180/PRK/MSRB5/PSAE1/MES3/PILS3/PORC/APE2/PIP2-1/GRP3/GDH1/GDH3/PORB/AT1G60000/PSBO1/RPT2/DXS/CYSD1/PSAD1/DTX21/SBPASE/PSAF/PSBS/AT1G55360/PER42/PSBY/DRT112/CAO/PSBP1/ATPC1/ELP/CYSC1/PSBR	cysteine biosynthetic process
GO:0006534	BP	57/1562	207/20876	1.97242e-18	5.75157e-16	4.18152e-16	AT5G44020/AT2G22330/AT1G18590/AT2G35940/AT4G23670/AT1G55260/AT1G30380/AT1G74090/AT1G72500/AT2G22990/AT1G52230/AT1G09310/AT5G13760/AT1G15820/AT3G54400/AT1G73500/AT1G61520/AT4G08685/AT3G08940/AT1G55670/AT4G04610/AT5G01090/AT3G59400/AT1G55330/AT5G35180/AT1G32060/AT4G04830/AT4G28750/AT2G23610/AT1G76520/AT1G03630/AT5G46110/AT3G53420/AT2G05520/AT2G35370/AT1G32470/AT4G27440/AT1G60000/AT5G66570/AT2G30520…	AT5G44020/CYP79B3/SOT17/BLH1/AT4G23670/AT1G55260/PSAK/SOT18/AT1G72500/SNG1/PSAH2/AT1G09310/AT5G13760/LHCB6/AT3G54400/MKK9/LHCA3/SAH7/LHCB4.2/PSAG/APR1/AT5G01090/GUN4/AGP21/AT5G35180/PRK/MSRB5/PSAE1/MES3/PILS3/PORC/APE2/PIP2-1/GRP3/GDH1/GDH3/PORB/AT1G60000/PSBO1/RPT2/DXS/CYSD1/PSAD1/DTX21/SBPASE/PSAF/PSBS/AT1G55360/PER42/PSBY/DRT112/CAO/PSBP1/ATPC1/ELP/CYSC1/PSBR	cysteine metabolic process
GO:0055035	NA	71/1763	324/24998	5.45121e-18	1.13385e-15	9.46789e-16	AT3G46780/ATCG00340/AT5G42650/AT1G30380/AT1G20020/AT3G61470/AT1G52230/AT4G12800/AT3G54890/AT2G34420/AT1G15820/AT5G43750/AT5G54270/AT1G61520/AT2G01870/AT1G14345/AT3G08940/AT2G20260/AT1G55670/AT1G73110/AT5G08050/AT3G10060/AT1G32060/AT4G28750/ATCG00540/AT5G36120/AT1G03130/AT3G50820/ATCG00280/AT3G16000/AT1G29930/AT4G15510/AT1G03630/AT4G27700/AT4G14690/AT1G74730/ATCG01110/AT1G16880/AT5G17170/ATCG00270…	PTAC16/PSAB/CYP74A/PSAK/LFNR2/LHCA2/PSAH2/PSAL/LHCA1/LHB1B2/LHCB6/PNSB5/LHCB3/LHCA3/AT2G01870/AT1G14345/LHCB4.2/PSAE2/PSAG/AT1G73110/AT5G08050/FKBP16-4/PRK/PSAE1/PETA/CCB3/PSAD2/PSBO2/PSBC/MFP1/LHCB1.3/PPD1/PORC/AT4G27700/ELIP2/AT1G74730/NDHH/ACR11/ENH1/PSBD/PORB/AT2G26340/PSBO1/OHP2/CURT1C/PSAD1/AT3G47070/AT1G50020/AT1G51400/AT2G17972/PSAF/PSBS/OHP1/PSBY/DRT112/PSBQ1/PSBW/CAO/RCA/ATPD/ELIP1/PSBP…	plastid thylakoid membrane
GO:0009535	NA	70/1763	322/24998	1.4695e-17	1.52828e-15	1.27614e-15	AT3G46780/ATCG00340/AT5G42650/AT1G30380/AT1G20020/AT3G61470/AT1G52230/AT4G12800/AT3G54890/AT2G34420/AT1G15820/AT5G43750/AT5G54270/AT1G61520/AT2G01870/AT1G14345/AT3G08940/AT2G20260/AT1G55670/AT1G73110/AT5G08050/AT3G10060/AT1G32060/AT4G28750/ATCG00540/AT5G36120/AT1G03130/AT3G50820/ATCG00280/AT3G16000/AT1G29930/AT4G15510/AT1G03630/AT4G27700/AT4G14690/AT1G74730/ATCG01110/AT1G16880/AT5G17170/ATCG00270…	PTAC16/PSAB/CYP74A/PSAK/LFNR2/LHCA2/PSAH2/PSAL/LHCA1/LHB1B2/LHCB6/PNSB5/LHCB3/LHCA3/AT2G01870/AT1G14345/LHCB4.2/PSAE2/PSAG/AT1G73110/AT5G08050/FKBP16-4/PRK/PSAE1/PETA/CCB3/PSAD2/PSBO2/PSBC/MFP1/LHCB1.3/PPD1/PORC/AT4G27700/ELIP2/AT1G74730/NDHH/ACR11/ENH1/PSBD/PORB/AT2G26340/PSBO1/OHP2/CURT1C/PSAD1/AT3G47070/AT1G50020/AT1G51400/AT2G17972/PSAF/PSBS/OHP1/PSBY/PSBQ1/PSBW/CAO/RCA/ATPD/ELIP1/PSBP1/ATPC1…	chloroplast thylakoid membrane
GO:0034357	NA	72/1763	341/24998	2.70059e-17	1.87241e-15	1.5635e-15	AT3G46780/ATCG00340/AT5G42650/AT1G30380/AT1G20020/AT3G61470/AT1G52230/AT4G12800/AT3G54890/AT2G34420/AT1G15820/AT5G43750/AT5G54270/AT1G61520/AT2G01870/AT1G14345/AT3G08940/AT2G20260/AT1G55670/AT1G73110/AT5G08050/AT3G10060/AT1G32060/AT4G28750/ATCG00540/AT5G36120/AT1G03130/AT3G50820/ATCG00280/AT3G16000/AT1G29930/AT4G15510/AT1G03630/AT4G27700/AT4G14690/AT1G74730/ATCG01110/AT1G16880/AT5G17170/ATCG00270…	PTAC16/PSAB/CYP74A/PSAK/LFNR2/LHCA2/PSAH2/PSAL/LHCA1/LHB1B2/LHCB6/PNSB5/LHCB3/LHCA3/AT2G01870/AT1G14345/LHCB4.2/PSAE2/PSAG/AT1G73110/AT5G08050/FKBP16-4/PRK/PSAE1/PETA/CCB3/PSAD2/PSBO2/PSBC/MFP1/LHCB1.3/PPD1/PORC/AT4G27700/ELIP2/AT1G74730/NDHH/ACR11/ENH1/PSBD/PORB/AT2G26340/PSBO1/OHP2/CURT1C/PSAD1/AT3G47070/AT1G50020/AT1G51400/AT2G17972/PSAF/PSBS/OHP1/PSBY/DRT112/PSBQ1/PSBW/CAO/RCA/ATPD/ELIP1/PSBP…	photosynthetic membrane
GO:0080167	NA	43/1562	128/20876	9.4381e-18	1.96582e-15	1.4292e-15	AT5G05600/AT4G33150/AT1G06520/AT3G47600/AT5G40780/AT4G35110/AT3G52360/AT2G44460/AT5G08050/AT4G13510/AT4G27030/AT4G39070/AT1G30530/AT3G43800/AT5G64620/AT3G03550/AT3G61220/AT4G37470/AT3G52740/AT1G25275/AT1G70420/AT5G02270/AT1G44575/AT3G13790/AT3G19450/AT4G02940/AT1G70000/AT2G47730/AT1G25520/AT3G17609/AT5G51550/AT4G14440/AT2G36080/AT2G16365/AT1G06040/AT3G22840/AT1G80460/AT3G09440/AT5G66920/AT3G57520…	AT5G05600/AT4G33150/GPAT1/MYB94/LHT1/AT4G35110/AT3G52360/BGLU28/AT5G08050/AMT1-1/FAD4/BBX20/UGT78D1/GSTU27/C/VIF2/ATL51/AT3G61220/KAI2/BIC1/AT1G25275/AT1G70420/ATNAP9/PSBS/CWINV1/CAD4/ALKBH10B/AT1G70000/GSTF8/AT1G25520/HYH/EXL3/ECI3/ARF31/AT2G16365/BBX24/ELIP1/GLPK/HSP70-3/sks17/RFS2/DIN10/FD1/AT4G24110	response to karrikin
GO:0019684	NA	72/1562	317/20876	8.45281e-18	1.96582e-15	1.4292e-15	AT3G46780/ATCG00340/AT3G25690/AT1G20020/AT1G55370/AT3G61470/AT1G52230/AT4G12800/AT3G54890/ATCG00500/ATCG01100/AT2G34420/AT1G15820/AT3G17040/ATCG01040/AT5G06430/AT1G14345/AT3G08940/AT2G20260/AT1G55670/AT5G08050/AT3G59400/AT5G57030/AT1G32060/AT4G28750/ATCG00540/AT1G09340/AT1G03130/AT3G50820/ATCG00280/AT5G39210/AT4G15510/AT1G03630/AT5G46110/AT1G12900/AT2G35370/ATCG01110/AT1G16880/AT1G32470/AT5G17170…	PTAC16/PSAB/CHUP1/LFNR2/NDF5/LHCA2/PSAH2/PSAL/LHCA1/ACCD/NDHA/LHB1B2/LHCB6/HCF107/CCSA/AT5G06430/AT1G14345/LHCB4.2/PSAE2/PSAG/AT5G08050/GUN4/LUT2/PRK/PSAE1/PETA/CRB/PSAD2/PSBO2/PSBC/CRR7/PPD1/PORC/APE2/GAPA-2/GDH1/NDHH/ACR11/GDH3/ENH1/PSBD/PSB27-2/PORB/PSBO1/CURT1C/PSAD1/CHLI2/EGY1/MATK/SBPASE/PSBS/OHP1/PSBY/PSBQ1/AT3G23700/PSBW/RCA/ATPD/PSBP1/ATPC1/PSBTN/AT2G26500/PSBI/NDHC/PSBZ/PSBR/ACP4/FD2/RP…	photosynthesis, light reaction
GO:0042651	NA	71/1763	339/24998	7.08641e-17	3.68493e-15	3.07699e-15	AT3G46780/ATCG00340/AT5G42650/AT1G30380/AT1G20020/AT3G61470/AT1G52230/AT4G12800/AT3G54890/AT2G34420/AT1G15820/AT5G43750/AT5G54270/AT1G61520/AT2G01870/AT1G14345/AT3G08940/AT2G20260/AT1G55670/AT1G73110/AT5G08050/AT3G10060/AT1G32060/AT4G28750/ATCG00540/AT5G36120/AT1G03130/AT3G50820/ATCG00280/AT3G16000/AT1G29930/AT4G15510/AT1G03630/AT4G27700/AT4G14690/AT1G74730/ATCG01110/AT1G16880/AT5G17170/ATCG00270…	PTAC16/PSAB/CYP74A/PSAK/LFNR2/LHCA2/PSAH2/PSAL/LHCA1/LHB1B2/LHCB6/PNSB5/LHCB3/LHCA3/AT2G01870/AT1G14345/LHCB4.2/PSAE2/PSAG/AT1G73110/AT5G08050/FKBP16-4/PRK/PSAE1/PETA/CCB3/PSAD2/PSBO2/PSBC/MFP1/LHCB1.3/PPD1/PORC/AT4G27700/ELIP2/AT1G74730/NDHH/ACR11/ENH1/PSBD/PORB/AT2G26340/PSBO1/OHP2/CURT1C/PSAD1/AT3G47070/AT1G50020/AT1G51400/AT2G17972/PSAF/PSBS/OHP1/PSBY/DRT112/PSBQ1/PSBW/CAO/RCA/ATPD/ELIP1/PSBP…	thylakoid membrane
GO:0044436	NA	76/1763	381/24998	1.00942e-16	4.1992e-15	3.50641e-15	AT3G46780/ATCG00340/AT5G42650/AT1G30380/AT1G20020/AT3G61470/AT1G52230/AT4G12800/AT3G54890/AT2G34420/AT1G15820/AT5G43750/AT5G54270/AT1G61520/AT2G01870/AT1G14345/AT3G08940/AT2G20260/AT1G55670/AT1G73110/AT5G08050/AT3G10060/AT1G32060/AT3G56650/AT4G28750/ATCG00540/AT5G36120/AT1G03130/AT3G50820/ATCG00280/AT3G16000/AT1G29930/AT4G15510/AT1G03630/AT4G27700/AT4G14690/AT1G74730/AT5G45680/ATCG01110/AT1G16880…	PTAC16/PSAB/CYP74A/PSAK/LFNR2/LHCA2/PSAH2/PSAL/LHCA1/LHB1B2/LHCB6/PNSB5/LHCB3/LHCA3/AT2G01870/AT1G14345/LHCB4.2/PSAE2/PSAG/AT1G73110/AT5G08050/FKBP16-4/PRK/PPD6/PSAE1/PETA/CCB3/PSAD2/PSBO2/PSBC/MFP1/LHCB1.3/PPD1/PORC/AT4G27700/ELIP2/AT1G74730/FKBP13/NDHH/ACR11/ENH1/PSBD/PSB27-2/PORB/AT2G26340/PSBO1/OHP2/CURT1C/AT3G29240/PSAD1/AT3G47070/AT1G50020/AT1G51400/AT2G17972/PSAF/PSBS/OHP1/PSBY/DRT112/PSBQ…	thylakoid part
GO:0031976	NA	81/1763	425/24998	1.57777e-16	4.68822e-15	3.91476e-15	AT3G46780/ATCG00340/AT5G42650/AT1G30380/AT1G20020/AT3G61470/AT1G52230/AT4G12800/AT3G54890/AT2G34420/AT1G15820/AT5G43750/AT5G54270/AT1G61520/AT2G01870/AT1G14345/AT3G08940/AT2G20260/AT1G55670/AT1G73110/AT5G08050/AT3G10060/AT1G32060/AT3G56650/AT4G28750/ATCG00540/AT5G36120/AT1G03130/AT3G50820/ATCG00280/AT3G16000/AT1G29930/AT4G15510/AT1G03630/AT4G27700/AT5G46110/AT4G14690/AT1G74730/AT5G45680/ATCG01110…	PTAC16/PSAB/CYP74A/PSAK/LFNR2/LHCA2/PSAH2/PSAL/LHCA1/LHB1B2/LHCB6/PNSB5/LHCB3/LHCA3/AT2G01870/AT1G14345/LHCB4.2/PSAE2/PSAG/AT1G73110/AT5G08050/FKBP16-4/PRK/PPD6/PSAE1/PETA/CCB3/PSAD2/PSBO2/PSBC/MFP1/LHCB1.3/PPD1/PORC/AT4G27700/APE2/ELIP2/AT1G74730/FKBP13/NDHH/ACR11/ENH1/PSBD/STR10/PSB27-2/PORB/AT2G26340/PSBO1/OHP2/CURT1C/AT3G29240/PSAD1/AT3G47070/AT1G50020/AT1G51400/AT2G17972/NAGK/PSAF/PSBS/OHP1/…	plastid thylakoid
GO:0009534	NA	81/1763	425/24998	1.57777e-16	4.68822e-15	3.91476e-15	AT3G46780/ATCG00340/AT5G42650/AT1G30380/AT1G20020/AT3G61470/AT1G52230/AT4G12800/AT3G54890/AT2G34420/AT1G15820/AT5G43750/AT5G54270/AT1G61520/AT2G01870/AT1G14345/AT3G08940/AT2G20260/AT1G55670/AT1G73110/AT5G08050/AT3G10060/AT1G32060/AT3G56650/AT4G28750/ATCG00540/AT5G36120/AT1G03130/AT3G50820/ATCG00280/AT3G16000/AT1G29930/AT4G15510/AT1G03630/AT4G27700/AT5G46110/AT4G14690/AT1G74730/AT5G45680/ATCG01110…	PTAC16/PSAB/CYP74A/PSAK/LFNR2/LHCA2/PSAH2/PSAL/LHCA1/LHB1B2/LHCB6/PNSB5/LHCB3/LHCA3/AT2G01870/AT1G14345/LHCB4.2/PSAE2/PSAG/AT1G73110/AT5G08050/FKBP16-4/PRK/PPD6/PSAE1/PETA/CCB3/PSAD2/PSBO2/PSBC/MFP1/LHCB1.3/PPD1/PORC/AT4G27700/APE2/ELIP2/AT1G74730/FKBP13/NDHH/ACR11/ENH1/PSBD/STR10/PSB27-2/PORB/AT2G26340/PSBO1/OHP2/CURT1C/AT3G29240/PSAD1/AT3G47070/AT1G50020/AT1G51400/AT2G17972/NAGK/PSAF/PSBS/OHP1/…	chloroplast thylakoid
GO:0009521	NA	25/1763	51/24998	5.65804e-16	1.47109e-14	1.22839e-14	ATCG00340/AT1G30380/AT3G61470/AT1G52230/AT4G12800/AT1G15820/AT2G20260/AT1G55670/AT4G28750/AT1G03130/AT3G50820/ATCG00280/AT4G15510/ATCG00270/AT5G66570/AT4G02770/AT1G51400/AT1G31330/AT1G67740/AT4G21280/AT1G06680/AT3G21055/ATCG00080/ATCG00300/AT1G79040	PSAB/PSAK/LHCA2/PSAH2/PSAL/LHCB6/PSAE2/PSAG/PSAE1/PSAD2/PSBO2/PSBC/PPD1/PSBD/PSBO1/PSAD1/AT1G51400/PSAF/PSBY/PSBQ1/PSBP1/PSBTN/PSBI/PSBZ/PSBR	photosystem
GO:0010207	NA	44/1562	177/20876	7.74469e-13	1.41147e-10	1.02617e-10	AT3G25690/AT1G20020/AT1G52230/AT4G12800/ATCG01100/AT3G17040/AT5G06430/AT1G14345/AT3G59400/AT1G32060/AT4G28750/ATCG00540/AT1G09340/AT3G50820/ATCG00280/AT5G39210/AT1G03630/AT1G12900/AT2G35370/AT1G32470/AT5G17170/ATCG00270/AT1G05385/AT5G66570/AT1G52220/AT4G02770/AT5G35220/AT3G55800/AT1G44575/AT5G02120/AT1G67740/AT4G21280/AT2G30570/AT4G09650/AT1G06680/AT4G04640/AT3G21055/AT2G26500/ATCG00080/ATCG00440…	CHUP1/LFNR2/PSAH2/PSAL/NDHA/HCF107/AT5G06430/AT1G14345/GUN4/PRK/PSAE1/PETA/CRB/PSBO2/PSBC/CRR7/PORC/GAPA-2/GDH1/GDH3/ENH1/PSBD/PSB27-2/PSBO1/CURT1C/PSAD1/EGY1/SBPASE/PSBS/OHP1/PSBY/PSBQ1/PSBW/ATPD/PSBP1/ATPC1/PSBTN/AT2G26500/PSBI/NDHC/PSBR/ACP4/FD2/RPS18	photosystem II assembly
GO:0000097	BP	60/1562	298/20876	1.2973e-12	2.10163e-10	1.52793e-10	AT5G44020/AT2G22330/AT1G18590/AT2G35940/AT4G23670/AT1G55260/AT1G30380/AT1G74090/AT1G72500/AT2G22990/AT1G52230/AT1G09310/AT5G13760/AT1G15820/AT3G54400/AT1G73500/AT1G61520/AT4G08685/AT3G08940/AT4G34840/AT1G55670/AT4G04610/AT5G01090/AT3G59400/AT1G55330/AT5G35180/AT1G32060/AT4G04830/AT4G28750/AT2G23610/AT1G76520/AT1G03630/AT5G46110/AT3G53420/AT2G05520/AT2G35370/AT4G02680/AT1G32470/AT4G27440/AT1G60000…	AT5G44020/CYP79B3/SOT17/BLH1/AT4G23670/AT1G55260/PSAK/SOT18/AT1G72500/SNG1/PSAH2/AT1G09310/AT5G13760/LHCB6/AT3G54400/MKK9/LHCA3/SAH7/LHCB4.2/MTN2/PSAG/APR1/AT5G01090/GUN4/AGP21/AT5G35180/PRK/MSRB5/PSAE1/MES3/PILS3/PORC/APE2/PIP2-1/GRP3/GDH1/EOL1/GDH3/PORB/AT1G60000/PSBO1/RPT2/DXS/CYSD1/PSAD1/DTX21/SBPASE/PSAF/PSBS/AT1G55360/PER42/PSBY/DRT112/CAO/PSBP1/ATPC1/CGS1/ELP/CYSC1/PSBR	sulfur amino acid biosynthetic process
GO:0044272	BP	81/1562	479/20876	3.02265e-12	4.00639e-10	2.91274e-10	AT5G44020/AT3G46780/AT2G22330/AT1G18590/AT2G35940/AT2G46650/AT5G42650/AT2G30930/AT4G23670/AT1G55260/AT1G30380/AT1G18570/AT1G20020/AT5G46790/AT1G74090/AT1G72500/AT3G02250/AT2G22990/AT1G52230/AT4G39940/AT1G09310/AT2G35260/AT5G13760/AT1G15820/AT1G68530/AT3G54400/AT1G73500/AT1G61520/AT4G08685/AT3G08940/AT4G34840/AT1G55670/AT4G04610/AT5G01090/AT3G59400/AT1G55330/AT5G35180/AT1G32060/AT4G04830/AT4G28750…	AT5G44020/PTAC16/CYP79B3/SOT17/BLH1/CYTB5-C/CYP74A/AT2G30930/AT4G23670/AT1G55260/PSAK/MYB51/LFNR2/PYL1/SOT18/AT1G72500/OFUT21/SNG1/PSAH2/APK2/AT1G09310/AT2G35260/AT5G13760/LHCB6/CUT1/AT3G54400/MKK9/LHCA3/SAH7/LHCB4.2/MTN2/PSAG/APR1/AT5G01090/GUN4/AGP21/AT5G35180/PRK/MSRB5/PSAE1/RP1/AIR3/MES3/PILS3/PSBO2/APK1/PORC/APE2/PIP2-1/GRP3/GDH1/UGT74B1/EOL1/GDH3/PORB/AT1G60000/PSBO1/RPT2/LIP2/DXS/CYSD1/PSA…	sulfur compound biosynthetic process
GO:0010218	NA	31/1562	99/20876	2.87179e-12	4.00639e-10	2.91274e-10	AT3G46780/AT2G35940/AT5G38430/AT3G54890/AT2G01420/AT1G68530/AT3G08940/AT1G32060/AT2G37678/AT1G09340/AT1G03630/AT4G14690/AT5G38420/AT5G44110/AT5G17170/AT2G38120/AT1G34000/AT3G47070/AT5G02120/AT1G20340/AT4G21280/AT2G47450/AT2G01570/AT2G24790/AT2G39730/AT3G22840/AT1G06680/AT1G79040/AT5G38410/AT4G25050/AT1G60950	PTAC16/BLH1/RBCS-1B/LHCA1/PIN4/CUT1/LHCB4.2/PRK/FHY1/CRB/PORC/ELIP2/RBCS-2B/ABCI21/ENH1/AUX1/OHP2/AT3G47070/OHP1/DRT112/PSBQ1/CAO/RGA/COL3/RCA/ELIP1/PSBP1/PSBR/AT5G38410/ACP4/FD2	response to far red light
GO:0009547	NA	17/1763	34/24998	1.80006e-11	4.16015e-10	3.47381e-10	ATCG00065/ATCG00160/ATCG00750/ATCG00650/ATCG00900/ATCG01240/ATCG00660/ATCG00770/ATCG00810/ATCG00830/ATCG01310/ATCG01120/ATCG00760/ATCG00800/ATCG00780/ATCG00820/ATCG00790	RPS12A/RPS2/RPS11/RPS18/RPS7-A/RPS7-A/RPL20/RPS8/RPL22/rpl2-A/rpl2-A/RPS15/RPL36/RPS3/RPL14/RPS19/RPL16	plastid ribosome
GO:0000096	BP	64/1562	337/20876	3.57441e-12	4.34291e-10	3.1574e-10	AT5G44020/AT2G22330/AT1G18590/AT2G35940/AT5G42650/AT4G23670/AT1G55260/AT1G30380/AT1G74090/AT1G72500/AT2G22990/AT1G52230/AT1G09310/AT5G13760/AT1G15820/AT1G68530/AT3G54400/AT1G73500/AT1G61520/AT4G08685/AT3G08940/AT4G34840/AT1G55670/AT4G04610/AT5G01090/AT3G59400/AT1G55330/AT5G35180/AT1G32060/AT4G04830/AT4G28750/AT2G23610/AT1G76520/AT1G03630/AT5G46110/AT3G53420/AT4G15415/AT2G05520/AT2G35370/AT4G02680…	AT5G44020/CYP79B3/SOT17/BLH1/CYP74A/AT4G23670/AT1G55260/PSAK/SOT18/AT1G72500/SNG1/PSAH2/AT1G09310/AT5G13760/LHCB6/CUT1/AT3G54400/MKK9/LHCA3/SAH7/LHCB4.2/MTN2/PSAG/APR1/AT5G01090/GUN4/AGP21/AT5G35180/PRK/MSRB5/PSAE1/MES3/PILS3/PORC/APE2/PIP2-1/B'GAMMA/GRP3/GDH1/EOL1/GDH3/PORB/AT1G60000/PSBO1/RPT2/LIP2/DXS/CYSD1/PSAD1/DTX21/SBPASE/PSAF/PSBS/AT1G55360/PER42/PSBY/DRT112/CAO/PSBP1/ATPC1/CGS1/ELP/CYSC1…	sulfur amino acid metabolic process
GO:0000313	CC	19/1763	46/24998	7.8462e-11	1.63201e-09	1.36276e-09	ATMG00080/ATMG00980/ATCG00065/ATCG00160/ATCG00750/ATCG00650/ATCG00900/ATCG01240/ATCG00660/ATCG00770/ATCG00810/ATCG00830/ATCG01310/ATCG01120/ATCG00760/ATCG00800/ATCG00780/ATCG00820/ATCG00790	RPL16/RPSL2/RPS12A/RPS2/RPS11/RPS18/RPS7-A/RPS7-A/RPL20/RPS8/RPL22/rpl2-A/rpl2-A/RPS15/RPL36/RPS3/RPL14/RPS19/RPL16	organellar ribosome
GO:0010287	NA	23/1763	68/24998	1.0244e-10	1.93705e-09	1.61748e-09	ATCG00340/AT5G42650/AT4G19170/AT1G52230/AT4G12800/AT3G54890/AT2G34420/AT1G15820/AT1G61520/AT2G20260/AT4G28750/AT1G09340/AT3G50820/ATCG00280/AT1G52590/ATCG00270/AT5G66570/AT4G02770/AT1G31330/AT5G17230/AT2G39730/AT4G09650/ATCG00480	PSAB/CYP74A/CCD4/PSAH2/PSAL/LHCA1/LHB1B2/LHCB6/LHCA3/PSAE2/PSAE1/CRB/PSBO2/PSBC/AT1G52590/PSBD/PSBO1/PSAD1/PSAF/PSY/RCA/ATPD/ATPB	plastoglobule
GO:0009637	BP	34/1562	128/20876	4.35419e-11	4.88339e-09	3.55034e-09	AT3G46780/AT1G02340/AT1G66840/AT5G38430/AT3G54890/AT5G44680/AT1G68530/AT3G08940/AT5G38150/AT1G32060/AT1G09340/AT1G03630/AT5G57090/AT4G14690/AT4G08920/AT5G38420/AT5G35790/AT5G17170/AT2G30520/AT1G34000/AT3G47070/AT4G40060/AT5G02120/AT1G20340/AT4G21280/AT2G47450/AT2G24790/AT2G39730/AT3G22840/AT1G06680/AT1G79040/AT5G38410/AT4G25050/AT1G60950	PTAC16/HFR1/PMI2/RBCS-1B/LHCA1/AT5G44680/CUT1/LHCB4.2/PMI15/PRK/CRB/PORC/PIN2/ELIP2/CRY1/RBCS-2B/G6PD1/ENH1/RPT2/OHP2/AT3G47070/ATHB-16/OHP1/DRT112/PSBQ1/CAO/COL3/RCA/ELIP1/PSBP1/PSBR/AT5G38410/ACP4/FD2	response to blue light
GO:0015698	BP	51/1562	256/20876	9.3759e-11	9.76433e-09	7.09889e-09	AT1G67330/AT1G16390/AT3G01290/AT1G12740/AT2G44790/AT2G29750/AT3G21510/AT3G49210/AT2G14100/AT3G49940/AT4G30670/AT4G23270/AT4G40080/AT1G77330/AT2G38920/AT1G70230/AT5G40890/AT4G12390/AT4G36790/AT1G29280/AT4G21600/AT1G78000/AT5G49890/AT5G44370/AT2G18980/AT4G13660/AT5G20050/AT1G55920/AT5G50760/AT2G47160/AT2G03240/AT5G45480/AT4G20860/AT4G10380/AT1G17860/AT2G22470/AT4G19030/AT5G64100/AT1G02860/AT3G11780…	AT1G67330/OCT3/HIR3/CYP87A2/UCC2/UGT71C1/AHP1/AT3G49210/CYP705A13/LBD38/AT4G30670/CRK19/AT4G40080/AT1G77330/RF178/AXY4/CLC-A/PME1/AT4G36790/WRKY65/ENDO5/SULTR1;2/CLC-C/ANTR5/PER16/PRR2/AT5G20050/SAT1/AT5G50760/BOR1/PHO1-H5/AT5G45480/FAD-OXR/NIP5-1/KTI2/AGP2/NIP1-1/PER69/BAH1/AT3G11780/NQR/MT1C/PHT2;1/SSL12/AT1G03850/STP4/GLP4/CWINV1/BCA4/HA2/JAL34	inorganic anion transport
GO:0006354	BP	33/1562	126/20876	1.26038e-10	1.22509e-08	8.90668e-09	ATCG00340/ATCG00500/ATCG01100/ATCG01040/ATCG00180/ATCG00540/ATCG00280/ATCG00170/ATCG00270/ATCG00190/ATCG00040/AT3G25940/AT4G11175/ATCG00080/ATCG00065/ATCG00300/ATCG00160/ATCG00750/ATCG00670/ATCG00740/ATCG00650/ATCG00480/ATCG00660/ATCG00770/ATCG00810/ATCG01310/ATCG01120/ATCG00760/ATCG00470/ATCG00800/ATCG00780/ATCG00820/ATCG00790	PSAB/ACCD/NDHA/CCSA/RPOC1/PETA/PSBC/RPOC2/PSBD/RPOB/MATK/AT3G25940/AT4G11175/PSBI/RPS12A/PSBZ/RPS2/RPS11/CLPP1/RPOA/RPS18/ATPB/RPL20/RPS8/RPL22/rpl2-A/RPS15/RPL36/ATPE/RPS3/RPL14/RPS19/RPL16	DNA-templated transcription, elongation
GO:0015706	BP	44/1562	206/20876	1.75743e-10	1.60146e-08	1.1643e-08	AT1G67330/AT1G16390/AT3G01290/AT1G12740/AT2G44790/AT2G29750/AT3G49210/AT2G14100/AT3G49940/AT4G30670/AT4G23270/AT4G40080/AT1G77330/AT1G70230/AT5G40890/AT4G12390/AT4G36790/AT1G29280/AT4G21600/AT1G78000/AT5G44370/AT2G18980/AT4G13660/AT5G20050/AT1G55920/AT5G50760/AT2G47160/AT5G45480/AT4G20860/AT4G10380/AT1G17860/AT2G22470/AT5G64100/AT3G11780/AT3G27890/AT1G07610/AT1G74020/AT1G03850/AT3G19930/AT1G09560…	AT1G67330/OCT3/HIR3/CYP87A2/UCC2/UGT71C1/AT3G49210/CYP705A13/LBD38/AT4G30670/CRK19/AT4G40080/AT1G77330/AXY4/CLC-A/PME1/AT4G36790/WRKY65/ENDO5/SULTR1;2/ANTR5/PER16/PRR2/AT5G20050/SAT1/AT5G50760/BOR1/AT5G45480/FAD-OXR/NIP5-1/KTI2/AGP2/PER69/AT3G11780/NQR/MT1C/SSL12/AT1G03850/STP4/GLP4/CWINV1/BCA4/HA2/JAL34	nitrate transport
GO:1901607	BP	65/1562	382/20876	3.31836e-10	2.59037e-08	1.88326e-08	AT5G44020/AT1G17745/AT2G22330/AT1G18590/AT2G35940/AT4G23670/AT1G55260/AT1G30380/AT1G74090/AT1G72500/AT2G22990/AT1G52230/AT1G09310/AT5G13760/AT1G15820/AT3G54400/AT1G73500/AT1G61520/AT4G08685/AT3G08940/AT4G34840/AT1G55670/AT4G04610/AT5G01090/AT3G59400/AT1G55330/AT5G35180/AT1G32060/AT4G04830/AT4G28750/AT2G23610/AT1G76520/AT1G69370/AT1G03630/AT5G46110/AT3G53420/AT2G05520/AT2G35370/AT4G02680/AT1G32470…	AT5G44020/PGDH/CYP79B3/SOT17/BLH1/AT4G23670/AT1G55260/PSAK/SOT18/AT1G72500/SNG1/PSAH2/AT1G09310/AT5G13760/LHCB6/AT3G54400/MKK9/LHCA3/SAH7/LHCB4.2/MTN2/PSAG/APR1/AT5G01090/GUN4/AGP21/AT5G35180/PRK/MSRB5/PSAE1/MES3/PILS3/CM3/PORC/APE2/PIP2-1/GRP3/GDH1/EOL1/GDH3/PORB/PSP/AT1G60000/PSBO1/RPT2/DXS/CYSD1/PSAD1/DTX21/NAGK/SBPASE/PSAF/PSBS/AT1G55360/PER42/PSBY/DRT112/CAO/POX1/PSBP1/ATPC1/CGS1/ELP/CYSC1/P…	alpha-amino acid biosynthetic process
GO:0010114	NA	29/1562	104/20876	3.28352e-10	2.59037e-08	1.88326e-08	AT3G46780/AT5G38430/AT3G54890/AT1G10470/AT1G68530/AT3G08940/AT1G32060/AT1G09340/AT1G03630/AT4G14690/AT5G38420/AT5G44110/AT5G17170/AT1G34000/AT3G47070/AT4G36930/AT5G02120/AT1G20340/AT4G21280/AT2G47450/AT2G24790/AT2G39730/AT3G22840/AT1G06680/AT1G79040/AT5G38410/AT4G25050/AT1G60950/AT2G37640	PTAC16/RBCS-1B/LHCA1/ARR4/CUT1/LHCB4.2/PRK/CRB/PORC/ELIP2/RBCS-2B/ABCI21/ENH1/OHP2/AT3G47070/SPT/OHP1/DRT112/PSBQ1/CAO/COL3/RCA/ELIP1/PSBP1/PSBR/AT5G38410/ACP4/FD2/EXPA3	response to red light
GO:0009744	BP	44/1562	210/20876	3.37565e-10	2.59037e-08	1.88326e-08	AT1G67070/AT3G15630/AT2G24540/AT3G54890/AT3G60140/AT4G33150/AT1G68530/AT4G12690/AT5G20270/AT5G15950/AT3G08940/AT3G13450/AT2G31380/AT4G08790/AT5G08790/AT3G61220/AT4G14690/AT1G72730/AT2G35370/AT1G16880/AT4G37470/AT5G44110/AT3G52740/AT5G24850/AT1G73650/AT1G34000/AT5G02270/AT4G35770/AT2G24150/AT2G28900/AT5G37600/AT5G02120/AT3G49790/AT1G20340/AT4G21280/AT2G47450/AT2G24790/AT2G39730/AT3G22840/AT1G06680…	PMI2/AT3G15630/AFR/LHCA1/BGLU30/AT4G33150/CUT1/AT4G12690/HHP1/SAMDC2/LHCB4.2/DIN4/BBX25/NLP2/NAC081/AT3G61220/ELIP2/TIF4A-3/GDH1/ACR11/KAI2/ABCI21/BIC1/CRYD/AT1G73650/OHP2/ATNAP9/STR15/HHP3/OEP161/GLN1-1/OHP1/AT3G49790/DRT112/PSBQ1/CAO/COL3/RCA/ELIP1/PSBP1/PSBR/ACP4/DIN10/FD2	response to sucrose
GO:0034285	BP	44/1562	212/20876	4.64308e-10	3.34816e-08	2.43419e-08	AT1G67070/AT3G15630/AT2G24540/AT3G54890/AT3G60140/AT4G33150/AT1G68530/AT4G12690/AT5G20270/AT5G15950/AT3G08940/AT3G13450/AT2G31380/AT4G08790/AT5G08790/AT3G61220/AT4G14690/AT1G72730/AT2G35370/AT1G16880/AT4G37470/AT5G44110/AT3G52740/AT5G24850/AT1G73650/AT1G34000/AT5G02270/AT4G35770/AT2G24150/AT2G28900/AT5G37600/AT5G02120/AT3G49790/AT1G20340/AT4G21280/AT2G47450/AT2G24790/AT2G39730/AT3G22840/AT1G06680…	PMI2/AT3G15630/AFR/LHCA1/BGLU30/AT4G33150/CUT1/AT4G12690/HHP1/SAMDC2/LHCB4.2/DIN4/BBX25/NLP2/NAC081/AT3G61220/ELIP2/TIF4A-3/GDH1/ACR11/KAI2/ABCI21/BIC1/CRYD/AT1G73650/OHP2/ATNAP9/STR15/HHP3/OEP161/GLN1-1/OHP1/AT3G49790/DRT112/PSBQ1/CAO/COL3/RCA/ELIP1/PSBP1/PSBR/ACP4/DIN10/FD2	response to disaccharide
GO:0010167	NA	42/1562	197/20876	4.82246e-10	3.34816e-08	2.43419e-08	AT1G67330/AT3G01290/AT1G12740/AT2G44790/AT2G29750/AT3G49210/AT2G14100/AT3G49940/AT4G30670/AT4G23270/AT4G40080/AT1G77330/AT1G70230/AT5G40890/AT4G12390/AT1G29280/AT4G21600/AT1G78000/AT2G18980/AT4G13660/AT5G20050/AT1G55920/AT5G50760/AT2G47160/AT5G45480/AT4G20860/AT4G10380/AT1G17860/AT2G22470/AT5G64100/AT1G02860/AT3G11780/AT3G27890/AT1G07610/AT1G74020/AT1G03850/AT3G19930/AT1G09560/AT3G13790/AT1G70410…	AT1G67330/HIR3/CYP87A2/UCC2/UGT71C1/AT3G49210/CYP705A13/LBD38/AT4G30670/CRK19/AT4G40080/AT1G77330/AXY4/CLC-A/PME1/WRKY65/ENDO5/SULTR1;2/PER16/PRR2/AT5G20050/SAT1/AT5G50760/BOR1/AT5G45480/FAD-OXR/NIP5-1/KTI2/AGP2/PER69/BAH1/AT3G11780/NQR/MT1C/SSL12/AT1G03850/STP4/GLP4/CWINV1/BCA4/HA2/JAL34	response to nitrate
GO:0009522	NA	11/1763	19/24998	9.27226e-09	1.60719e-07	1.34204e-07	ATCG00340/AT1G30380/AT3G61470/AT1G52230/AT4G12800/AT2G20260/AT1G55670/AT4G28750/AT1G03130/AT4G02770/AT1G31330	PSAB/PSAK/LHCA2/PSAH2/PSAL/PSAE2/PSAG/PSAE1/PSAD2/PSAD1/PSAF	photosystem I
GO:0009523	NA	14/1763	32/24998	1.0058e-08	1.60928e-07	1.34378e-07	AT1G15820/AT3G50820/ATCG00280/AT4G15510/ATCG00270/AT5G66570/AT1G51400/AT1G67740/AT4G21280/AT1G06680/AT3G21055/ATCG00080/ATCG00300/AT1G79040	LHCB6/PSBO2/PSBC/PPD1/PSBD/PSBO1/AT1G51400/PSBY/PSBQ1/PSBP1/PSBTN/PSBI/PSBZ/PSBR	photosystem II
GO:0010200	NA	67/1562	421/20876	3.14652e-09	2.08528e-07	1.51605e-07	AT5G61560/AT3G25250/AT3G52430/AT4G37610/AT4G23550/AT1G25400/AT5G42650/AT3G52450/AT1G18570/AT1G18390/AT1G20020/AT1G05575/AT5G01830/AT1G71697/AT3G61460/AT2G27310/AT5G44060/AT2G30040/AT1G66880/AT4G18950/AT5G43170/AT1G73500/AT1G18740/AT5G46910/AT4G17500/AT4G35480/AT2G41640/AT3G25600/AT4G20860/AT3G28210/AT2G26150/AT5G18150/AT1G76600/AT3G02880/AT4G39070/AT4G11660/AT1G32060/AT1G09340/AT5G62020/AT2G23810…	AT5G61560/OXI1/PAD4/BT5/WRKY29/AT1G25400/CYP74A/PUB22/MYB51/AT1G18390/LFNR2/AT1G05575/PUB16/CK1/BRH1/AT2G27310/AT5G44060/MAPKKK14/AT1G66880/AT4G18950/AZF3/MKK9/AT1G18740/AT5G46910/ERF1A/ATL45/AT2G41640/CML16/FAD-OXR/SAP12/HSFA2/AT5G18150/AT1G76600/AT3G02880/BBX20/HSFB2B/PRK/CRB/HSFB2A/TET8/CYP707A3/VPS60.1/SOT12/WRKY17/NQR/AT3G55430/PSBO1/AT3G57450/PP2C27/AT1G23710/SAP6/SBPASE/WRKY18/CWINV1/AGK2/…	response to chitin
GO:0009505	NA	46/1763	274/24998	3.46645e-08	5.05811e-07	4.22362e-07	AT2G28950/AT5G51490/AT5G23870/AT1G12240/AT4G38420/AT1G71695/AT3G54400/AT4G33220/AT2G26440/AT1G28110/AT3G07320/AT2G41800/AT1G65310/AT5G23210/AT3G02880/AT4G12990/AT4G15800/AT3G45230/AT4G22010/AT3G10720/AT1G35140/AT4G13340/AT1G75750/AT1G72730/AT3G45970/AT3G13750/AT3G28200/AT5G49360/AT3G15720/AT1G65590/AT4G30270/AT2G41950/AT3G03060/AT4G08950/AT3G14067/AT4G12420/AT5G34940/AT5G60920/AT5G51550/AT4G19410…	EXPA6/PME59/PAE9/BFRUCT4/sks9/PER12/AT3G54400/PME44/PME12/SCPL45/AT3G07320/AT2G41800/ATXTH17/SCPL34/AT3G02880/AT4G12990/RALFL33/AT3G45230/sks4/PME25/EXL1/LRX3/GASA1/TIF4A-3/EXLA1/BGAL1/PER31/BXL1/AT3G15720/HEXO3/XTH24/AT2G41950/AT3G03060/EXO/SBT1.4/SKU5/AtGUS3/COB/EXL3/AT4G19410/AT1G03230/GLL22/sks17/AT4G32460/BXL2/PDF2.2	plant-type cell wall
GO:0000312	NA	10/1763	17/24998	3.64767e-08	5.05811e-07	4.22362e-07	ATCG00065/ATCG00160/ATCG00750/ATCG00650/ATCG00900/ATCG01240/ATCG00770/ATCG01120/ATCG00800/ATCG00820	RPS12A/RPS2/RPS11/RPS18/RPS7-A/RPS7-A/RPS8/RPS15/RPS3/RPS19	plastid small ribosomal subunit
GO:0009644	BP	43/1562	224/20876	8.82986e-09	5.59737e-07	4.06941e-07	AT3G05660/AT5G64510/AT1G71000/AT3G54890/AT1G68530/AT3G51910/AT3G08940/AT1G70520/AT2G20560/AT2G26150/AT4G12400/AT3G24500/AT4G24240/AT4G11660/AT3G50820/AT1G14200/AT1G17860/AT5G03160/AT4G14690/AT1G14360/AT5G52640/AT5G51440/AT4G21870/AT5G66570/AT1G34000/AT3G19930/AT1G07350/AT5G02120/AT1G66070/AT1G20340/AT4G21280/AT2G47450/AT2G24790/AT3G12580/AT2G39730/AT3G22840/AT1G06680/AT3G09440/AT1G07890/AT1G79040…	AtRLP33/TIN1/AT1G71000/LHCA1/CUT1/HSFA7A/LHCB4.2/CRK2/AT2G20560/HSFA2/HOP3/MBF1C/WRKY7/HSFB2B/PSBO2/AT1G14200/KTI2/P58IPK/ELIP2/UTR3/HSP90-1/HSP23.5/HSP15.4/PSBO1/OHP2/STP4/SR45A/OHP1/AT1G66070/DRT112/PSBQ1/CAO/COL3/MED37C/RCA/ELIP1/PSBP1/HSP70-3/APX1/PSBR/ACP4/FD2/DREB2A	response to high light intensity
GO:0098807	NA	13/1763	31/24998	6.32182e-08	8.21836e-07	6.8625e-07	AT1G55670/AT3G50820/AT4G15510/AT5G66570/AT1G51400/AT1G44575/AT1G67740/AT4G21280/AT1G06680/AT4G04640/AT3G21055/ATCG00300/ATCG00480	PSAG/PSBO2/PPD1/PSBO1/AT1G51400/PSBS/PSBY/PSBQ1/PSBP1/ATPC1/PSBTN/PSBZ/ATPB	chloroplast thylakoid membrane protein complex
GO:0009538	NA	8/1763	11/24998	8.20214e-08	1.00356e-06	8.37989e-07	ATCG00340/AT1G52230/AT4G12800/AT2G20260/AT4G28750/AT1G03130/AT4G02770/AT1G31330	PSAB/PSAH2/PSAL/PSAE2/PSAE1/PSAD2/PSAD1/PSAF	photosystem I reaction center
GO:0051246	BP	49/1562	279/20876	1.74622e-08	1.06083e-06	7.71247e-07	AT3G05660/AT3G52430/AT5G25890/AT3G05800/AT5G10440/AT3G25690/AT1G76110/AT2G22540/AT1G19670/AT5G46790/AT1G70210/AT1G52230/AT1G53230/AT1G15820/AT1G15570/AT3G17040/AT4G37630/AT3G51910/AT3G08940/AT3G24810/AT5G54630/AT2G31070/AT2G26580/AT1G32060/AT4G17810/AT1G09340/AT1G03130/AT2G23430/AT3G50820/AT5G46110/AT1G21760/AT3G50630/AT1G12900/AT3G24440/AT1G53880/AT5G66570/AT1G52220/AT4G02770/AT3G55800/AT5G04470…	AtRLP33/PAD4/IAA28/BHLH150/CYCD4-2/CHUP1/HMGB9/SVP/CLH1/PYL1/CYCD1-1/PSAH2/TCP3/LHCB6/CYCA2-3/HCF107/CYCD5-1/HSFA7A/LHCB4.2/KRP5/AT5G54630/TCP10/YAB5/PRK/AT4G17810/CRB/PSAD2/KRP1/PSBO2/APE2/SKIP32/KRP2/GAPA-2/VIL1/AT1G53880/PSBO1/CURT1C/PSAD1/SBPASE/SIM/PSBY/DRT112/PSBQ1/RGA/AT1G77840/ATPC1/PSBTN/MIEL1/PYR1	regulation of protein metabolic process
GO:1902600	BP	25/1562	95/20876	1.94983e-08	1.13714e-06	8.2673e-07	AT1G64200/AT3G54890/AT5G44680/AT2G35260/AT1G68530/AT3G08940/AT4G08920/AT5G35790/AT4G15560/AT1G34000/AT5G02120/AT1G20340/AT4G21280/AT2G47450/AT2G24790/AT2G39730/AT4G30190/AT1G06680/AT4G04640/ATMG00640/AT1G79040/AT4G25050/AT1G60950/ATCG00480/ATCG00470	VHA-E3/LHCA1/AT5G44680/AT2G35260/CUT1/LHCB4.2/CRY1/G6PD1/DXS/OHP2/OHP1/DRT112/PSBQ1/CAO/COL3/RCA/HA2/PSBP1/ATPC1/ORF25/PSBR/ACP4/FD2/ATPB/ATPE	proton transmembrane transport
GO:0016131	BP	29/1562	123/20876	2.1925e-08	1.14167e-06	8.30018e-07	AT2G26640/AT2G14100/AT2G13820/AT5G39970/AT1G77330/AT4G23690/AT5G47770/AT2G26710/AT4G29270/AT4G21600/AT1G17060/AT5G42750/AT4G12730/AT3G58710/AT4G12080/AT4G25870/AT5G50375/AT2G04780/AT3G30180/AT3G52940/AT4G34640/AT1G76090/AT2G36800/AT1G75680/AT2G03760/AT5G04470/AT1G01620/AT3G25040/AT3G16460	KCS11/CYP705A13/AT2G13820/AT5G39970/AT1G77330/DIR6/FPS1/CYP734A1/AT4G29270/ENDO5/CYP72C1/BKI1/FLA2/WRKY69/AHL1/AT4G25870/CPI1/FLA7/CYP85A2/FK/SQS1/SMT3/UGT73C5/AtGH9B7/SOT12/SIM/PIP1-3/ERD2B/JAL34	brassinosteroid metabolic process
GO:0016128	BP	29/1562	123/20876	2.1925e-08	1.14167e-06	8.30018e-07	AT2G26640/AT2G14100/AT2G13820/AT5G39970/AT1G77330/AT4G23690/AT5G47770/AT2G26710/AT4G29270/AT4G21600/AT1G17060/AT5G42750/AT4G12730/AT3G58710/AT4G12080/AT4G25870/AT5G50375/AT2G04780/AT3G30180/AT3G52940/AT4G34640/AT1G76090/AT2G36800/AT1G75680/AT2G03760/AT5G04470/AT1G01620/AT3G25040/AT3G16460	KCS11/CYP705A13/AT2G13820/AT5G39970/AT1G77330/DIR6/FPS1/CYP734A1/AT4G29270/ENDO5/CYP72C1/BKI1/FLA2/WRKY69/AHL1/AT4G25870/CPI1/FLA7/CYP85A2/FK/SQS1/SMT3/UGT73C5/AtGH9B7/SOT12/SIM/PIP1-3/ERD2B/JAL34	phytosteroid metabolic process
GO:0009684	NA	27/1562	109/20876	2.17986e-08	1.14167e-06	8.30018e-07	AT5G44020/AT1G17745/AT2G22330/AT1G18590/AT2G46650/AT5G42650/AT4G36670/AT4G08770/AT5G49760/AT5G46790/AT1G74090/AT2G22990/AT4G39940/AT1G73500/AT5G45480/AT4G04610/AT1G75750/AT2G05520/AT1G24100/AT2G20630/AT4G30530/AT2G46330/AT2G30860/AT3G14310/AT3G22890/AT3G61440/AT3G44310	AT5G44020/PGDH/CYP79B3/SOT17/CYTB5-C/CYP74A/PLT6/PER37/AT5G49760/PYL1/SOT18/SNG1/APK2/MKK9/AT5G45480/APR1/GASA1/GRP3/UGT74B1/PPC3-1.2/GGP1/AGP16/GSTF9/PME3/APS1/CYSC1/NIT1	indoleacetic acid biosynthetic process
GO:0042402	BP	28/1562	117/20876	2.70072e-08	1.15813e-06	8.41989e-07	AT1G17745/AT2G36830/AT2G22330/AT1G18590/AT2G46650/AT5G42650/AT4G36670/AT5G49760/AT5G47770/AT5G46790/AT4G39940/AT1G73500/AT1G68440/AT5G45480/AT4G34640/AT5G54160/AT1G75750/AT2G05520/AT1G24100/AT2G20630/AT5G03630/AT5G07440/AT4G30530/AT2G46330/AT1G07890/AT2G30860/AT3G14310/AT3G22890	PGDH/TIP1-1/CYP79B3/SOT17/CYTB5-C/CYP74A/PLT6/AT5G49760/FPS1/PYL1/APK2/MKK9/AT1G68440/AT5G45480/SQS1/OMT1/GASA1/GRP3/UGT74B1/PPC3-1.2/MDAR2/GDH2/GGP1/AGP16/APX1/GSTF9/PME3/APS1	cellular biogenic amine catabolic process
GO:0032268	BP	48/1562	273/20876	2.34892e-08	1.15813e-06	8.41989e-07	AT3G05660/AT3G52430/AT5G25890/AT3G05800/AT5G10440/AT3G25690/AT1G76110/AT2G22540/AT1G19670/AT5G46790/AT1G70210/AT1G52230/AT1G53230/AT1G15820/AT1G15570/AT3G17040/AT4G37630/AT3G51910/AT3G08940/AT3G24810/AT5G54630/AT2G31070/AT2G26580/AT1G32060/AT4G17810/AT1G09340/AT1G03130/AT2G23430/AT3G50820/AT5G46110/AT1G21760/AT3G50630/AT1G12900/AT3G24440/AT1G53880/AT5G66570/AT1G52220/AT4G02770/AT3G55800/AT5G04470…	AtRLP33/PAD4/IAA28/BHLH150/CYCD4-2/CHUP1/HMGB9/SVP/CLH1/PYL1/CYCD1-1/PSAH2/TCP3/LHCB6/CYCA2-3/HCF107/CYCD5-1/HSFA7A/LHCB4.2/KRP5/AT5G54630/TCP10/YAB5/PRK/AT4G17810/CRB/PSAD2/KRP1/PSBO2/APE2/SKIP32/KRP2/GAPA-2/VIL1/AT1G53880/PSBO1/CURT1C/PSAD1/SBPASE/SIM/PSBY/DRT112/PSBQ1/AT1G77840/ATPC1/PSBTN/MIEL1/PYR1	regulation of cellular protein metabolic process
GO:0010243	BP	67/1562	443/20876	2.51022e-08	1.15813e-06	8.41989e-07	AT5G61560/AT3G25250/AT3G52430/AT4G37610/AT4G23550/AT1G25400/AT5G42650/AT3G52450/AT1G18570/AT1G18390/AT1G20020/AT1G05575/AT5G01830/AT1G71697/AT3G61460/AT2G27310/AT5G44060/AT2G30040/AT1G66880/AT4G18950/AT5G43170/AT1G73500/AT1G18740/AT5G46910/AT4G17500/AT4G35480/AT2G41640/AT3G25600/AT4G20860/AT3G28210/AT2G26150/AT5G18150/AT1G76600/AT3G02880/AT4G39070/AT4G11660/AT1G32060/AT1G09340/AT5G62020/AT2G23810…	AT5G61560/OXI1/PAD4/BT5/WRKY29/AT1G25400/CYP74A/PUB22/MYB51/AT1G18390/LFNR2/AT1G05575/PUB16/CK1/BRH1/AT2G27310/AT5G44060/MAPKKK14/AT1G66880/AT4G18950/AZF3/MKK9/AT1G18740/AT5G46910/ERF1A/ATL45/AT2G41640/CML16/FAD-OXR/SAP12/HSFA2/AT5G18150/AT1G76600/AT3G02880/BBX20/HSFB2B/PRK/CRB/HSFB2A/TET8/CYP707A3/VPS60.1/SOT12/WRKY17/NQR/AT3G55430/PSBO1/AT3G57450/PP2C27/AT1G23710/SAP6/SBPASE/WRKY18/CWINV1/AGK2/…	response to organonitrogen compound
GO:0009683	NA	27/1562	110/20876	2.68515e-08	1.15813e-06	8.41989e-07	AT5G44020/AT1G17745/AT2G22330/AT1G18590/AT2G46650/AT5G42650/AT4G36670/AT4G08770/AT5G49760/AT5G46790/AT1G74090/AT2G22990/AT4G39940/AT1G73500/AT5G45480/AT4G04610/AT1G75750/AT2G05520/AT1G24100/AT2G20630/AT4G30530/AT2G46330/AT2G30860/AT3G14310/AT3G22890/AT3G61440/AT3G44310	AT5G44020/PGDH/CYP79B3/SOT17/CYTB5-C/CYP74A/PLT6/PER37/AT5G49760/PYL1/SOT18/SNG1/APK2/MKK9/AT5G45480/APR1/GASA1/GRP3/UGT74B1/PPC3-1.2/GGP1/AGP16/GSTF9/PME3/APS1/CYSC1/NIT1	indoleacetic acid metabolic process
GO:0009657	NA	61/1562	388/20876	2.52276e-08	1.15813e-06	8.41989e-07	AT3G46780/AT3G25690/AT1G20020/AT1G66840/AT2G30040/AT1G52230/AT4G12800/AT1G53230/AT5G43750/AT1G68530/AT3G17040/AT2G26570/AT1G64500/AT1G73110/AT5G08050/AT5G54630/AT2G31070/AT2G26580/AT5G38150/AT1G43160/AT1G32060/AT3G56650/AT4G28750/AT5G23730/AT4G17810/AT5G36120/AT1G09340/AT3G50820/AT3G16000/AT1G03630/AT4G38470/AT1G44000/AT1G12900/AT2G35370/AT3G54990/AT1G32470/AT5G17170/AT5G66570/AT1G52220/AT4G02770…	PTAC16/CHUP1/LFNR2/PMI2/MAPKKK14/PSAH2/PSAL/TCP3/PNSB5/CUT1/HCF107/WEB1/AT1G64500/AT1G73110/AT5G08050/AT5G54630/TCP10/YAB5/PMI15/RAP2-6/PRK/PPD6/PSAE1/RUP2/AT4G17810/CCB3/CRB/PSBO2/MFP1/PORC/STY46/SGRL/GAPA-2/GDH1/SMZ/GDH3/ENH1/PSBO1/CURT1C/PSAD1/AT3G47070/Aty2/AT3G45050/EGY1/SBPASE/PSBS/PSBY/DRT112/AT4G11175/PSBQ1/AT3G23700/PSBW/ATPD/YAB1/AT2G16365/PSBP1/ATPC1/PSBTN/AT2G26500/AT1G04770/ACP4	plastid organization
GO:0009310	BP	28/1562	117/20876	2.70072e-08	1.15813e-06	8.41989e-07	AT1G17745/AT2G36830/AT2G22330/AT1G18590/AT2G46650/AT5G42650/AT4G36670/AT5G49760/AT5G47770/AT5G46790/AT4G39940/AT1G73500/AT1G68440/AT5G45480/AT4G34640/AT5G54160/AT1G75750/AT2G05520/AT1G24100/AT2G20630/AT5G03630/AT5G07440/AT4G30530/AT2G46330/AT1G07890/AT2G30860/AT3G14310/AT3G22890	PGDH/TIP1-1/CYP79B3/SOT17/CYTB5-C/CYP74A/PLT6/AT5G49760/FPS1/PYL1/APK2/MKK9/AT1G68440/AT5G45480/SQS1/OMT1/GASA1/GRP3/UGT74B1/PPC3-1.2/MDAR2/GDH2/GGP1/AGP16/APX1/GSTF9/PME3/APS1	amine catabolic process
GO:0009642	BP	49/1562	283/20876	2.79267e-08	1.16335e-06	8.45781e-07	AT3G05660/AT5G20230/AT1G02340/AT5G64510/AT1G71000/AT1G67070/AT3G54890/AT1G68530/AT3G51910/AT3G08940/AT1G70520/AT2G20560/AT3G13450/AT2G26150/AT4G12400/AT3G24500/AT4G24240/AT4G11660/AT3G50820/AT1G14200/AT1G17860/AT5G03160/AT5G46110/AT4G14690/AT1G14360/AT5G52640/AT5G51440/AT4G21870/AT5G66570/AT1G34000/AT3G19930/AT1G07350/AT5G02120/AT1G66070/AT1G20340/AT4G21280/AT2G47450/AT2G24790/AT3G12580/AT2G39730…	AtRLP33/BCB/HFR1/TIN1/AT1G71000/PMI2/LHCA1/CUT1/HSFA7A/LHCB4.2/CRK2/AT2G20560/DIN4/HSFA2/HOP3/MBF1C/WRKY7/HSFB2B/PSBO2/AT1G14200/KTI2/P58IPK/APE2/ELIP2/UTR3/HSP90-1/HSP23.5/HSP15.4/PSBO1/OHP2/STP4/SR45A/OHP1/AT1G66070/DRT112/PSBQ1/CAO/COL3/MED37C/RCA/ELIP1/PSBP1/HSP70-3/APX1/HSPRO2/PSBR/ACP4/FD2/DREB2A	response to light intensity
GO:0008652	BP	68/1562	454/20876	2.91904e-08	1.18221e-06	8.59496e-07	AT5G44020/AT1G17745/AT2G22330/AT1G18590/AT2G35940/AT5G42650/AT4G23670/AT1G55260/AT1G30380/AT1G74090/AT1G72500/AT2G22990/AT1G52230/AT1G09310/AT5G13760/AT1G15820/AT1G68530/AT3G54400/AT1G73500/AT1G61520/AT4G08685/AT3G08940/AT4G34840/AT1G55670/AT4G04610/AT5G01090/AT3G59400/AT1G55330/AT5G35180/AT1G32060/AT4G04830/AT4G28750/AT2G23610/AT1G76520/AT1G69370/AT1G03630/AT5G46110/AT3G53420/AT2G05520/AT2G35370…	AT5G44020/PGDH/CYP79B3/SOT17/BLH1/CYP74A/AT4G23670/AT1G55260/PSAK/SOT18/AT1G72500/SNG1/PSAH2/AT1G09310/AT5G13760/LHCB6/CUT1/AT3G54400/MKK9/LHCA3/SAH7/LHCB4.2/MTN2/PSAG/APR1/AT5G01090/GUN4/AGP21/AT5G35180/PRK/MSRB5/PSAE1/MES3/PILS3/CM3/PORC/APE2/PIP2-1/GRP3/GDH1/EOL1/GDH3/PORB/PSP/AT1G60000/PSBO1/RPT2/LIP2/DXS/CYSD1/PSAD1/DTX21/NAGK/SBPASE/PSAF/PSBS/AT1G55360/PER42/PSBY/DRT112/CAO/POX1/PSBP1/ATPC1…	cellular amino acid biosynthetic process
GO:0009825	NA	27/1562	111/20876	3.29793e-08	1.26536e-06	9.19949e-07	AT2G28950/AT3G16370/AT1G04680/AT3G23050/AT3G49670/AT2G39900/AT2G01420/AT1G68530/AT3G46550/AT1G69490/AT1G70710/AT5G01090/AT1G70370/AT4G22010/AT1G75750/AT4G38430/AT1G75680/AT1G75780/AT2G38120/AT1G20090/AT1G01610/AT4G12420/AT5G60920/AT1G20340/AT1G12090/AT2G40610/AT2G37640	EXPA6/APG/AT1G04680/IAA7/BAM2/WLIN2A/PIN4/CUT1/FLA4/NAC029/CEL1/AT5G01090/PGL3/sks4/GASA1/ROPGEF1/AtGH9B7/TUBB1/AUX1/ARAC4/GPAT4/SKU5/COB/DRT112/ELP/EXPA8/EXPA3	multidimensional cell growth
GO:0009753	BP	70/1562	474/20876	3.25756e-08	1.26536e-06	9.19949e-07	AT3G05660/AT4G15430/AT3G52430/AT2G34810/AT1G25400/AT5G18860/AT1G75450/AT1G48500/AT3G05800/AT1G06620/AT5G42650/AT5G20230/AT1G18570/AT1G66350/AT3G23050/AT1G20020/AT1G76110/AT3G63010/AT2G22540/AT1G71697/AT1G28190/AT1G19670/AT2G30040/AT1G66880/AT1G70700/AT4G18950/AT5G05600/AT3G16350/AT1G53230/AT5G39610/AT1G21910/AT3G47600/AT5G63970/AT5G51640/AT3G28210/AT1G18150/AT5G17300/AT2G31070/AT1G43160/AT1G32060…	AtRLP33/AT4G15430/PAD4/AT2G34810/AT1G25400/AT5G18860/CKX5/TIFY6A/BHLH150/AT1G06620/CYP74A/BCB/MYB51/RGL1/IAA7/LFNR2/HMGB9/GID1B/SVP/CK1/AT1G28190/CLH1/MAPKKK14/AT1G66880/JAZ9/AT4G18950/AT5G05600/AT3G16350/TCP3/NAC92/ERF012/MYB94/RGLG3/YLS7/SAP12/MPK8/RVE1/TCP10/RAP2-6/PRK/LOX1/ABCB4/CRB/PSBO2/NAC081/UGT85A1/VPS60.1/AT1G63840/SOT12/MYB3/NQR/SSL12/PSBO1/AT3G57450/VTC5/MYB30/STR15/SBPASE/OEP161/ABI1…	response to jasmonic acid
GO:0009743	BP	62/1562	401/20876	3.6538e-08	1.36596e-06	9.93084e-07	AT2G35940/AT4G23670/AT5G19250/AT1G67070/AT3G15630/AT2G24540/AT3G54890/AT3G60140/AT4G33150/AT5G39610/AT1G68530/AT4G12690/AT5G20270/AT5G15950/AT3G08940/AT3G13450/AT2G31380/AT4G08790/AT2G23610/AT5G28770/AT2G47000/AT5G08790/AT3G61220/AT3G61430/AT5G57090/AT3G53420/AT4G14690/AT1G72730/AT2G35370/AT3G24440/AT1G16880/AT4G37470/AT5G44110/AT5G49450/AT3G52740/AT5G24850/AT1G73650/AT1G34000/AT1G76500/AT5G02270…	BLH1/AT4G23670/AT5G19250/PMI2/AT3G15630/AFR/LHCA1/BGLU30/AT4G33150/NAC92/CUT1/AT4G12690/HHP1/SAMDC2/LHCB4.2/DIN4/BBX25/NLP2/MES3/BZIP63/ABCB4/NAC081/AT3G61220/PIP1-1/PIN2/PIP2-1/ELIP2/TIF4A-3/GDH1/VIL1/ACR11/KAI2/ABCI21/BZIP1/BIC1/CRYD/AT1G73650/OHP2/AHL29/ATNAP9/STR15/HHP3/OEP161/NTL8/GLN1-1/EMB1796/OHP1/AT3G49790/COB/PER42/DRT112/PSBQ1/CAO/COL3/RCA/ELIP1/PSBP1/CYSC1/PSBR/ACP4/DIN10/FD2	response to carbohydrate
GO:0008202	BP	44/1562	244/20876	4.16463e-08	1.51801e-06	1.10363e-06	AT2G26640/AT2G14100/AT3G58620/AT2G13820/AT5G39970/AT1G77330/AT4G23690/AT5G47770/AT2G26710/AT4G29270/AT4G21600/AT1G17060/AT5G42750/AT4G12730/AT3G58710/AT4G12080/AT4G25870/AT4G14680/AT5G57240/AT3G13620/AT1G60660/AT5G50375/AT2G04780/AT3G30180/AT3G52940/AT4G22010/AT4G34640/AT3G10720/AT5G54160/AT3G06470/AT1G76090/AT2G36800/AT1G30690/AT5G45280/AT1G75680/AT3G28200/AT2G03760/AT3G25540/AT4G08950/AT5G04470…	KCS11/CYP705A13/TTL4/AT2G13820/AT5G39970/AT1G77330/DIR6/FPS1/CYP734A1/AT4G29270/ENDO5/CYP72C1/BKI1/FLA2/WRKY69/AHL1/AT4G25870/APS3/ORP4C/AT3G13620/CB5LP/CPI1/FLA7/CYP85A2/FK/sks4/SQS1/PME25/OMT1/AT3G06470/SMT3/UGT73C5/PATL4/PAE11/AtGH9B7/PER31/SOT12/LAG1/EXO/SIM/HHP3/PIP1-3/ERD2B/JAL34	steroid metabolic process
GO:0009411	BP	44/1562	247/20876	6.02865e-08	2.14385e-06	1.55863e-06	AT1G28010/AT2G36750/AT3G16370/AT1G04220/AT1G04680/AT3G23050/AT2G24540/AT3G49670/AT2G39900/AT2G01420/AT1G68530/AT5G15950/AT2G31380/AT5G01090/AT1G12370/AT1G70370/AT5G23730/AT4G22010/AT5G44750/AT3G61220/AT1G75750/AT5G57090/AT4G14690/AT4G38430/AT1G75680/AT4G37470/AT5G44110/AT1G75780/AT3G52740/AT5G24850/AT1G73650/AT2G38120/AT1G20090/AT1G01610/AT4G12420/AT1G51400/AT5G02270/AT5G55200/AT5G60920/AT1G20340…	ABCB14/UGT73C1/APG/KCS2/AT1G04680/IAA7/AFR/BAM2/WLIN2A/PIN4/CUT1/SAMDC2/BBX25/AT5G01090/PHR1/PGL3/RUP2/sks4/REV1/AT3G61220/GASA1/PIN2/ELIP2/ROPGEF1/AtGH9B7/KAI2/ABCI21/TUBB1/BIC1/CRYD/AT1G73650/AUX1/ARAC4/GPAT4/SKU5/AT1G51400/ATNAP9/Mge1/COB/DRT112/HYH/ELIP1/ELP/DREB2A	response to UV
GO:0009851	NA	28/1562	124/20876	1.02179e-07	3.54251e-06	2.57548e-06	AT5G44020/AT1G17745/AT2G22330/AT1G18590/AT2G46650/AT5G42650/AT4G36670/AT4G08770/AT5G49760/AT5G46790/AT1G74090/AT2G22990/AT4G39940/AT1G73500/AT5G45480/AT4G04610/AT5G17300/AT1G75750/AT2G05520/AT1G24100/AT2G20630/AT4G30530/AT2G46330/AT2G30860/AT3G14310/AT3G22890/AT3G61440/AT3G44310	AT5G44020/PGDH/CYP79B3/SOT17/CYTB5-C/CYP74A/PLT6/PER37/AT5G49760/PYL1/SOT18/SNG1/APK2/MKK9/AT5G45480/APR1/RVE1/GASA1/GRP3/UGT74B1/PPC3-1.2/GGP1/AGP16/GSTF9/PME3/APS1/CYSC1/NIT1	auxin biosynthetic process
GO:0006694	BP	40/1562	218/20876	1.04477e-07	3.54251e-06	2.57548e-06	AT2G26640/AT2G14100/AT3G58620/AT2G13820/AT5G39970/AT1G77330/AT4G23690/AT5G47770/AT4G29270/AT4G21600/AT1G17060/AT5G42750/AT4G12730/AT3G58710/AT4G12080/AT4G25870/AT4G14680/AT3G13620/AT1G60660/AT5G50375/AT2G04780/AT3G30180/AT3G52940/AT4G22010/AT4G34640/AT3G10720/AT5G54160/AT3G06470/AT1G76090/AT1G30690/AT5G45280/AT1G75680/AT3G28200/AT3G25540/AT4G08950/AT5G04470/AT2G24150/AT1G01620/AT3G25040/AT3G16460	KCS11/CYP705A13/TTL4/AT2G13820/AT5G39970/AT1G77330/DIR6/FPS1/AT4G29270/ENDO5/CYP72C1/BKI1/FLA2/WRKY69/AHL1/AT4G25870/APS3/AT3G13620/CB5LP/CPI1/FLA7/CYP85A2/FK/sks4/SQS1/PME25/OMT1/AT3G06470/SMT3/PATL4/PAE11/AtGH9B7/PER31/LAG1/EXO/SIM/HHP3/PIP1-3/ERD2B/JAL34	steroid biosynthetic process
GO:0070838	BP	39/1562	210/20876	1.07829e-07	3.57307e-06	2.5977e-06	AT5G44020/AT2G28950/AT3G01290/AT2G36830/AT2G26640/AT5G03760/AT4G00900/AT1G12240/AT5G19250/AT1G30380/AT5G49760/AT3G61460/AT5G47770/AT5G40890/AT3G02250/AT4G12800/AT4G12730/AT1G15820/AT5G43750/AT4G08685/ATCG01040/AT2G20260/AT1G55670/AT2G19110/AT1G03130/AT3G50820/AT2G46690/AT3G61430/AT3G53420/AT1G74730/AT1G16880/AT1G60960/AT5G66570/AT2G30520/AT3G06483/AT3G47070/AT5G60920/AT3G51730/AT4G21960	AT5G44020/EXPA6/HIR3/TIP1-1/KCS11/CSLA9/ECA2/BFRUCT4/AT5G19250/PSAK/AT5G49760/BRH1/FPS1/CLC-A/OFUT21/PSAL/FLA2/LHCB6/PNSB5/SAH7/CCSA/PSAE2/PSAG/HMA4/PSAD2/PSBO2/SAUR32/PIP1-1/PIP2-1/AT1G74730/ACR11/IRT3/PSBO1/RPT2/PDK/AT3G47070/COB/AT3G51730/PER42	divalent metal ion transport
GO:0031399	BP	38/1562	202/20876	1.10462e-07	3.57896e-06	2.60199e-06	AT3G05660/AT3G52430/AT3G05800/AT5G10440/AT3G25690/AT1G76110/AT2G22540/AT1G19670/AT5G46790/AT1G70210/AT1G52230/AT1G53230/AT1G15820/AT1G15570/AT3G17040/AT4G37630/AT3G08940/AT3G24810/AT2G31070/AT1G32060/AT1G09340/AT1G03130/AT2G23430/AT3G50820/AT5G46110/AT3G50630/AT1G12900/AT3G24440/AT5G66570/AT1G52220/AT4G02770/AT3G55800/AT5G04470/AT1G67740/AT4G21280/AT4G04640/AT3G21055/AT4G17870	AtRLP33/PAD4/BHLH150/CYCD4-2/CHUP1/HMGB9/SVP/CLH1/PYL1/CYCD1-1/PSAH2/TCP3/LHCB6/CYCA2-3/HCF107/CYCD5-1/LHCB4.2/KRP5/TCP10/PRK/CRB/PSAD2/KRP1/PSBO2/APE2/KRP2/GAPA-2/VIL1/PSBO1/CURT1C/PSAD1/SBPASE/SIM/PSBY/PSBQ1/ATPC1/PSBTN/PYR1	regulation of protein modification process
GO:0042430	BP	31/1562	147/20876	1.14222e-07	3.62034e-06	2.63207e-06	AT5G44020/AT1G17745/AT2G22330/AT1G18590/AT2G46650/AT5G42650/AT1G18570/AT4G36670/AT4G08770/AT5G49760/AT4G37400/AT5G46790/AT1G74090/AT2G22990/AT4G39940/AT1G73500/AT5G45480/AT4G04610/AT1G69370/AT1G75750/AT2G05520/AT1G24100/AT2G20630/AT4G37410/AT4G30530/AT2G46330/AT2G30860/AT3G14310/AT3G22890/AT3G61440/AT3G44310	AT5G44020/PGDH/CYP79B3/SOT17/CYTB5-C/CYP74A/MYB51/PLT6/PER37/AT5G49760/CYP81F3/PYL1/SOT18/SNG1/APK2/MKK9/AT5G45480/APR1/CM3/GASA1/GRP3/UGT74B1/PPC3-1.2/CYP81F4/GGP1/AGP16/GSTF9/PME3/APS1/CYSC1/NIT1	indole-containing compound metabolic process
GO:0042435	BP	29/1562	133/20876	1.36248e-07	4.22658e-06	3.07282e-06	AT5G44020/AT1G17745/AT2G22330/AT1G18590/AT2G46650/AT5G42650/AT1G18570/AT4G36670/AT4G08770/AT5G49760/AT5G46790/AT1G74090/AT2G22990/AT4G39940/AT1G73500/AT5G45480/AT4G04610/AT1G69370/AT1G75750/AT2G05520/AT1G24100/AT2G20630/AT4G30530/AT2G46330/AT2G30860/AT3G14310/AT3G22890/AT3G61440/AT3G44310	AT5G44020/PGDH/CYP79B3/SOT17/CYTB5-C/CYP74A/MYB51/PLT6/PER37/AT5G49760/PYL1/SOT18/SNG1/APK2/MKK9/AT5G45480/APR1/CM3/GASA1/GRP3/UGT74B1/PPC3-1.2/GGP1/AGP16/GSTF9/PME3/APS1/CYSC1/NIT1	indole-containing compound biosynthetic process
GO:0072511	BP	39/1562	212/20876	1.39903e-07	4.24955e-06	3.08953e-06	AT5G44020/AT2G28950/AT3G01290/AT2G36830/AT2G26640/AT5G03760/AT4G00900/AT1G12240/AT5G19250/AT1G30380/AT5G49760/AT3G61460/AT5G47770/AT5G40890/AT3G02250/AT4G12800/AT4G12730/AT1G15820/AT5G43750/AT4G08685/ATCG01040/AT2G20260/AT1G55670/AT2G19110/AT1G03130/AT3G50820/AT2G46690/AT3G61430/AT3G53420/AT1G74730/AT1G16880/AT1G60960/AT5G66570/AT2G30520/AT3G06483/AT3G47070/AT5G60920/AT3G51730/AT4G21960	AT5G44020/EXPA6/HIR3/TIP1-1/KCS11/CSLA9/ECA2/BFRUCT4/AT5G19250/PSAK/AT5G49760/BRH1/FPS1/CLC-A/OFUT21/PSAL/FLA2/LHCB6/PNSB5/SAH7/CCSA/PSAE2/PSAG/HMA4/PSAD2/PSBO2/SAUR32/PIP1-1/PIP2-1/AT1G74730/ACR11/IRT3/PSBO1/RPT2/PDK/AT3G47070/COB/AT3G51730/PER42	divalent inorganic cation transport
GO:0051174	BP	37/1562	197/20876	1.68587e-07	4.81962e-06	3.50397e-06	AT3G05660/AT3G52430/AT3G05800/AT5G10440/AT3G25690/AT1G76110/AT2G22540/AT1G19670/AT5G46790/AT1G70210/AT1G52230/AT1G53230/AT1G15820/AT1G15570/AT3G17040/AT4G37630/AT3G08940/AT3G24810/AT2G31070/AT1G32060/AT1G09340/AT1G03130/AT2G23430/AT3G50820/AT5G46110/AT3G50630/AT1G12900/AT5G66570/AT1G52220/AT4G02770/AT3G55800/AT5G04470/AT1G67740/AT4G21280/AT4G04640/AT3G21055/AT4G17870	AtRLP33/PAD4/BHLH150/CYCD4-2/CHUP1/HMGB9/SVP/CLH1/PYL1/CYCD1-1/PSAH2/TCP3/LHCB6/CYCA2-3/HCF107/CYCD5-1/LHCB4.2/KRP5/TCP10/PRK/CRB/PSAD2/KRP1/PSBO2/APE2/KRP2/GAPA-2/PSBO1/CURT1C/PSAD1/SBPASE/SIM/PSBY/PSBQ1/ATPC1/PSBTN/PYR1	regulation of phosphorus metabolic process
GO:0019220	BP	37/1562	197/20876	1.68587e-07	4.81962e-06	3.50397e-06	AT3G05660/AT3G52430/AT3G05800/AT5G10440/AT3G25690/AT1G76110/AT2G22540/AT1G19670/AT5G46790/AT1G70210/AT1G52230/AT1G53230/AT1G15820/AT1G15570/AT3G17040/AT4G37630/AT3G08940/AT3G24810/AT2G31070/AT1G32060/AT1G09340/AT1G03130/AT2G23430/AT3G50820/AT5G46110/AT3G50630/AT1G12900/AT5G66570/AT1G52220/AT4G02770/AT3G55800/AT5G04470/AT1G67740/AT4G21280/AT4G04640/AT3G21055/AT4G17870	AtRLP33/PAD4/BHLH150/CYCD4-2/CHUP1/HMGB9/SVP/CLH1/PYL1/CYCD1-1/PSAH2/TCP3/LHCB6/CYCA2-3/HCF107/CYCD5-1/LHCB4.2/KRP5/TCP10/PRK/CRB/PSAD2/KRP1/PSBO2/APE2/KRP2/GAPA-2/PSBO1/CURT1C/PSAD1/SBPASE/SIM/PSBY/PSBQ1/ATPC1/PSBTN/PYR1	regulation of phosphate metabolic process
GO:0009611	BP	53/1562	335/20876	1.67034e-07	4.81962e-06	3.50397e-06	AT3G25250/AT2G22330/AT2G44790/AT2G34810/AT1G76690/AT5G18860/AT1G48500/AT1G06620/AT5G42650/AT1G04220/AT1G76680/AT5G20230/AT3G03990/AT3G23050/AT1G72300/AT1G71697/AT5G04230/AT1G70700/AT4G18950/AT5G05600/AT1G73500/AT4G13660/AT1G18740/AT5G63970/AT1G67560/AT5G51640/AT3G28210/AT1G18150/AT1G43160/AT1G55020/AT1G09340/AT5G54160/AT2G23810/AT5G08790/AT5G22500/AT1G63840/AT1G22640/AT5G03630/AT1G17840/AT1G74020…	OXI1/CYP79B3/UCC2/AT2G34810/OPR2/AT5G18860/TIFY6A/AT1G06620/CYP74A/KCS2/OPR1/BCB/D14/IAA7/PSY1R/CK1/PAL3/JAZ9/AT4G18950/AT5G05600/MKK9/PRR2/AT1G18740/RGLG3/LOX6/YLS7/SAP12/MPK8/RAP2-6/LOX1/CRB/OMT1/TET8/NAC081/FAR1/AT1G63840/MYB3/MDAR2/ABCG11/SSL12/AT3G57450/VTC5/AT1G23710/AT1G51400/STR15/CINV1/OEP161/CWINV1/ABI1/PLAT2/AT1G13930/AT4G10270/SAG21	response to wounding
GO:0009767	NA	20/1562	72/20876	1.91985e-07	5.38295e-06	3.91353e-06	AT1G20020/AT1G55370/AT1G52230/ATCG01100/AT1G55670/AT5G08050/AT1G32060/ATCG00540/AT3G50820/AT1G12900/ATCG01110/ATCG00270/AT5G66570/AT3G55800/AT3G23700/AT4G09650/AT1G06680/AT4G04640/ATCG00440/AT1G60950	LFNR2/NDF5/PSAH2/NDHA/PSAG/AT5G08050/PRK/PETA/PSBO2/GAPA-2/NDHH/PSBD/PSBO1/SBPASE/AT3G23700/ATPD/PSBP1/ATPC1/NDHC/FD2	photosynthetic electron transport chain
GO:1901606	BP	32/1562	160/20876	2.59379e-07	7.13537e-06	5.18758e-06	AT1G17745/AT2G22330/AT1G18590/AT2G46650/AT5G42650/AT4G36670/AT5G49760/AT5G46790/AT2G22990/AT4G39940/AT4G33150/AT1G68530/AT3G16150/AT1G73500/AT5G45480/AT4G18460/AT1G75750/AT2G05520/AT2G35370/AT1G24100/AT2G20630/AT1G32470/AT1G04640/AT4G15560/AT4G30530/AT2G46330/AT3G30775/AT5G23820/AT4G04640/AT2G30860/AT3G14310/AT3G22890	PGDH/CYP79B3/SOT17/CYTB5-C/CYP74A/PLT6/AT5G49760/PYL1/SNG1/APK2/AT4G33150/CUT1/AT3G16150/MKK9/AT5G45480/AT4G18460/GASA1/GRP3/GDH1/UGT74B1/PPC3-1.2/GDH3/LIP2/DXS/GGP1/AGP16/POX1/ML3/ATPC1/GSTF9/PME3/APS1	alpha-amino acid catabolic process
GO:0009063	BP	32/1562	161/20876	3.00828e-07	8.12237e-06	5.90515e-06	AT1G17745/AT2G22330/AT1G18590/AT2G46650/AT5G42650/AT4G36670/AT5G49760/AT5G46790/AT2G22990/AT4G39940/AT4G33150/AT1G68530/AT3G16150/AT1G73500/AT5G45480/AT4G18460/AT1G75750/AT2G05520/AT2G35370/AT1G24100/AT2G20630/AT1G32470/AT1G04640/AT4G15560/AT4G30530/AT2G46330/AT3G30775/AT5G23820/AT4G04640/AT2G30860/AT3G14310/AT3G22890	PGDH/CYP79B3/SOT17/CYTB5-C/CYP74A/PLT6/AT5G49760/PYL1/SNG1/APK2/AT4G33150/CUT1/AT3G16150/MKK9/AT5G45480/AT4G18460/GASA1/GRP3/GDH1/UGT74B1/PPC3-1.2/GDH3/LIP2/DXS/GGP1/AGP16/POX1/ML3/ATPC1/GSTF9/PME3/APS1	cellular amino acid catabolic process
GO:0009773	NA	16/1562	50/20876	3.82415e-07	1.01375e-05	7.37018e-06	AT1G20020/AT1G55370/AT1G52230/ATCG01100/AT1G55670/AT5G08050/AT1G32060/AT3G50820/AT1G12900/AT3G55800/AT3G23700/AT4G09650/AT1G06680/AT4G04640/ATCG00440/AT1G60950	LFNR2/NDF5/PSAH2/NDHA/PSAG/AT5G08050/PRK/PSBO2/GAPA-2/SBPASE/AT3G23700/ATPD/PSBP1/ATPC1/NDHC/FD2	photosynthetic electron transport in photosystem I
GO:0035304	BP	29/1562	140/20876	4.31625e-07	1.12377e-05	8.17004e-06	AT3G05660/AT3G52430/AT3G05800/AT3G25690/AT1G76110/AT2G22540/AT1G19670/AT5G46790/AT1G52230/AT1G53230/AT1G15820/AT3G17040/AT3G08940/AT2G31070/AT1G32060/AT1G09340/AT1G03130/AT3G50820/AT5G46110/AT1G12900/AT5G66570/AT1G52220/AT4G02770/AT3G55800/AT1G67740/AT4G21280/AT4G04640/AT3G21055/AT4G17870	AtRLP33/PAD4/BHLH150/CHUP1/HMGB9/SVP/CLH1/PYL1/PSAH2/TCP3/LHCB6/HCF107/LHCB4.2/TCP10/PRK/CRB/PSAD2/PSBO2/APE2/GAPA-2/PSBO1/CURT1C/PSAD1/SBPASE/PSBY/PSBQ1/ATPC1/PSBTN/PYR1	regulation of protein dephosphorylation
GO:0034754	BP	33/1562	172/20876	4.64186e-07	1.13066e-05	8.22018e-06	AT5G44020/AT1G17745/AT2G22330/AT1G18590/AT2G46650/AT1G75450/AT5G42650/AT4G36670/AT4G08770/AT5G49760/AT5G46790/AT1G74090/AT1G72500/AT2G22990/AT4G39940/AT1G73500/AT5G45480/AT5G63970/AT4G04610/AT2G27760/AT1G75750/AT2G05520/AT1G24100/AT5G05860/AT2G20630/AT5G60710/AT4G30530/AT2G46330/AT2G30860/AT3G14310/AT3G22890/AT3G61440/AT3G44310	AT5G44020/PGDH/CYP79B3/SOT17/CYTB5-C/CKX5/CYP74A/PLT6/PER37/AT5G49760/PYL1/SOT18/AT1G72500/SNG1/APK2/MKK9/AT5G45480/RGLG3/APR1/IPT2/GASA1/GRP3/UGT74B1/UGT76C2/PPC3-1.2/AT5G60710/GGP1/AGP16/GSTF9/PME3/APS1/CYSC1/NIT1	cellular hormone metabolic process
GO:0019760	NA	37/1562	205/20876	4.74581e-07	1.13066e-05	8.22018e-06	AT5G44020/AT3G46780/AT2G22330/AT1G18590/AT2G46650/AT5G42650/AT2G30930/AT1G18570/AT1G20020/AT4G37400/AT5G46790/AT1G74090/AT3G02250/AT4G39940/AT2G35260/AT4G04610/AT3G44320/AT4G21210/AT2G04160/AT3G50820/AT3G16000/AT2G14750/AT1G03630/AT2G05520/AT1G24100/AT4G37410/AT5G45930/AT3G55800/AT4G36810/AT2G43910/AT4G30530/AT4G21960/AT4G09650/AT3G16400/AT3G22890/AT3G61440/AT3G27820	AT5G44020/PTAC16/CYP79B3/SOT17/CYTB5-C/CYP74A/AT2G30930/MYB51/LFNR2/CYP81F3/PYL1/SOT18/OFUT21/APK2/AT2G35260/APR1/NIT3/RP1/AIR3/PSBO2/MFP1/APK1/PORC/GRP3/UGT74B1/CYP81F4/CHLI2/SBPASE/GGPPS1/ATHOL1/GGP1/PER42/ATPD/NSP1/APS1/CYSC1/MDAR4	glucosinolate metabolic process
GO:0019757	NA	37/1562	205/20876	4.74581e-07	1.13066e-05	8.22018e-06	AT5G44020/AT3G46780/AT2G22330/AT1G18590/AT2G46650/AT5G42650/AT2G30930/AT1G18570/AT1G20020/AT4G37400/AT5G46790/AT1G74090/AT3G02250/AT4G39940/AT2G35260/AT4G04610/AT3G44320/AT4G21210/AT2G04160/AT3G50820/AT3G16000/AT2G14750/AT1G03630/AT2G05520/AT1G24100/AT4G37410/AT5G45930/AT3G55800/AT4G36810/AT2G43910/AT4G30530/AT4G21960/AT4G09650/AT3G16400/AT3G22890/AT3G61440/AT3G27820	AT5G44020/PTAC16/CYP79B3/SOT17/CYTB5-C/CYP74A/AT2G30930/MYB51/LFNR2/CYP81F3/PYL1/SOT18/OFUT21/APK2/AT2G35260/APR1/NIT3/RP1/AIR3/PSBO2/MFP1/APK1/PORC/GRP3/UGT74B1/CYP81F4/CHLI2/SBPASE/GGPPS1/ATHOL1/GGP1/PER42/ATPD/NSP1/APS1/CYSC1/MDAR4	glycosinolate metabolic process
GO:0016143	NA	37/1562	205/20876	4.74581e-07	1.13066e-05	8.22018e-06	AT5G44020/AT3G46780/AT2G22330/AT1G18590/AT2G46650/AT5G42650/AT2G30930/AT1G18570/AT1G20020/AT4G37400/AT5G46790/AT1G74090/AT3G02250/AT4G39940/AT2G35260/AT4G04610/AT3G44320/AT4G21210/AT2G04160/AT3G50820/AT3G16000/AT2G14750/AT1G03630/AT2G05520/AT1G24100/AT4G37410/AT5G45930/AT3G55800/AT4G36810/AT2G43910/AT4G30530/AT4G21960/AT4G09650/AT3G16400/AT3G22890/AT3G61440/AT3G27820	AT5G44020/PTAC16/CYP79B3/SOT17/CYTB5-C/CYP74A/AT2G30930/MYB51/LFNR2/CYP81F3/PYL1/SOT18/OFUT21/APK2/AT2G35260/APR1/NIT3/RP1/AIR3/PSBO2/MFP1/APK1/PORC/GRP3/UGT74B1/CYP81F4/CHLI2/SBPASE/GGPPS1/ATHOL1/GGP1/PER42/ATPD/NSP1/APS1/CYSC1/MDAR4	S-glycoside metabolic process
GO:0016132	BP	26/1562	118/20876	4.80803e-07	1.13066e-05	8.22018e-06	AT2G26640/AT2G14100/AT2G13820/AT5G39970/AT1G77330/AT4G23690/AT5G47770/AT4G29270/AT4G21600/AT1G17060/AT5G42750/AT4G12730/AT3G58710/AT4G12080/AT4G25870/AT5G50375/AT2G04780/AT3G30180/AT3G52940/AT4G34640/AT1G76090/AT1G75680/AT5G04470/AT1G01620/AT3G25040/AT3G16460	KCS11/CYP705A13/AT2G13820/AT5G39970/AT1G77330/DIR6/FPS1/AT4G29270/ENDO5/CYP72C1/BKI1/FLA2/WRKY69/AHL1/AT4G25870/CPI1/FLA7/CYP85A2/FK/SQS1/SMT3/AtGH9B7/SIM/PIP1-3/ERD2B/JAL34	brassinosteroid biosynthetic process
GO:0016129	BP	26/1562	118/20876	4.80803e-07	1.13066e-05	8.22018e-06	AT2G26640/AT2G14100/AT2G13820/AT5G39970/AT1G77330/AT4G23690/AT5G47770/AT4G29270/AT4G21600/AT1G17060/AT5G42750/AT4G12730/AT3G58710/AT4G12080/AT4G25870/AT5G50375/AT2G04780/AT3G30180/AT3G52940/AT4G34640/AT1G76090/AT1G75680/AT5G04470/AT1G01620/AT3G25040/AT3G16460	KCS11/CYP705A13/AT2G13820/AT5G39970/AT1G77330/DIR6/FPS1/AT4G29270/ENDO5/CYP72C1/BKI1/FLA2/WRKY69/AHL1/AT4G25870/CPI1/FLA7/CYP85A2/FK/SQS1/SMT3/AtGH9B7/SIM/PIP1-3/ERD2B/JAL34	phytosteroid biosynthetic process
GO:0035303	BP	29/1562	141/20876	5.05052e-07	1.16883e-05	8.4977e-06	AT3G05660/AT3G52430/AT3G05800/AT3G25690/AT1G76110/AT2G22540/AT1G19670/AT5G46790/AT1G52230/AT1G53230/AT1G15820/AT3G17040/AT3G08940/AT2G31070/AT1G32060/AT1G09340/AT1G03130/AT3G50820/AT5G46110/AT1G12900/AT5G66570/AT1G52220/AT4G02770/AT3G55800/AT1G67740/AT4G21280/AT4G04640/AT3G21055/AT4G17870	AtRLP33/PAD4/BHLH150/CHUP1/HMGB9/SVP/CLH1/PYL1/PSAH2/TCP3/LHCB6/HCF107/LHCB4.2/TCP10/PRK/CRB/PSAD2/PSBO2/APE2/GAPA-2/PSBO1/CURT1C/PSAD1/SBPASE/PSBY/PSBQ1/ATPC1/PSBTN/PYR1	regulation of dephosphorylation
GO:0008361	BP	17/1562	57/20876	5.17664e-07	1.1793e-05	8.57381e-06	AT5G48900/AT3G16370/AT1G04680/AT3G23050/AT3G49670/AT2G01420/AT5G01090/AT1G70370/AT5G08790/AT5G57090/AT4G38430/AT1G75680/AT2G38120/AT1G01610/AT5G60920/AT1G33240/AT1G12090	AT5G48900/APG/AT1G04680/IAA7/BAM2/PIN4/AT5G01090/PGL3/NAC081/PIN2/ROPGEF1/AtGH9B7/AUX1/GPAT4/COB/AT-GTL1/ELP	regulation of cell size
GO:1901657	BP	41/1562	242/20876	6.70784e-07	1.50462e-05	1.09389e-05	AT5G44020/AT3G46780/AT2G22330/AT1G18590/AT5G18860/AT2G46650/AT5G42650/AT2G30930/AT1G18570/AT1G20020/AT4G37400/AT5G46790/AT1G74090/AT3G02250/AT4G39940/AT2G35260/AT4G04610/AT2G36310/AT3G44320/AT4G21210/AT2G04160/AT3G50820/AT3G16000/AT2G14750/AT1G03630/AT2G05520/AT1G24100/AT5G05860/AT4G37410/AT5G45930/AT3G55800/AT4G36810/AT2G43910/AT4G30530/AT4G21960/AT5G28050/AT4G09650/AT3G16400/AT3G22890/AT3G61440…	AT5G44020/PTAC16/CYP79B3/SOT17/AT5G18860/CYTB5-C/CYP74A/AT2G30930/MYB51/LFNR2/CYP81F3/PYL1/SOT18/OFUT21/APK2/AT2G35260/APR1/URH1/NIT3/RP1/AIR3/PSBO2/MFP1/APK1/PORC/GRP3/UGT74B1/UGT76C2/CYP81F4/CHLI2/SBPASE/GGPPS1/ATHOL1/GGP1/PER42/AT5G28050/ATPD/NSP1/APS1/CYSC1/MDAR4	glycosyl compound metabolic process
GO:0009850	BP	29/1562	143/20876	6.87773e-07	1.51935e-05	1.1046e-05	AT5G44020/AT1G17745/AT2G22330/AT1G18590/AT2G46650/AT5G42650/AT4G36670/AT4G08770/AT5G49760/AT5G46790/AT1G74090/AT2G22990/AT4G39940/AT1G73500/AT5G45480/AT4G04610/AT5G17300/AT1G75750/AT2G05520/AT1G24100/AT2G20630/AT2G31750/AT4G30530/AT2G46330/AT2G30860/AT3G14310/AT3G22890/AT3G61440/AT3G44310	AT5G44020/PGDH/CYP79B3/SOT17/CYTB5-C/CYP74A/PLT6/PER37/AT5G49760/PYL1/SOT18/SNG1/APK2/MKK9/AT5G45480/APR1/RVE1/GASA1/GRP3/UGT74B1/PPC3-1.2/UGT74D1/GGP1/AGP16/GSTF9/PME3/APS1/CYSC1/NIT1	auxin metabolic process
GO:0044106	BP	32/1562	167/20876	7.09651e-07	1.54429e-05	1.12273e-05	AT1G09240/AT1G17745/AT2G36830/AT2G22330/AT1G18590/AT2G46650/AT5G42650/AT4G36670/AT5G49760/AT5G47770/AT5G46790/AT4G39940/AT1G73500/AT1G68440/AT5G45480/AT4G34640/AT5G54160/AT1G69370/AT1G75750/AT2G05520/AT1G24100/AT4G02680/AT5G49450/AT2G20630/AT5G03630/AT5G07440/AT4G30530/AT2G46330/AT1G07890/AT2G30860/AT3G14310/AT3G22890	NAS3/PGDH/TIP1-1/CYP79B3/SOT17/CYTB5-C/CYP74A/PLT6/AT5G49760/FPS1/PYL1/APK2/MKK9/AT1G68440/AT5G45480/SQS1/OMT1/CM3/GASA1/GRP3/UGT74B1/EOL1/BZIP1/PPC3-1.2/MDAR2/GDH2/GGP1/AGP16/APX1/GSTF9/PME3/APS1	cellular amine metabolic process
GO:0009415	BP	61/1562	426/20876	7.24619e-07	1.55367e-05	1.12955e-05	AT2G36830/AT1G06620/AT1G02205/AT3G52450/AT1G08920/AT3G23050/AT3G63010/AT1G69310/AT2G27310/AT2G37170/AT4G18950/AT5G13820/AT1G69700/AT5G39610/AT1G76080/AT4G19120/AT5G57660/AT3G61890/AT4G17500/AT2G41540/AT5G51640/AT3G28210/AT1G20450/AT3G24500/AT3G10060/AT1G43160/AT3G46630/AT2G47000/AT1G09340/AT5G26340/AT1G02930/AT5G45340/AT3G61430/AT3G53420/AT2G05520/AT1G63840/AT4G08920/AT5G49630/AT5G67080/AT4G30490…	TIP1-1/AT1G06620/CER1/PUB22/ESL1/IAA7/GID1B/WRKY57/AT2G27310/PIP2B/AT4G18950/TRP4/HVA22C/NAC92/CDSP32/ERD3/COL5/ATHB-12/ERF1A/GPDHC1/YLS7/SAP12/ERD10/MBF1C/FKBP16-4/RAP2-6/AT3G46630/ABCB4/CRB/STP13/GSTF6/CYP707A3/PIP1-1/PIP2-1/GRP3/AT1G63840/CRY1/AAP6/MAPKKK19/AT4G30490/VTC5/HSFB1/PP2C27/ALDH3F1/PIP1-3/HIS4/ABI1/AT-GTL1/POX1/CSP1/AT2G46140/COR47/SAP5/ATHB-6/MYB44/RD19A/RD21A/GSTU19/DREB2A/AVP1/SA…	response to water
GO:0009414	BP	60/1562	418/20876	8.21478e-07	1.73582e-05	1.26198e-05	AT2G36830/AT1G06620/AT1G02205/AT3G52450/AT1G08920/AT3G23050/AT3G63010/AT1G69310/AT2G27310/AT2G37170/AT4G18950/AT5G13820/AT1G69700/AT5G39610/AT1G76080/AT4G19120/AT5G57660/AT3G61890/AT4G17500/AT5G51640/AT3G28210/AT1G20450/AT3G24500/AT3G10060/AT1G43160/AT3G46630/AT2G47000/AT1G09340/AT5G26340/AT1G02930/AT5G45340/AT3G61430/AT3G53420/AT2G05520/AT1G63840/AT4G08920/AT5G49630/AT5G67080/AT4G30490/AT5G55120…	TIP1-1/AT1G06620/CER1/PUB22/ESL1/IAA7/GID1B/WRKY57/AT2G27310/PIP2B/AT4G18950/TRP4/HVA22C/NAC92/CDSP32/ERD3/COL5/ATHB-12/ERF1A/YLS7/SAP12/ERD10/MBF1C/FKBP16-4/RAP2-6/AT3G46630/ABCB4/CRB/STP13/GSTF6/CYP707A3/PIP1-1/PIP2-1/GRP3/AT1G63840/CRY1/AAP6/MAPKKK19/AT4G30490/VTC5/HSFB1/PP2C27/ALDH3F1/PIP1-3/HIS4/ABI1/AT-GTL1/POX1/CSP1/AT2G46140/COR47/SAP5/ATHB-6/MYB44/RD19A/RD21A/GSTU19/DREB2A/AVP1/SAG21	response to water deprivation
GO:0000038	BP	16/1562	53/20876	9.29975e-07	1.937e-05	1.40825e-05	AT3G16370/AT1G04220/AT5G45950/AT1G55260/AT1G25450/AT1G68530/AT5G57800/AT4G34250/AT5G43760/AT2G15090/AT2G16280/AT3G28910/AT3G25540/AT1G01610/AT3G43720/AT3G51600	APG/KCS2/AT5G45950/AT1G55260/KCS5/CUT1/CER3/KCS16/KCS20/KCS8/KCS9/MYB30/LAG1/GPAT4/LTPG2/LTP5	very long-chain fatty acid metabolic process
GO:0046218	BP	20/1562	79/20876	9.83124e-07	1.99083e-05	1.44738e-05	AT1G17745/AT2G22330/AT1G18590/AT2G46650/AT5G42650/AT4G36670/AT5G49760/AT5G46790/AT4G39940/AT1G73500/AT5G45480/AT1G75750/AT2G05520/AT1G24100/AT2G20630/AT4G30530/AT2G46330/AT2G30860/AT3G14310/AT3G22890	PGDH/CYP79B3/SOT17/CYTB5-C/CYP74A/PLT6/AT5G49760/PYL1/APK2/MKK9/AT5G45480/GASA1/GRP3/UGT74B1/PPC3-1.2/GGP1/AGP16/GSTF9/PME3/APS1	indolalkylamine catabolic process
GO:0006569	BP	20/1562	79/20876	9.83124e-07	1.99083e-05	1.44738e-05	AT1G17745/AT2G22330/AT1G18590/AT2G46650/AT5G42650/AT4G36670/AT5G49760/AT5G46790/AT4G39940/AT1G73500/AT5G45480/AT1G75750/AT2G05520/AT1G24100/AT2G20630/AT4G30530/AT2G46330/AT2G30860/AT3G14310/AT3G22890	PGDH/CYP79B3/SOT17/CYTB5-C/CYP74A/PLT6/AT5G49760/PYL1/APK2/MKK9/AT5G45480/GASA1/GRP3/UGT74B1/PPC3-1.2/GGP1/AGP16/GSTF9/PME3/APS1	tryptophan catabolic process
GO:0006865	BP	42/1562	255/20876	1.06541e-06	2.1279e-05	1.54703e-05	AT5G61560/AT5G02170/AT3G49210/AT5G47330/AT3G52450/AT2G39210/AT5G59510/AT3G03990/AT2G39350/AT5G55050/AT5G43190/AT4G35480/AT5G51640/AT4G20860/AT5G40780/AT4G35110/AT5G46800/AT3G02880/AT3G04070/AT4G13510/AT2G47000/AT1G08230/AT1G76520/AT5G02180/AT5G26340/AT1G44100/AT1G65520/AT5G49630/AT2G24570/AT3G48570/AT1G28250/AT2G38120/AT5G56350/AT1G09560/AT2G39890/AT3G18830/AT5G39580/AT3G13790/AT3G53670/AT3G21690…	AT5G61560/AVT1E/AT3G49210/AT5G47330/PUB22/AT2G39210/RTFL5/D14/ABCG1/AT5G55050/AT5G43190/ATL45/YLS7/FAD-OXR/LHT1/AT4G35110/BOU/AT3G02880/NAC047/AMT1-1/ABCB4/GAT1/PILS3/AVT1D/STP13/AAP5/ECI1/AAP6/WRKY17/SEC61G3/AT1G28250/AUX1/AT5G56350/GLP4/PROT1/PLT5/PER62/CWINV1/AT3G53670/DTX40/AT1G77840/HA2	amino acid transport
GO:0030095	NA	9/1763	19/24998	2.04131e-06	2.35885e-05	1.96969e-05	AT3G50820/AT4G15510/AT5G66570/AT1G51400/AT1G67740/AT4G21280/AT1G06680/AT3G21055/ATCG00300	PSBO2/PPD1/PSBO1/AT1G51400/PSBY/PSBQ1/PSBP1/PSBTN/PSBZ	chloroplast photosystem II
GO:0009926	NA	23/1562	102/20876	1.4146e-06	2.78714e-05	2.02631e-05	AT1G28010/AT5G48900/AT3G16370/AT3G14370/AT1G04680/AT3G23050/AT3G49670/AT2G01420/AT4G31820/AT5G01090/AT1G78100/AT5G55910/AT1G70370/AT2G47000/AT1G76520/AT5G57090/AT4G38430/AT1G75680/AT2G38120/AT1G01610/AT5G60920/AT1G12090/AT1G15690	ABCB14/AT5G48900/APG/WAG2/AT1G04680/IAA7/BAM2/PIN4/NPY1/AT5G01090/AT1G78100/D6PK/PGL3/ABCB4/PILS3/PIN2/ROPGEF1/AtGH9B7/AUX1/GPAT4/COB/ELP/AVP1	auxin polar transport
GO:0042436	BP	20/1562	81/20876	1.50636e-06	2.92836e-05	2.12899e-05	AT1G17745/AT2G22330/AT1G18590/AT2G46650/AT5G42650/AT4G36670/AT5G49760/AT5G46790/AT4G39940/AT1G73500/AT5G45480/AT1G75750/AT2G05520/AT1G24100/AT2G20630/AT4G30530/AT2G46330/AT2G30860/AT3G14310/AT3G22890	PGDH/CYP79B3/SOT17/CYTB5-C/CYP74A/PLT6/AT5G49760/PYL1/APK2/MKK9/AT5G45480/GASA1/GRP3/UGT74B1/PPC3-1.2/GGP1/AGP16/GSTF9/PME3/APS1	indole-containing compound catabolic process
GO:0006576	BP	30/1562	157/20876	1.65933e-06	3.1833e-05	2.31433e-05	AT1G09240/AT1G17745/AT2G36830/AT2G22330/AT1G18590/AT2G46650/AT5G42650/AT4G36670/AT5G49760/AT5G47770/AT5G46790/AT4G39940/AT1G73500/AT1G68440/AT5G45480/AT4G34640/AT5G54160/AT1G69370/AT1G75750/AT2G05520/AT1G24100/AT2G20630/AT5G03630/AT5G07440/AT4G30530/AT2G46330/AT1G07890/AT2G30860/AT3G14310/AT3G22890	NAS3/PGDH/TIP1-1/CYP79B3/SOT17/CYTB5-C/CYP74A/PLT6/AT5G49760/FPS1/PYL1/APK2/MKK9/AT1G68440/AT5G45480/SQS1/OMT1/CM3/GASA1/GRP3/UGT74B1/PPC3-1.2/MDAR2/GDH2/GGP1/AGP16/APX1/GSTF9/PME3/APS1	cellular biogenic amine metabolic process
GO:0046906	MF	16/1514	47/20495	1.21283e-07	3.41804e-05	2.95353e-05	ATCG00340/AT2G46650/AT3G61470/AT3G54890/AT2G34420/AT1G15820/AT1G61520/AT3G08940/AT3G59400/ATCG00280/AT1G29930/AT4G14690/AT1G44575/AT1G26340/AT3G22840/ATCG00080	PSAB/CYTB5-C/LHCA2/LHCA1/LHB1B2/LHCB6/LHCA3/LHCB4.2/GUN4/PSBC/LHCB1.3/ELIP2/PSBS/CB5-A/ELIP1/PSBI	tetrapyrrole binding
GO:0016168	NA	13/1514	32/20495	1.70052e-07	3.41804e-05	2.95353e-05	ATCG00340/AT3G61470/AT3G54890/AT2G34420/AT1G15820/AT1G61520/AT3G08940/ATCG00280/AT1G29930/AT4G14690/AT1G44575/AT3G22840/ATCG00080	PSAB/LHCA2/LHCA1/LHB1B2/LHCB6/LHCA3/LHCB4.2/PSBC/LHCB1.3/ELIP2/PSBS/ELIP1/PSBI	chlorophyll binding
GO:0000314	CC	10/1763	25/24998	3.63038e-06	3.97431e-05	3.31863e-05	ATCG00065/ATCG00160/ATCG00750/ATCG00650/ATCG00900/ATCG01240/ATCG00770/ATCG01120/ATCG00800/ATCG00820	RPS12A/RPS2/RPS11/RPS18/RPS7-A/RPS7-A/RPS8/RPS15/RPS3/RPS19	organellar small ribosomal subunit
GO:0046942	BP	44/1562	280/20876	2.19233e-06	4.09797e-05	2.97932e-05	AT5G61560/AT5G02170/AT3G49210/AT5G47330/AT3G52450/AT2G39210/AT5G59510/AT3G03990/AT2G39350/AT5G55050/AT5G43190/AT4G35480/AT5G51640/AT4G20860/AT5G40780/AT4G35110/AT5G46800/AT3G02880/AT3G04070/AT4G13510/AT2G47000/AT1G08230/AT1G76520/AT5G02180/AT5G26340/AT1G44100/AT5G46110/AT1G65520/AT5G49630/AT2G24570/AT3G48570/AT1G17840/AT1G28250/AT2G38120/AT5G56350/AT1G09560/AT2G39890/AT3G18830/AT5G39580/AT3G13790…	AT5G61560/AVT1E/AT3G49210/AT5G47330/PUB22/AT2G39210/RTFL5/D14/ABCG1/AT5G55050/AT5G43190/ATL45/YLS7/FAD-OXR/LHT1/AT4G35110/BOU/AT3G02880/NAC047/AMT1-1/ABCB4/GAT1/PILS3/AVT1D/STP13/AAP5/APE2/ECI1/AAP6/WRKY17/SEC61G3/ABCG11/AT1G28250/AUX1/AT5G56350/GLP4/PROT1/PLT5/PER62/CWINV1/AT3G53670/DTX40/AT1G77840/HA2	carboxylic acid transport
GO:0015849	BP	44/1562	280/20876	2.19233e-06	4.09797e-05	2.97932e-05	AT5G61560/AT5G02170/AT3G49210/AT5G47330/AT3G52450/AT2G39210/AT5G59510/AT3G03990/AT2G39350/AT5G55050/AT5G43190/AT4G35480/AT5G51640/AT4G20860/AT5G40780/AT4G35110/AT5G46800/AT3G02880/AT3G04070/AT4G13510/AT2G47000/AT1G08230/AT1G76520/AT5G02180/AT5G26340/AT1G44100/AT5G46110/AT1G65520/AT5G49630/AT2G24570/AT3G48570/AT1G17840/AT1G28250/AT2G38120/AT5G56350/AT1G09560/AT2G39890/AT3G18830/AT5G39580/AT3G13790…	AT5G61560/AVT1E/AT3G49210/AT5G47330/PUB22/AT2G39210/RTFL5/D14/ABCG1/AT5G55050/AT5G43190/ATL45/YLS7/FAD-OXR/LHT1/AT4G35110/BOU/AT3G02880/NAC047/AMT1-1/ABCB4/GAT1/PILS3/AVT1D/STP13/AAP5/APE2/ECI1/AAP6/WRKY17/SEC61G3/ABCG11/AT1G28250/AUX1/AT5G56350/GLP4/PROT1/PLT5/PER62/CWINV1/AT3G53670/DTX40/AT1G77840/HA2	organic acid transport
GO:0009074	BP	20/1562	83/20876	2.27165e-06	4.19249e-05	3.04804e-05	AT1G17745/AT2G22330/AT1G18590/AT2G46650/AT5G42650/AT4G36670/AT5G49760/AT5G46790/AT4G39940/AT1G73500/AT5G45480/AT1G75750/AT2G05520/AT1G24100/AT2G20630/AT4G30530/AT2G46330/AT2G30860/AT3G14310/AT3G22890	PGDH/CYP79B3/SOT17/CYTB5-C/CYP74A/PLT6/AT5G49760/PYL1/APK2/MKK9/AT5G45480/GASA1/GRP3/UGT74B1/PPC3-1.2/GGP1/AGP16/GSTF9/PME3/APS1	aromatic amino acid family catabolic process
GO:0080147	BP	35/1562	203/20876	2.85504e-06	5.02471e-05	3.65308e-05	AT3G16370/AT1G04680/AT3G23050/AT3G49670/AT2G39900/AT4G12730/AT2G01420/AT1G68530/AT4G31600/AT3G60630/AT5G01090/AT3G02880/AT1G70370/AT4G22010/AT2G47000/AT5G11000/AT3G06300/AT1G75750/AT3G53420/AT4G38430/AT1G24100/AT3G13750/AT1G72150/AT1G75680/AT1G75780/AT2G38120/AT1G20090/AT1G01610/AT4G12420/AT3G29360/AT5G03040/AT5G60920/AT1G20340/AT1G12090/AT3G61440	APG/AT1G04680/IAA7/BAM2/WLIN2A/FLA2/PIN4/CUT1/UTR7/SCL22/AT5G01090/AT3G02880/PGL3/sks4/ABCB4/AT5G11000/P4H2/GASA1/PIP2-1/ROPGEF1/UGT74B1/BGAL1/PATL1/AtGH9B7/TUBB1/AUX1/ARAC4/GPAT4/SKU5/UGD2/iqd2/COB/DRT112/ELP/CYSC1	root hair cell development
GO:0060918	NA	23/1562	106/20876	2.86043e-06	5.02471e-05	3.65308e-05	AT1G28010/AT5G48900/AT3G16370/AT3G14370/AT1G04680/AT3G23050/AT3G49670/AT2G01420/AT4G31820/AT5G01090/AT1G78100/AT5G55910/AT1G70370/AT2G47000/AT1G76520/AT5G57090/AT4G38430/AT1G75680/AT2G38120/AT1G01610/AT5G60920/AT1G12090/AT1G15690	ABCB14/AT5G48900/APG/WAG2/AT1G04680/IAA7/BAM2/PIN4/NPY1/AT5G01090/AT1G78100/D6PK/PGL3/ABCB4/PILS3/PIN2/ROPGEF1/AtGH9B7/AUX1/GPAT4/COB/ELP/AVP1	auxin transport
GO:0010155	BP	19/1562	77/20876	2.76564e-06	5.02471e-05	3.65308e-05	AT3G54890/AT5G44680/AT2G35260/AT1G68530/AT3G08940/AT4G08920/AT5G35790/AT4G15560/AT1G34000/AT5G02120/AT1G20340/AT4G21280/AT2G47450/AT2G24790/AT2G39730/AT1G06680/AT1G79040/AT4G25050/AT1G60950	LHCA1/AT5G44680/AT2G35260/CUT1/LHCB4.2/CRY1/G6PD1/DXS/OHP2/OHP1/DRT112/PSBQ1/CAO/COL3/RCA/PSBP1/PSBR/ACP4/FD2	regulation of proton transport
GO:0009308	BP	38/1562	229/20876	2.84059e-06	5.02471e-05	3.65308e-05	AT1G09240/AT1G17745/AT2G36830/AT2G22330/AT1G18590/AT2G46650/AT1G75450/AT5G42650/AT4G36670/AT5G49760/AT5G47770/AT5G46790/AT1G72500/AT4G39940/AT1G73500/AT1G68440/AT5G45480/AT5G63970/AT2G27760/AT4G34640/AT5G54160/AT1G69370/AT1G75750/AT2G05520/AT1G24100/AT5G05860/AT4G02680/AT5G49450/AT2G20630/AT5G03630/AT5G60710/AT5G07440/AT4G30530/AT2G46330/AT1G07890/AT2G30860/AT3G14310/AT3G22890	NAS3/PGDH/TIP1-1/CYP79B3/SOT17/CYTB5-C/CKX5/CYP74A/PLT6/AT5G49760/FPS1/PYL1/AT1G72500/APK2/MKK9/AT1G68440/AT5G45480/RGLG3/IPT2/SQS1/OMT1/CM3/GASA1/GRP3/UGT74B1/UGT76C2/EOL1/BZIP1/PPC3-1.2/MDAR2/AT5G60710/GDH2/GGP1/AGP16/APX1/GSTF9/PME3/APS1	amine metabolic process
GO:0022900	BP	22/1562	99/20876	3.08029e-06	5.34651e-05	3.88704e-05	AT1G20020/AT1G55370/AT1G52230/ATCG01100/AT1G55670/AT5G08050/AT1G32060/ATCG00540/AT3G50820/AT1G12900/ATCG01110/ATCG00270/AT5G66570/AT3G55800/AT5G40650/AT3G23700/AT3G27380/AT4G09650/AT1G06680/AT4G04640/ATCG00440/AT1G60950	LFNR2/NDF5/PSAH2/NDHA/PSAG/AT5G08050/PRK/PETA/PSBO2/GAPA-2/NDHH/PSBD/PSBO1/SBPASE/SDH2-2/AT3G23700/SDH2-1/ATPD/PSBP1/ATPC1/NDHC/FD2	electron transport chain
GO:0048037	MF	24/1514	104/20495	4.2472e-07	5.69125e-05	4.91781e-05	ATCG00340/AT2G46650/AT3G61470/AT3G54890/AT2G34420/AT1G15820/AT1G61520/AT3G08940/AT2G41540/ATCG00280/AT1G02930/AT1G72970/AT1G29930/AT4G14690/AT5G24850/AT1G44575/AT2G47730/AT1G26340/AT2G29450/AT3G22840/AT2G30860/ATCG00080/AT1G78380/AT4G25050	PSAB/CYTB5-C/LHCA2/LHCA1/LHB1B2/LHCB6/LHCA3/LHCB4.2/GPDHC1/PSBC/GSTF6/HTH/LHCB1.3/ELIP2/CRYD/PSBS/GSTF8/CB5-A/GSTU5/ELIP1/GSTF9/PSBI/GSTU19/ACP4	cofactor binding
GO:0042737	BP	27/1562	138/20876	3.38653e-06	5.74493e-05	4.1767e-05	AT2G22330/AT5G18860/AT5G42650/AT2G22990/AT4G33150/AT1G68530/AT1G60870/AT2G35370/AT3G13750/AT1G32470/AT5G03630/AT1G04640/AT4G15560/AT1G20340/AT2G01570/AT4G34120/AT5G23820/AT5G39730/AT1G07890/AT4G04640/AT2G30860/AT2G22430/AT3G14310/AT1G13930/AT3G61440/AT3G27820/AT1G47128	CYP79B3/AT5G18860/CYP74A/SNG1/AT4G33150/CUT1/MEE9/GDH1/BGAL1/GDH3/MDAR2/LIP2/DXS/DRT112/RGA/CBSX2/ML3/AIG2LB/APX1/ATPC1/GSTF9/ATHB-6/PME3/AT1G13930/CYSC1/MDAR4/RD21A	drug catabolic process
GO:0009914	BP	23/1562	107/20876	3.38864e-06	5.74493e-05	4.1767e-05	AT1G28010/AT5G48900/AT3G16370/AT3G14370/AT1G04680/AT3G23050/AT3G49670/AT2G01420/AT4G31820/AT5G01090/AT1G78100/AT5G55910/AT1G70370/AT2G47000/AT1G76520/AT5G57090/AT4G38430/AT1G75680/AT2G38120/AT1G01610/AT5G60920/AT1G12090/AT1G15690	ABCB14/AT5G48900/APG/WAG2/AT1G04680/IAA7/BAM2/PIN4/NPY1/AT5G01090/AT1G78100/D6PK/PGL3/ABCB4/PILS3/PIN2/ROPGEF1/AtGH9B7/AUX1/GPAT4/COB/ELP/AVP1	hormone transport
GO:0000315	CC	9/1763	21/24998	5.70587e-06	5.9341e-05	4.9551e-05	ATMG00080/ATMG00980/ATCG00660/ATCG00810/ATCG00830/ATCG01310/ATCG00760/ATCG00780/ATCG00790	RPL16/RPSL2/RPL20/RPL22/rpl2-A/rpl2-A/RPL36/RPL14/RPL16	organellar large ribosomal subunit
GO:1904062	BP	19/1562	79/20876	4.16811e-06	6.98518e-05	5.07839e-05	AT3G54890/AT5G44680/AT2G35260/AT1G68530/AT3G08940/AT4G08920/AT5G35790/AT4G15560/AT1G34000/AT5G02120/AT1G20340/AT4G21280/AT2G47450/AT2G24790/AT2G39730/AT1G06680/AT1G79040/AT4G25050/AT1G60950	LHCA1/AT5G44680/AT2G35260/CUT1/LHCB4.2/CRY1/G6PD1/DXS/OHP2/OHP1/DRT112/PSBQ1/CAO/COL3/RCA/PSBP1/PSBR/ACP4/FD2	regulation of cation transmembrane transport
GO:0006470	BP	32/1562	181/20876	4.34747e-06	7.20296e-05	5.23672e-05	AT3G05660/AT3G52430/AT3G05800/AT3G25690/AT1G76110/AT2G22540/AT1G19670/AT5G46790/AT1G52230/AT1G53230/AT1G15820/AT3G17040/AT3G46820/AT3G08940/AT2G31070/AT1G32060/AT3G44620/AT1G09340/AT1G03130/AT3G50820/AT5G46110/AT1G12900/AT5G66570/AT1G52220/AT4G02770/AT3G55800/AT4G26080/AT1G67740/AT4G21280/AT4G04640/AT3G21055/AT4G17870	AtRLP33/PAD4/BHLH150/CHUP1/HMGB9/SVP/CLH1/PYL1/PSAH2/TCP3/LHCB6/HCF107/TOPP5/LHCB4.2/TCP10/PRK/AT3G44620/CRB/PSAD2/PSBO2/APE2/GAPA-2/PSBO1/CURT1C/PSAD1/SBPASE/ABI1/PSBY/PSBQ1/ATPC1/PSBTN/PYR1	protein dephosphorylation
GO:0042742	BP	56/1562	402/20876	4.79906e-06	7.86184e-05	5.71574e-05	AT1G17745/AT2G22330/AT3G52430/AT1G18590/AT2G46650/AT5G42650/AT1G02205/AT4G23670/AT1G18570/AT4G08770/AT1G20020/AT4G23270/AT1G19670/AT1G66880/AT4G39940/ATCG01100/AT1G68530/AT4G33220/AT5G63970/AT1G32060/AT1G55020/AT1G09340/AT3G50820/AT1G02930/AT1G69370/AT2G35370/AT1G24100/AT1G02860/AT5G52640/AT1G16880/AT2G03760/AT2G24570/AT3G27890/AT5G66570/AT3G55800/AT4G31800/AT2G28900/AT5G11630/AT2G47730/AT3G23700…	PGDH/CYP79B3/PAD4/SOT17/CYTB5-C/CYP74A/CER1/AT4G23670/MYB51/PER37/LFNR2/CRK19/CLH1/AT1G66880/APK2/NDHA/CUT1/PME44/RGLG3/PRK/LOX1/CRB/PSBO2/GSTF6/CM3/GDH1/UGT74B1/BAH1/HSP90-1/ACR11/SOT12/WRKY17/NQR/PSBO1/SBPASE/WRKY18/OEP161/AT5G11630/GSTF8/AT3G23700/POX1/RCA/ATPD/ERF4/GLPK/PSBP1/GSTF9/MIEL1/PME3/APS1/MYB44/HSPRO2/NDHC/RD19A/FD2/AT3G14415	defense response to bacterium
GO:0009813	NA	36/1562	217/20876	5.16324e-06	8.29597e-05	6.03136e-05	AT1G13260/AT1G17745/AT2G28660/AT2G35940/AT5G25890/AT5G49330/AT2G30930/AT1G04220/AT3G01860/AT2G24540/AT4G19170/AT1G66880/AT3G55470/AT5G47180/AT1G10470/AT4G13660/AT1G18740/AT5G15950/AT5G20885/AT1G30530/AT5G13180/AT3G18280/AT2G23610/AT5G54160/AT3G61220/AT4G14690/AT3G10260/AT4G37470/AT5G44110/AT3G52740/AT5G24850/AT1G73650/AT3G52800/AT5G02270/AT3G22840/AT1G13930	RAV1/PGDH/AT2G28660/BLH1/IAA28/MYB111/AT2G30930/KCS2/AT3G01860/AFR/CCD4/AT1G66880/AT3G55470/PVA21/ARR4/PRR2/AT1G18740/SAMDC2/AT5G20885/UGT78D1/NAC083/AT3G18280/MES3/OMT1/AT3G61220/ELIP2/AT3G10260/KAI2/ABCI21/BIC1/CRYD/AT1G73650/SAP6/ATNAP9/ELIP1/AT1G13930	flavonoid biosynthetic process
GO:0006612	BP	53/1562	374/20876	5.17787e-06	8.29597e-05	6.03136e-05	AT1G13260/AT3G05660/AT1G17745/AT3G01290/AT3G52430/AT1G25400/AT2G28660/AT2G35940/AT5G25890/AT3G05800/AT5G42650/AT2G30930/AT3G01860/AT1G18570/AT1G20020/AT1G76110/AT3G63010/AT2G22540/AT1G28190/AT1G19670/AT1G66880/AT4G18950/AT3G55470/AT5G47180/AT1G10470/AT1G53230/AT1G18740/AT5G20885/AT5G40780/AT3G28210/AT4G13510/AT2G31070/AT1G32060/AT5G13180/AT3G18280/AT2G23610/AT1G09340/AT3G50820/AT1G22400/AT3G10640…	RAV1/AtRLP33/PGDH/HIR3/PAD4/AT1G25400/AT2G28660/BLH1/IAA28/BHLH150/CYP74A/AT2G30930/AT3G01860/MYB51/LFNR2/HMGB9/GID1B/SVP/AT1G28190/CLH1/AT1G66880/AT4G18950/AT3G55470/PVA21/ARR4/TCP3/AT1G18740/AT5G20885/LHT1/SAP12/AMT1-1/TCP10/PRK/NAC083/AT3G18280/MES3/CRB/PSBO2/UGT85A1/VPS60.1/AT3G10260/SOT12/NQR/PSBO1/VTC5/SAP6/SBPASE/ABI1/CAO/RCA/ATPD/PSBP1/SAG21	protein targeting to membrane
GO:0009812	BP	39/1562	244/20876	5.36638e-06	8.4131e-05	6.11652e-05	AT1G13260/AT1G17745/AT3G21510/AT2G28660/AT2G35940/AT5G25890/AT5G49330/AT2G30930/AT1G04220/AT3G01860/AT2G24540/AT4G19170/AT1G66880/AT3G55470/AT5G47180/AT1G10470/AT4G13660/AT1G18740/AT5G15950/AT5G20885/AT1G30530/AT5G13180/AT3G18280/AT2G23610/AT5G54160/AT3G61220/AT4G14690/AT4G08920/AT5G05860/AT3G10260/AT4G37470/AT5G44110/AT3G52740/AT5G24850/AT1G73650/AT3G52800/AT5G02270/AT3G22840/AT1G13930	RAV1/PGDH/AHP1/AT2G28660/BLH1/IAA28/MYB111/AT2G30930/KCS2/AT3G01860/AFR/CCD4/AT1G66880/AT3G55470/PVA21/ARR4/PRR2/AT1G18740/SAMDC2/AT5G20885/UGT78D1/NAC083/AT3G18280/MES3/OMT1/AT3G61220/ELIP2/CRY1/UGT76C2/AT3G10260/KAI2/ABCI21/BIC1/CRYD/AT1G73650/SAP6/ATNAP9/ELIP1/AT1G13930	flavonoid metabolic process
GO:0006364	BP	39/1562	244/20876	5.36638e-06	8.4131e-05	6.11652e-05	AT3G46780/AT3G25690/AT1G20020/AT1G52230/AT4G12800/AT3G54890/AT3G17040/AT3G08940/AT3G59400/AT1G32060/AT4G28750/AT1G09340/AT3G50820/AT1G03630/AT1G12900/AT2G35370/AT1G32470/AT5G17170/AT5G66570/AT1G04640/AT1G52220/AT4G02770/AT1G43860/AT3G47070/AT3G55800/AT1G44575/AT3G04770/AT1G67740/AT4G21280/AT3G23700/AT2G30570/AT4G09650/AT4G14890/AT1G06680/AT4G04640/AT3G21055/AT2G17560/AT2G26500/AT4G25050	PTAC16/CHUP1/LFNR2/PSAH2/PSAL/LHCA1/HCF107/LHCB4.2/GUN4/PRK/PSAE1/CRB/PSBO2/PORC/GAPA-2/GDH1/GDH3/ENH1/PSBO1/LIP2/CURT1C/PSAD1/AT1G43860/AT3G47070/SBPASE/PSBS/RPSAb/PSBY/PSBQ1/AT3G23700/PSBW/ATPD/FdC2/PSBP1/ATPC1/PSBTN/HMGB4/AT2G26500/ACP4	rRNA processing
GO:0090150	BP	53/1562	377/20876	6.54601e-06	9.93582e-05	7.22357e-05	AT1G13260/AT3G05660/AT1G17745/AT3G01290/AT3G52430/AT1G25400/AT2G28660/AT2G35940/AT5G25890/AT3G05800/AT5G42650/AT2G30930/AT3G01860/AT1G18570/AT1G20020/AT1G76110/AT3G63010/AT2G22540/AT1G28190/AT1G19670/AT1G66880/AT4G18950/AT3G55470/AT5G47180/AT1G10470/AT1G53230/AT1G18740/AT5G20885/AT5G40780/AT3G28210/AT4G13510/AT2G31070/AT1G32060/AT5G13180/AT3G18280/AT2G23610/AT1G09340/AT3G50820/AT1G22400/AT3G10640…	RAV1/AtRLP33/PGDH/HIR3/PAD4/AT1G25400/AT2G28660/BLH1/IAA28/BHLH150/CYP74A/AT2G30930/AT3G01860/MYB51/LFNR2/HMGB9/GID1B/SVP/AT1G28190/CLH1/AT1G66880/AT4G18950/AT3G55470/PVA21/ARR4/TCP3/AT1G18740/AT5G20885/LHT1/SAP12/AMT1-1/TCP10/PRK/NAC083/AT3G18280/MES3/CRB/PSBO2/UGT85A1/VPS60.1/AT3G10260/SOT12/NQR/PSBO1/VTC5/SAP6/SBPASE/ABI1/CAO/RCA/ATPD/PSBP1/SAG21	establishment of protein localization to membrane
GO:0072657	BP	53/1562	377/20876	6.54601e-06	9.93582e-05	7.22357e-05	AT1G13260/AT3G05660/AT1G17745/AT3G01290/AT3G52430/AT1G25400/AT2G28660/AT2G35940/AT5G25890/AT3G05800/AT5G42650/AT2G30930/AT3G01860/AT1G18570/AT1G20020/AT1G76110/AT3G63010/AT2G22540/AT1G28190/AT1G19670/AT1G66880/AT4G18950/AT3G55470/AT5G47180/AT1G10470/AT1G53230/AT1G18740/AT5G20885/AT5G40780/AT3G28210/AT4G13510/AT2G31070/AT1G32060/AT5G13180/AT3G18280/AT2G23610/AT1G09340/AT3G50820/AT1G22400/AT3G10640…	RAV1/AtRLP33/PGDH/HIR3/PAD4/AT1G25400/AT2G28660/BLH1/IAA28/BHLH150/CYP74A/AT2G30930/AT3G01860/MYB51/LFNR2/HMGB9/GID1B/SVP/AT1G28190/CLH1/AT1G66880/AT4G18950/AT3G55470/PVA21/ARR4/TCP3/AT1G18740/AT5G20885/LHT1/SAP12/AMT1-1/TCP10/PRK/NAC083/AT3G18280/MES3/CRB/PSBO2/UGT85A1/VPS60.1/AT3G10260/SOT12/NQR/PSBO1/VTC5/SAP6/SBPASE/ABI1/CAO/RCA/ATPD/PSBP1/SAG21	protein localization to membrane
GO:0006733	BP	58/1562	426/20876	6.6784e-06	9.93582e-05	7.22357e-05	AT2G36830/AT3G46780/AT2G22330/AT5G42650/AT1G20020/AT2G22990/AT1G68530/AT5G13730/AT1G14345/AT1G76550/AT1G55670/AT5G03690/AT5G08050/AT3G59400/AT4G04040/AT1G32060/AT5G36120/AT1G09340/AT3G50820/AT3G16000/AT1G03630/AT4G27700/AT3G61430/AT3G53420/AT1G12900/AT2G35370/AT1G72150/AT3G22210/AT5G35790/AT1G32470/AT5G17170/AT3G27890/AT1G05385/AT5G56350/AT1G04640/AT4G15560/AT3G47430/AT3G55800/AT5G60920/AT1G20340…	TIP1-1/PTAC16/CYP79B3/CYP74A/LFNR2/SNG1/CUT1/SIGD/AT1G14345/PFP-ALPHA2/PSAG/FBA4/AT5G08050/GUN4/PFP-BETA2/PRK/CCB3/CRB/PSBO2/MFP1/PORC/AT4G27700/PIP1-1/PIP2-1/GAPA-2/GDH1/PATL1/AT3G22210/G6PD1/GDH3/ENH1/NQR/PSB27-2/AT5G56350/LIP2/DXS/PEX11B/SBPASE/COB/DRT112/AT3G23700/RGA/AIG2LB/ATPD/BBX24/COR47/FdC2/APX1/ATPC1/APS1/AT1G13930/RD19A/AT5G62350/CYSC1/TIF4A-2/RD21A/GSTU19/FD1	oxidoreduction coenzyme metabolic process
GO:0006586	BP	21/1562	96/20876	6.6706e-06	9.93582e-05	7.22357e-05	AT1G17745/AT2G22330/AT1G18590/AT2G46650/AT5G42650/AT4G36670/AT5G49760/AT5G46790/AT4G39940/AT1G73500/AT5G45480/AT1G69370/AT1G75750/AT2G05520/AT1G24100/AT2G20630/AT4G30530/AT2G46330/AT2G30860/AT3G14310/AT3G22890	PGDH/CYP79B3/SOT17/CYTB5-C/CYP74A/PLT6/AT5G49760/PYL1/APK2/MKK9/AT5G45480/CM3/GASA1/GRP3/UGT74B1/PPC3-1.2/GGP1/AGP16/GSTF9/PME3/APS1	indolalkylamine metabolic process
GO:0006568	BP	21/1562	96/20876	6.6706e-06	9.93582e-05	7.22357e-05	AT1G17745/AT2G22330/AT1G18590/AT2G46650/AT5G42650/AT4G36670/AT5G49760/AT5G46790/AT4G39940/AT1G73500/AT5G45480/AT1G69370/AT1G75750/AT2G05520/AT1G24100/AT2G20630/AT4G30530/AT2G46330/AT2G30860/AT3G14310/AT3G22890	PGDH/CYP79B3/SOT17/CYTB5-C/CYP74A/PLT6/AT5G49760/PYL1/APK2/MKK9/AT5G45480/CM3/GASA1/GRP3/UGT74B1/PPC3-1.2/GGP1/AGP16/GSTF9/PME3/APS1	tryptophan metabolic process
GO:0015711	BP	45/1562	302/20876	7.12495e-06	0.000104931	7.62874e-05	AT5G61560/AT5G02170/AT3G49210/AT5G47330/AT3G52450/AT2G39210/AT5G59510/AT3G03990/AT2G39350/AT5G55050/AT5G43190/AT4G35480/AT4G31600/AT5G51640/AT4G20860/AT5G40780/AT4G35110/AT5G46800/AT3G02880/AT3G04070/AT4G13510/AT2G47000/AT1G08230/AT1G76520/AT5G02180/AT5G26340/AT1G44100/AT5G46110/AT1G65520/AT5G49630/AT2G24570/AT3G48570/AT1G17840/AT1G28250/AT2G38120/AT5G56350/AT1G09560/AT2G39890/AT3G18830/AT5G39580…	AT5G61560/AVT1E/AT3G49210/AT5G47330/PUB22/AT2G39210/RTFL5/D14/ABCG1/AT5G55050/AT5G43190/ATL45/UTR7/YLS7/FAD-OXR/LHT1/AT4G35110/BOU/AT3G02880/NAC047/AMT1-1/ABCB4/GAT1/PILS3/AVT1D/STP13/AAP5/APE2/ECI1/AAP6/WRKY17/SEC61G3/ABCG11/AT1G28250/AUX1/AT5G56350/GLP4/PROT1/PLT5/PER62/CWINV1/AT3G53670/DTX40/AT1G77840/HA2	organic anion transport
GO:0016072	BP	39/1562	247/20876	7.22545e-06	0.000105347	7.65897e-05	AT3G46780/AT3G25690/AT1G20020/AT1G52230/AT4G12800/AT3G54890/AT3G17040/AT3G08940/AT3G59400/AT1G32060/AT4G28750/AT1G09340/AT3G50820/AT1G03630/AT1G12900/AT2G35370/AT1G32470/AT5G17170/AT5G66570/AT1G04640/AT1G52220/AT4G02770/AT1G43860/AT3G47070/AT3G55800/AT1G44575/AT3G04770/AT1G67740/AT4G21280/AT3G23700/AT2G30570/AT4G09650/AT4G14890/AT1G06680/AT4G04640/AT3G21055/AT2G17560/AT2G26500/AT4G25050	PTAC16/CHUP1/LFNR2/PSAH2/PSAL/LHCA1/HCF107/LHCB4.2/GUN4/PRK/PSAE1/CRB/PSBO2/PORC/GAPA-2/GDH1/GDH3/ENH1/PSBO1/LIP2/CURT1C/PSAD1/AT1G43860/AT3G47070/SBPASE/PSBS/RPSAb/PSBY/PSBQ1/AT3G23700/PSBW/ATPD/FdC2/PSBP1/ATPC1/PSBTN/HMGB4/AT2G26500/ACP4	rRNA metabolic process
GO:0043481	NA	23/1562	113/20876	8.90016e-06	0.00011905	8.65521e-05	AT1G28010/AT3G16370/AT1G04680/AT3G23050/AT3G49670/AT2G39900/AT2G01420/AT1G68530/AT5G01090/AT1G70370/AT4G22010/AT1G75750/AT5G57090/AT4G38430/AT1G75680/AT1G75780/AT2G38120/AT1G20090/AT1G01610/AT4G12420/AT5G60920/AT1G20340/AT1G12090	ABCB14/APG/AT1G04680/IAA7/BAM2/WLIN2A/PIN4/CUT1/AT5G01090/PGL3/sks4/GASA1/PIN2/ROPGEF1/AtGH9B7/TUBB1/AUX1/ARAC4/GPAT4/SKU5/COB/DRT112/ELP	anthocyanin accumulation in tissues in response to UV light
GO:0043480	NA	23/1562	113/20876	8.90016e-06	0.00011905	8.65521e-05	AT1G28010/AT3G16370/AT1G04680/AT3G23050/AT3G49670/AT2G39900/AT2G01420/AT1G68530/AT5G01090/AT1G70370/AT4G22010/AT1G75750/AT5G57090/AT4G38430/AT1G75680/AT1G75780/AT2G38120/AT1G20090/AT1G01610/AT4G12420/AT5G60920/AT1G20340/AT1G12090	ABCB14/APG/AT1G04680/IAA7/BAM2/WLIN2A/PIN4/CUT1/AT5G01090/PGL3/sks4/GASA1/PIN2/ROPGEF1/AtGH9B7/TUBB1/AUX1/ARAC4/GPAT4/SKU5/COB/DRT112/ELP	pigment accumulation in tissues
GO:0043479	NA	23/1562	113/20876	8.90016e-06	0.00011905	8.65521e-05	AT1G28010/AT3G16370/AT1G04680/AT3G23050/AT3G49670/AT2G39900/AT2G01420/AT1G68530/AT5G01090/AT1G70370/AT4G22010/AT1G75750/AT5G57090/AT4G38430/AT1G75680/AT1G75780/AT2G38120/AT1G20090/AT1G01610/AT4G12420/AT5G60920/AT1G20340/AT1G12090	ABCB14/APG/AT1G04680/IAA7/BAM2/WLIN2A/PIN4/CUT1/AT5G01090/PGL3/sks4/GASA1/PIN2/ROPGEF1/AtGH9B7/TUBB1/AUX1/ARAC4/GPAT4/SKU5/COB/DRT112/ELP	pigment accumulation in tissues in response to UV light
GO:0043478	NA	23/1562	113/20876	8.90016e-06	0.00011905	8.65521e-05	AT1G28010/AT3G16370/AT1G04680/AT3G23050/AT3G49670/AT2G39900/AT2G01420/AT1G68530/AT5G01090/AT1G70370/AT4G22010/AT1G75750/AT5G57090/AT4G38430/AT1G75680/AT1G75780/AT2G38120/AT1G20090/AT1G01610/AT4G12420/AT5G60920/AT1G20340/AT1G12090	ABCB14/APG/AT1G04680/IAA7/BAM2/WLIN2A/PIN4/CUT1/AT5G01090/PGL3/sks4/GASA1/PIN2/ROPGEF1/AtGH9B7/TUBB1/AUX1/ARAC4/GPAT4/SKU5/COB/DRT112/ELP	pigment accumulation in response to UV light
GO:0043476	BP	23/1562	113/20876	8.90016e-06	0.00011905	8.65521e-05	AT1G28010/AT3G16370/AT1G04680/AT3G23050/AT3G49670/AT2G39900/AT2G01420/AT1G68530/AT5G01090/AT1G70370/AT4G22010/AT1G75750/AT5G57090/AT4G38430/AT1G75680/AT1G75780/AT2G38120/AT1G20090/AT1G01610/AT4G12420/AT5G60920/AT1G20340/AT1G12090	ABCB14/APG/AT1G04680/IAA7/BAM2/WLIN2A/PIN4/CUT1/AT5G01090/PGL3/sks4/GASA1/PIN2/ROPGEF1/AtGH9B7/TUBB1/AUX1/ARAC4/GPAT4/SKU5/COB/DRT112/ELP	pigment accumulation
GO:0043473	BP	23/1562	113/20876	8.90016e-06	0.00011905	8.65521e-05	AT1G28010/AT3G16370/AT1G04680/AT3G23050/AT3G49670/AT2G39900/AT2G01420/AT1G68530/AT5G01090/AT1G70370/AT4G22010/AT1G75750/AT5G57090/AT4G38430/AT1G75680/AT1G75780/AT2G38120/AT1G20090/AT1G01610/AT4G12420/AT5G60920/AT1G20340/AT1G12090	ABCB14/APG/AT1G04680/IAA7/BAM2/WLIN2A/PIN4/CUT1/AT5G01090/PGL3/sks4/GASA1/PIN2/ROPGEF1/AtGH9B7/TUBB1/AUX1/ARAC4/GPAT4/SKU5/COB/DRT112/ELP	pigmentation
GO:0010374	NA	36/1562	222/20876	8.74363e-06	0.00011905	8.65521e-05	AT3G46780/AT3G04290/AT4G26540/AT5G60880/AT1G17230/AT5G10440/AT1G20020/AT1G13230/AT1G70210/AT3G49260/AT3G57230/AT1G15570/AT4G37630/AT3G09580/AT5G53210/AT3G28040/AT3G24810/AT1G05230/AT5G57030/AT1G32060/AT4G21210/AT4G29030/AT2G23430/AT2G47240/AT2G03420/AT3G50630/AT1G12900/AT5G45680/AT1G32470/AT1G52220/AT5G45930/AT3G55800/AT1G44575/AT1G33240/AT2G45190/AT5G28500	PTAC16/LTL1/RGI3/BASL/AT1G17230/CYCD4-2/LFNR2/PII-2/CYCD1-1/iqd21/AGL16/CYCA2-3/CYCD5-1/AT3G09580/SPCH/AT3G28040/KRP5/HDG2/LUT2/PRK/RP1/AT4G29030/KRP1/LACS1/AT2G03420/KRP2/GAPA-2/FKBP13/GDH3/CURT1C/CHLI2/SBPASE/PSBS/AT-GTL1/YAB1/RAF1.1	stomatal complex development
GO:0010363	NA	52/1562	371/20876	8.68807e-06	0.00011905	8.65521e-05	AT1G13260/AT3G05660/AT1G17745/AT3G01290/AT3G52430/AT1G25400/AT2G28660/AT2G35940/AT5G25890/AT3G05800/AT5G42650/AT2G30930/AT3G01860/AT1G18570/AT1G20020/AT1G76110/AT3G63010/AT2G22540/AT1G28190/AT1G19670/AT1G66880/AT4G18950/AT3G55470/AT5G47180/AT1G10470/AT1G53230/AT1G18740/AT5G20885/AT5G40780/AT3G28210/AT4G13510/AT2G31070/AT1G32060/AT5G13180/AT3G18280/AT2G23610/AT1G09340/AT3G50820/AT1G22400/AT3G10640…	RAV1/AtRLP33/PGDH/HIR3/PAD4/AT1G25400/AT2G28660/BLH1/IAA28/BHLH150/CYP74A/AT2G30930/AT3G01860/MYB51/LFNR2/HMGB9/GID1B/SVP/AT1G28190/CLH1/AT1G66880/AT4G18950/AT3G55470/PVA21/ARR4/TCP3/AT1G18740/AT5G20885/LHT1/SAP12/AMT1-1/TCP10/PRK/NAC083/AT3G18280/MES3/CRB/PSBO2/UGT85A1/VPS60.1/AT3G10260/SOT12/NQR/PSBO1/VTC5/SAP6/SBPASE/ABI1/RCA/ATPD/PSBP1/SAG21	regulation of plant-type hypersensitive response
GO:0009626	NA	55/1562	400/20876	8.57384e-06	0.00011905	8.65521e-05	AT1G13260/AT3G05660/AT1G17745/AT3G01290/AT3G52430/AT1G25400/AT2G28660/AT2G35940/AT5G25890/AT3G05800/AT5G42650/AT2G30930/AT3G01860/AT1G18570/AT1G20020/AT1G76110/AT3G63010/AT2G22540/AT1G28190/AT1G19670/AT1G66880/AT4G18950/AT3G55470/AT5G47180/AT1G10470/AT1G53230/AT1G18740/AT5G20885/AT4G03110/AT5G40780/AT3G28210/AT4G13510/AT2G31070/AT1G32060/AT5G13180/AT3G18280/AT2G23610/AT1G09340/AT3G50820/AT1G22400…	RAV1/AtRLP33/PGDH/HIR3/PAD4/AT1G25400/AT2G28660/BLH1/IAA28/BHLH150/CYP74A/AT2G30930/AT3G01860/MYB51/LFNR2/HMGB9/GID1B/SVP/AT1G28190/CLH1/AT1G66880/AT4G18950/AT3G55470/PVA21/ARR4/TCP3/AT1G18740/AT5G20885/BRN1/LHT1/SAP12/AMT1-1/TCP10/PRK/NAC083/AT3G18280/MES3/CRB/PSBO2/UGT85A1/VPS60.1/BAH1/AT3G10260/SOT12/NQR/PSBO1/VTC5/MYB30/SAP6/SBPASE/ABI1/RCA/ATPD/PSBP1/SAG21	plant-type hypersensitive response
GO:0042335	BP	14/1562	49/20876	9.07178e-06	0.000120242	8.7419e-05	AT3G16370/AT1G04220/AT5G45950/AT1G02205/AT1G55260/AT1G25450/AT1G68530/AT5G57800/AT5G43760/AT2G16280/AT1G01610/AT3G43720/AT3G51600/AT4G25050	APG/KCS2/AT5G45950/CER1/AT1G55260/KCS5/CUT1/CER3/KCS20/KCS9/GPAT4/LTPG2/LTP5/ACP4	cuticle development
GO:0046685	BP	12/1562	37/20876	9.37381e-06	0.00012105	8.80063e-05	AT5G18290/AT4G29140/AT4G10380/AT5G57090/AT4G19030/AT5G52640/AT2G34020/AT3G04090/AT2G42280/AT2G30500/AT1G02640/AT1G73120	SIP1-2/DTX51/NIP5-1/PIN2/NIP1-1/HSP90-1/AT2G34020/SIP1-1/AT2G42280/NET4B/BXL2/AT1G73120	response to arsenic-containing substance
GO:0046496	BP	52/1562	372/20876	9.3818e-06	0.00012105	8.80063e-05	AT2G36830/AT3G46780/AT1G20020/AT5G13730/AT1G14345/AT1G76550/AT1G55670/AT5G03690/AT5G08050/AT3G59400/AT4G04040/AT1G32060/AT5G36120/AT1G09340/AT3G50820/AT3G16000/AT1G03630/AT4G27700/AT3G61430/AT3G53420/AT1G12900/AT2G35370/AT1G72150/AT3G22210/AT5G35790/AT1G32470/AT5G17170/AT3G27890/AT1G05385/AT5G56350/AT1G04640/AT3G47430/AT3G55800/AT5G60920/AT1G20340/AT3G23700/AT2G01570/AT5G39730/AT4G09650/AT1G06040…	TIP1-1/PTAC16/LFNR2/SIGD/AT1G14345/PFP-ALPHA2/PSAG/FBA4/AT5G08050/GUN4/PFP-BETA2/PRK/CCB3/CRB/PSBO2/MFP1/PORC/AT4G27700/PIP1-1/PIP2-1/GAPA-2/GDH1/PATL1/AT3G22210/G6PD1/GDH3/ENH1/NQR/PSB27-2/AT5G56350/LIP2/PEX11B/SBPASE/COB/DRT112/AT3G23700/RGA/AIG2LB/ATPD/BBX24/COR47/FdC2/APX1/APS1/AT1G13930/RD19A/AT5G62350/CYSC1/TIF4A-2/RD21A/GSTU19/FD1	nicotinamide nucleotide metabolic process
GO:0034050	NA	55/1562	401/20876	9.22984e-06	0.00012105	8.80063e-05	AT1G13260/AT3G05660/AT1G17745/AT3G01290/AT3G52430/AT1G25400/AT2G28660/AT2G35940/AT5G25890/AT3G05800/AT5G42650/AT2G30930/AT3G01860/AT1G18570/AT1G20020/AT1G76110/AT3G63010/AT2G22540/AT1G28190/AT1G19670/AT1G66880/AT4G18950/AT3G55470/AT5G47180/AT1G10470/AT1G53230/AT1G18740/AT5G20885/AT4G03110/AT5G40780/AT3G28210/AT4G13510/AT2G31070/AT1G32060/AT5G13180/AT3G18280/AT2G23610/AT1G09340/AT3G50820/AT1G22400…	RAV1/AtRLP33/PGDH/HIR3/PAD4/AT1G25400/AT2G28660/BLH1/IAA28/BHLH150/CYP74A/AT2G30930/AT3G01860/MYB51/LFNR2/HMGB9/GID1B/SVP/AT1G28190/CLH1/AT1G66880/AT4G18950/AT3G55470/PVA21/ARR4/TCP3/AT1G18740/AT5G20885/BRN1/LHT1/SAP12/AMT1-1/TCP10/PRK/NAC083/AT3G18280/MES3/CRB/PSBO2/UGT85A1/VPS60.1/BAH1/AT3G10260/SOT12/NQR/PSBO1/VTC5/MYB30/SAP6/SBPASE/ABI1/RCA/ATPD/PSBP1/SAG21	host programmed cell death induced by symbiont
GO:0031225	CC	37/1763	248/24998	1.24652e-05	0.000123465	0.000103095	AT2G44790/AT5G20230/AT5G14110/AT1G55260/AT5G19250/AT2G13820/AT5G39970/AT5G04310/AT2G34510/AT4G12730/AT4G37450/AT5G40730/AT3G46550/AT3G06750/AT4G38660/AT3G02880/AT1G55330/AT5G26290/AT2G04780/AT3G01950/AT1G66250/AT3G61640/AT1G18650/AT2G22470/AT4G28100/AT3G15720/AT4G16140/AT1G23050/AT1G23040/AT4G12420/AT3G43720/AT1G08500/AT5G60920/AT2G46330/AT5G11740/AT4G09030/AT4G35100	UCC2/BCB/AT5G14110/AT1G55260/AT5G19250/AT2G13820/AT5G39970/AT5G04310/AT2G34510/FLA2/AGP18/AGP24/FLA4/AT3G06750/AT4G38660/AT3G02880/AGP21/AT5G26290/FLA7/AT3G01950/AT1G66250/AGP20/PDCB3/AGP2/AT4G28100/AT3G15720/AT4G16140/AT1G23050/AT1G23040/SKU5/LTPG2/ENODL18/COB/AGP16/AGP15/AGP10/PIP2-7	anchored component of membrane
GO:0048767	BP	32/1562	188/20876	9.84583e-06	0.000125923	9.15489e-05	AT3G16370/AT1G04680/AT3G23050/AT3G49670/AT2G39900/AT4G12730/AT2G01420/AT1G68530/AT3G60630/AT5G01090/AT3G02880/AT1G70370/AT4G22010/AT2G47000/AT5G11000/AT1G75750/AT3G53420/AT4G38430/AT1G24100/AT3G13750/AT1G72150/AT1G75680/AT1G75780/AT2G38120/AT1G20090/AT1G01610/AT4G12420/AT3G29360/AT5G03040/AT5G60920/AT1G20340/AT1G12090	APG/AT1G04680/IAA7/BAM2/WLIN2A/FLA2/PIN4/CUT1/SCL22/AT5G01090/AT3G02880/PGL3/sks4/ABCB4/AT5G11000/GASA1/PIP2-1/ROPGEF1/UGT74B1/BGAL1/PATL1/AtGH9B7/TUBB1/AUX1/ARAC4/GPAT4/SKU5/UGD2/iqd2/COB/DRT112/ELP	root hair elongation
GO:0009751	BP	62/1562	473/20876	1.10284e-05	0.00013982	0.000101653	AT3G05660/AT4G15430/AT3G52430/AT4G37610/AT3G04290/AT1G25400/AT2G35940/AT3G05800/AT5G42650/AT1G76680/AT1G18570/AT1G66350/AT1G20020/AT1G76110/AT4G23270/AT3G63010/AT2G22540/AT5G40010/AT1G28190/AT1G19670/AT4G04700/AT1G66880/AT4G18950/AT1G53230/AT1G21910/AT2G04305/AT4G03110/AT3G47600/AT3G28210/AT4G13510/AT5G17300/AT2G31070/AT1G43160/AT1G32060/AT1G09340/AT3G50820/AT2G32690/AT5G08790/AT1G22400/AT3G10640…	AtRLP33/AT4G15430/PAD4/BT5/LTL1/AT1G25400/BLH1/BHLH150/CYP74A/OPR1/MYB51/RGL1/LFNR2/HMGB9/CRK19/GID1B/SVP/AATP1/AT1G28190/CLH1/CPK27/AT1G66880/AT4G18950/TCP3/ERF012/AT2G04305/BRN1/MYB94/SAP12/AMT1-1/RVE1/TCP10/RAP2-6/PRK/CRB/PSBO2/GRP23/NAC081/UGT85A1/VPS60.1/GRP3/BAH1/SOT12/MYB3/NQR/PSBO1/VTC5/MYB30/SBPASE/WRKY18/ABI1/MYB73/AT1G70000/RGA/RCA/ATPD/PSBP1/MYB44/HSPRO2/PCO1/UBQ10/SAG21	response to salicylic acid
GO:0009408	BP	44/1562	298/20876	1.13414e-05	0.00014255	0.000103637	AT3G05660/AT5G07100/AT5G64510/AT1G71000/AT2G27310/AT1G59860/AT5G54070/AT1G21910/AT1G07400/AT4G35480/AT3G51910/AT1G70520/AT2G20560/AT3G28210/AT2G26150/AT2G40340/AT4G12400/AT3G24500/AT4G24240/AT4G11660/AT1G43160/AT1G14200/AT1G17860/AT5G03160/AT5G46170/AT1G21760/AT4G14690/AT1G14360/AT5G52640/AT5G51440/AT4G21870/AT4G36990/AT3G19930/AT1G23710/AT5G04760/AT1G66070/AT4G26080/AT1G13080/AT3G12580/AT1G20440…	AtRLP33/WRKY26/TIN1/AT1G71000/AT2G27310/HSP17.6A/HSFA9/ERF012/HSP17.8/ATL45/HSFA7A/CRK2/AT2G20560/SAP12/HSFA2/DREB2C/HOP3/MBF1C/WRKY7/HSFB2B/RAP2-6/AT1G14200/KTI2/P58IPK/AT5G46170/SKIP32/ELIP2/UTR3/HSP90-1/HSP23.5/HSP15.4/HSFB1/STP4/AT1G23710/AT5G04760/AT1G66070/ABI1/CYP71B2/MED37C/COR47/ELIP1/HSP70-3/APX1/DREB2A	response to heat
GO:0002682	BP	57/1562	424/20876	1.17075e-05	0.000145894	0.000106068	AT1G13260/AT3G05660/AT1G17745/AT3G01290/AT2G22330/AT3G52430/AT1G25400/AT2G28660/AT2G35940/AT5G25890/AT3G05800/AT5G42650/AT2G30930/AT3G01860/AT1G18570/AT1G20020/AT1G76110/AT3G63010/AT2G22540/AT1G28190/AT1G19670/AT1G66880/AT4G18950/AT3G55470/AT5G47180/AT1G10470/AT1G53230/AT5G50440/AT1G18740/AT5G20885/AT5G40780/AT3G28210/AT4G13510/AT2G31070/AT1G32060/AT5G13180/AT3G18280/AT2G23610/AT1G09340/AT3G50820…	RAV1/AtRLP33/PGDH/HIR3/CYP79B3/PAD4/AT1G25400/AT2G28660/BLH1/IAA28/BHLH150/CYP74A/AT2G30930/AT3G01860/MYB51/LFNR2/HMGB9/GID1B/SVP/AT1G28190/CLH1/AT1G66880/AT4G18950/AT3G55470/PVA21/ARR4/TCP3/MEMB12/AT1G18740/AT5G20885/LHT1/SAP12/AMT1-1/TCP10/PRK/NAC083/AT3G18280/MES3/CRB/PSBO2/UGT85A1/VPS60.1/AT3G10260/SOT12/NQR/PSBO1/VTC5/SAP6/SBPASE/WRKY18/ABI1/ERD2B/RCA/ATPD/ERF4/PSBP1/SAG21	regulation of immune system process
GO:0016126	BP	29/1562	164/20876	1.19611e-05	0.000147791	0.000107448	AT2G26640/AT3G58620/AT2G13820/AT4G23690/AT5G47770/AT4G12730/AT4G25870/AT4G14680/AT3G13620/AT1G60660/AT5G50375/AT2G04780/AT3G52940/AT4G22010/AT4G34640/AT3G10720/AT5G54160/AT3G06470/AT1G76090/AT1G30690/AT5G45280/AT1G75680/AT3G28200/AT3G25540/AT4G08950/AT2G24150/AT1G01620/AT3G25040/AT3G16460	KCS11/TTL4/AT2G13820/DIR6/FPS1/FLA2/AT4G25870/APS3/AT3G13620/CB5LP/CPI1/FLA7/FK/sks4/SQS1/PME25/OMT1/AT3G06470/SMT3/PATL4/PAE11/AtGH9B7/PER31/LAG1/EXO/HHP3/PIP1-3/ERD2B/JAL34	sterol biosynthetic process
GO:0019362	BP	52/1562	376/20876	1.2702e-05	0.000155626	0.000113143	AT2G36830/AT3G46780/AT1G20020/AT5G13730/AT1G14345/AT1G76550/AT1G55670/AT5G03690/AT5G08050/AT3G59400/AT4G04040/AT1G32060/AT5G36120/AT1G09340/AT3G50820/AT3G16000/AT1G03630/AT4G27700/AT3G61430/AT3G53420/AT1G12900/AT2G35370/AT1G72150/AT3G22210/AT5G35790/AT1G32470/AT5G17170/AT3G27890/AT1G05385/AT5G56350/AT1G04640/AT3G47430/AT3G55800/AT5G60920/AT1G20340/AT3G23700/AT2G01570/AT5G39730/AT4G09650/AT1G06040…	TIP1-1/PTAC16/LFNR2/SIGD/AT1G14345/PFP-ALPHA2/PSAG/FBA4/AT5G08050/GUN4/PFP-BETA2/PRK/CCB3/CRB/PSBO2/MFP1/PORC/AT4G27700/PIP1-1/PIP2-1/GAPA-2/GDH1/PATL1/AT3G22210/G6PD1/GDH3/ENH1/NQR/PSB27-2/AT5G56350/LIP2/PEX11B/SBPASE/COB/DRT112/AT3G23700/RGA/AIG2LB/ATPD/BBX24/COR47/FdC2/APX1/APS1/AT1G13930/RD19A/AT5G62350/CYSC1/TIF4A-2/RD21A/GSTU19/FD1	pyridine nucleotide metabolic process
GO:0098662	BP	27/1562	149/20876	1.49386e-05	0.000181504	0.000131957	AT1G08960/AT5G17860/AT1G64200/AT3G54890/AT5G44680/AT2G35260/AT1G68530/AT3G08940/AT4G08920/AT5G35790/AT4G15560/AT1G34000/AT5G02120/AT1G20340/AT4G21280/AT2G47450/AT2G24790/AT2G39730/AT4G30190/AT1G06680/AT4G04640/ATMG00640/AT1G79040/AT4G25050/AT1G60950/ATCG00480/ATCG00470	CCX5/CCX1/VHA-E3/LHCA1/AT5G44680/AT2G35260/CUT1/LHCB4.2/CRY1/G6PD1/DXS/OHP2/OHP1/DRT112/PSBQ1/CAO/COL3/RCA/HA2/PSBP1/ATPC1/ORF25/PSBR/ACP4/FD2/ATPB/ATPE	inorganic cation transmembrane transport
GO:0012501	BP	59/1562	448/20876	1.55001e-05	0.00018677	0.000135786	AT1G13260/AT3G05660/AT1G17745/AT3G01290/AT3G52430/AT1G25400/AT2G28660/AT2G35940/AT5G25890/AT3G05800/AT5G42650/AT2G30930/AT3G01860/AT1G18570/AT1G20020/AT1G76110/AT3G63010/AT2G22540/AT1G28190/AT1G19670/AT1G66880/AT4G18950/AT3G55470/AT5G47180/AT1G10470/AT1G53230/AT1G18740/AT5G20885/AT4G03110/AT5G40780/AT3G28210/AT4G13510/AT2G31070/AT1G22740/AT1G32060/AT5G13180/AT3G18280/AT2G23610/AT1G09340/AT3G50820…	RAV1/AtRLP33/PGDH/HIR3/PAD4/AT1G25400/AT2G28660/BLH1/IAA28/BHLH150/CYP74A/AT2G30930/AT3G01860/MYB51/LFNR2/HMGB9/GID1B/SVP/AT1G28190/CLH1/AT1G66880/AT4G18950/AT3G55470/PVA21/ARR4/TCP3/AT1G18740/AT5G20885/BRN1/LHT1/SAP12/AMT1-1/TCP10/RABG3B/PRK/NAC083/AT3G18280/MES3/CRB/PSBO2/UGT85A1/VPS60.1/CRY1/BAH1/AT3G10260/SOT12/NQR/LCB1/PSBO1/VTC5/MYB30/SAP6/SBPASE/TSO2/ABI1/RCA/ATPD/PSBP1/SAG21	programmed cell death
GO:0045088	BP	56/1562	419/20876	1.6513e-05	0.000197344	0.000143473	AT1G13260/AT3G05660/AT1G17745/AT3G01290/AT2G22330/AT3G52430/AT1G25400/AT2G28660/AT2G35940/AT5G25890/AT3G05800/AT5G42650/AT2G30930/AT3G01860/AT1G18570/AT1G20020/AT1G76110/AT3G63010/AT2G22540/AT1G28190/AT1G19670/AT1G66880/AT4G18950/AT3G55470/AT5G47180/AT1G10470/AT1G53230/AT5G50440/AT1G18740/AT5G20885/AT5G40780/AT3G28210/AT4G13510/AT2G31070/AT1G32060/AT5G13180/AT3G18280/AT2G23610/AT1G09340/AT3G50820…	RAV1/AtRLP33/PGDH/HIR3/CYP79B3/PAD4/AT1G25400/AT2G28660/BLH1/IAA28/BHLH150/CYP74A/AT2G30930/AT3G01860/MYB51/LFNR2/HMGB9/GID1B/SVP/AT1G28190/CLH1/AT1G66880/AT4G18950/AT3G55470/PVA21/ARR4/TCP3/MEMB12/AT1G18740/AT5G20885/LHT1/SAP12/AMT1-1/TCP10/PRK/NAC083/AT3G18280/MES3/CRB/PSBO2/UGT85A1/VPS60.1/AT3G10260/SOT12/NQR/PSBO1/VTC5/SAP6/SBPASE/ABI1/ERD2B/RCA/ATPD/ERF4/PSBP1/SAG21	regulation of innate immune response
GO:0050776	BP	56/1562	421/20876	1.89615e-05	0.000224764	0.000163408	AT1G13260/AT3G05660/AT1G17745/AT3G01290/AT2G22330/AT3G52430/AT1G25400/AT2G28660/AT2G35940/AT5G25890/AT3G05800/AT5G42650/AT2G30930/AT3G01860/AT1G18570/AT1G20020/AT1G76110/AT3G63010/AT2G22540/AT1G28190/AT1G19670/AT1G66880/AT4G18950/AT3G55470/AT5G47180/AT1G10470/AT1G53230/AT5G50440/AT1G18740/AT5G20885/AT5G40780/AT3G28210/AT4G13510/AT2G31070/AT1G32060/AT5G13180/AT3G18280/AT2G23610/AT1G09340/AT3G50820…	RAV1/AtRLP33/PGDH/HIR3/CYP79B3/PAD4/AT1G25400/AT2G28660/BLH1/IAA28/BHLH150/CYP74A/AT2G30930/AT3G01860/MYB51/LFNR2/HMGB9/GID1B/SVP/AT1G28190/CLH1/AT1G66880/AT4G18950/AT3G55470/PVA21/ARR4/TCP3/MEMB12/AT1G18740/AT5G20885/LHT1/SAP12/AMT1-1/TCP10/PRK/NAC083/AT3G18280/MES3/CRB/PSBO2/UGT85A1/VPS60.1/AT3G10260/SOT12/NQR/PSBO1/VTC5/SAP6/SBPASE/ABI1/ERD2B/RCA/ATPD/ERF4/PSBP1/SAG21	regulation of immune response
GO:0071395	BP	42/1562	286/20876	2.02868e-05	0.000236625	0.000172032	AT3G05660/AT3G52430/AT2G34810/AT1G25400/AT1G48500/AT3G05800/AT1G06620/AT5G42650/AT1G18570/AT1G66350/AT1G20020/AT1G76110/AT3G63010/AT2G22540/AT1G28190/AT1G19670/AT1G66880/AT1G70700/AT4G18950/AT5G05600/AT1G53230/AT5G63970/AT3G28210/AT2G31070/AT1G32060/AT1G09340/AT3G50820/AT1G22400/AT3G10640/AT2G03760/AT3G27890/AT5G66570/AT5G55120/AT3G55800/AT4G26080/AT2G01570/AT2G39730/AT4G09650/AT3G15210/AT1G06680…	AtRLP33/PAD4/AT2G34810/AT1G25400/TIFY6A/BHLH150/AT1G06620/CYP74A/MYB51/RGL1/LFNR2/HMGB9/GID1B/SVP/AT1G28190/CLH1/AT1G66880/JAZ9/AT4G18950/AT5G05600/TCP3/RGLG3/SAP12/TCP10/PRK/CRB/PSBO2/UGT85A1/VPS60.1/SOT12/NQR/PSBO1/VTC5/SBPASE/ABI1/RGA/RCA/ATPD/ERF4/PSBP1/MYB44/SAG21	cellular response to jasmonic acid stimulus
GO:0009867	NA	42/1562	286/20876	2.02868e-05	0.000236625	0.000172032	AT3G05660/AT3G52430/AT2G34810/AT1G25400/AT1G48500/AT3G05800/AT1G06620/AT5G42650/AT1G18570/AT1G66350/AT1G20020/AT1G76110/AT3G63010/AT2G22540/AT1G28190/AT1G19670/AT1G66880/AT1G70700/AT4G18950/AT5G05600/AT1G53230/AT5G63970/AT3G28210/AT2G31070/AT1G32060/AT1G09340/AT3G50820/AT1G22400/AT3G10640/AT2G03760/AT3G27890/AT5G66570/AT5G55120/AT3G55800/AT4G26080/AT2G01570/AT2G39730/AT4G09650/AT3G15210/AT1G06680…	AtRLP33/PAD4/AT2G34810/AT1G25400/TIFY6A/BHLH150/AT1G06620/CYP74A/MYB51/RGL1/LFNR2/HMGB9/GID1B/SVP/AT1G28190/CLH1/AT1G66880/JAZ9/AT4G18950/AT5G05600/TCP3/RGLG3/SAP12/TCP10/PRK/CRB/PSBO2/UGT85A1/VPS60.1/SOT12/NQR/PSBO1/VTC5/SBPASE/ABI1/RGA/RCA/ATPD/ERF4/PSBP1/MYB44/SAG21	jasmonic acid mediated signaling pathway
GO:0009963	NA	21/1562	103/20876	2.0972e-05	0.000242676	0.000176431	AT1G13260/AT1G17745/AT2G28660/AT2G35940/AT5G25890/AT2G30930/AT3G01860/AT1G66880/AT3G55470/AT5G47180/AT1G10470/AT4G13660/AT1G18740/AT5G20885/AT5G13180/AT3G18280/AT2G23610/AT5G54160/AT3G10260/AT3G52800/AT1G13930	RAV1/PGDH/AT2G28660/BLH1/IAA28/AT2G30930/AT3G01860/AT1G66880/AT3G55470/PVA21/ARR4/PRR2/AT1G18740/AT5G20885/NAC083/AT3G18280/MES3/OMT1/AT3G10260/SAP6/AT1G13930	positive regulation of flavonoid biosynthetic process
GO:0072524	BP	52/1562	383/20876	2.12383e-05	0.000243822	0.000177265	AT2G36830/AT3G46780/AT1G20020/AT5G13730/AT1G14345/AT1G76550/AT1G55670/AT5G03690/AT5G08050/AT3G59400/AT4G04040/AT1G32060/AT5G36120/AT1G09340/AT3G50820/AT3G16000/AT1G03630/AT4G27700/AT3G61430/AT3G53420/AT1G12900/AT2G35370/AT1G72150/AT3G22210/AT5G35790/AT1G32470/AT5G17170/AT3G27890/AT1G05385/AT5G56350/AT1G04640/AT3G47430/AT3G55800/AT5G60920/AT1G20340/AT3G23700/AT2G01570/AT5G39730/AT4G09650/AT1G06040…	TIP1-1/PTAC16/LFNR2/SIGD/AT1G14345/PFP-ALPHA2/PSAG/FBA4/AT5G08050/GUN4/PFP-BETA2/PRK/CCB3/CRB/PSBO2/MFP1/PORC/AT4G27700/PIP1-1/PIP2-1/GAPA-2/GDH1/PATL1/AT3G22210/G6PD1/GDH3/ENH1/NQR/PSB27-2/AT5G56350/LIP2/PEX11B/SBPASE/COB/DRT112/AT3G23700/RGA/AIG2LB/ATPD/BBX24/COR47/FdC2/APX1/APS1/AT1G13930/RD19A/AT5G62350/CYSC1/TIF4A-2/RD21A/GSTU19/FD1	pyridine-containing compound metabolic process
GO:0098660	BP	27/1562	152/20876	2.16861e-05	0.000245103	0.000178196	AT1G08960/AT5G17860/AT1G64200/AT3G54890/AT5G44680/AT2G35260/AT1G68530/AT3G08940/AT4G08920/AT5G35790/AT4G15560/AT1G34000/AT5G02120/AT1G20340/AT4G21280/AT2G47450/AT2G24790/AT2G39730/AT4G30190/AT1G06680/AT4G04640/ATMG00640/AT1G79040/AT4G25050/AT1G60950/ATCG00480/ATCG00470	CCX5/CCX1/VHA-E3/LHCA1/AT5G44680/AT2G35260/CUT1/LHCB4.2/CRY1/G6PD1/DXS/OHP2/OHP1/DRT112/PSBQ1/CAO/COL3/RCA/HA2/PSBP1/ATPC1/ORF25/PSBR/ACP4/FD2/ATPB/ATPE	inorganic ion transmembrane transport
GO:0098655	BP	27/1562	152/20876	2.16861e-05	0.000245103	0.000178196	AT1G08960/AT5G17860/AT1G64200/AT3G54890/AT5G44680/AT2G35260/AT1G68530/AT3G08940/AT4G08920/AT5G35790/AT4G15560/AT1G34000/AT5G02120/AT1G20340/AT4G21280/AT2G47450/AT2G24790/AT2G39730/AT4G30190/AT1G06680/AT4G04640/ATMG00640/AT1G79040/AT4G25050/AT1G60950/ATCG00480/ATCG00470	CCX5/CCX1/VHA-E3/LHCA1/AT5G44680/AT2G35260/CUT1/LHCB4.2/CRY1/G6PD1/DXS/OHP2/OHP1/DRT112/PSBQ1/CAO/COL3/RCA/HA2/PSBP1/ATPC1/ORF25/PSBR/ACP4/FD2/ATPB/ATPE	cation transmembrane transport
GO:0080135	BP	52/1562	385/20876	2.45078e-05	0.000274865	0.000199833	AT1G13260/AT3G05660/AT1G17745/AT3G01290/AT3G52430/AT1G25400/AT2G28660/AT2G35940/AT5G25890/AT3G05800/AT5G42650/AT2G30930/AT3G01860/AT1G18570/AT1G20020/AT1G76110/AT3G63010/AT2G22540/AT1G28190/AT1G19670/AT1G66880/AT4G18950/AT3G55470/AT5G47180/AT1G10470/AT1G53230/AT1G18740/AT5G20885/AT5G40780/AT3G28210/AT4G13510/AT2G31070/AT1G32060/AT5G13180/AT3G18280/AT2G23610/AT1G09340/AT3G50820/AT1G22400/AT3G10640…	RAV1/AtRLP33/PGDH/HIR3/PAD4/AT1G25400/AT2G28660/BLH1/IAA28/BHLH150/CYP74A/AT2G30930/AT3G01860/MYB51/LFNR2/HMGB9/GID1B/SVP/AT1G28190/CLH1/AT1G66880/AT4G18950/AT3G55470/PVA21/ARR4/TCP3/AT1G18740/AT5G20885/LHT1/SAP12/AMT1-1/TCP10/PRK/NAC083/AT3G18280/MES3/CRB/PSBO2/UGT85A1/VPS60.1/AT3G10260/SOT12/NQR/PSBO1/VTC5/SAP6/SBPASE/ABI1/RCA/ATPD/PSBP1/SAG21	regulation of cellular response to stress
GO:0034470	BP	41/1562	279/20876	2.49146e-05	0.000277293	0.000201599	AT3G46780/AT3G25690/AT1G20020/AT1G52230/AT4G12800/AT3G54890/AT3G17040/AT3G08940/AT3G59400/AT1G32060/AT4G28750/AT1G09340/AT3G50820/AT1G04635/AT1G03630/AT1G12900/AT2G35370/AT1G32470/AT5G17170/AT5G66570/AT1G04640/AT1G52220/AT4G02770/AT1G43860/AT3G47070/AT3G55800/AT1G44575/AT3G04770/AT2G32230/AT1G67740/AT4G21280/AT3G23700/AT2G30570/AT4G09650/AT4G14890/AT1G06680/AT4G04640/AT3G21055/AT2G17560/AT2G26500…	PTAC16/CHUP1/LFNR2/PSAH2/PSAL/LHCA1/HCF107/LHCB4.2/GUN4/PRK/PSAE1/CRB/PSBO2/EMB1687/PORC/GAPA-2/GDH1/GDH3/ENH1/PSBO1/LIP2/CURT1C/PSAD1/AT1G43860/AT3G47070/SBPASE/PSBS/RPSAb/PRORP1/PSBY/PSBQ1/AT3G23700/PSBW/ATPD/FdC2/PSBP1/ATPC1/PSBTN/HMGB4/AT2G26500/ACP4	ncRNA processing
GO:0043067	BP	53/1562	396/20876	2.64861e-05	0.000292551	0.000212691	AT1G13260/AT3G05660/AT1G17745/AT3G01290/AT3G52430/AT1G25400/AT2G28660/AT2G35940/AT5G25890/AT3G05800/AT5G42650/AT2G30930/AT3G01860/AT1G18570/AT1G20020/AT1G76110/AT3G63010/AT2G22540/AT1G28190/AT1G19670/AT1G66880/AT4G18950/AT3G55470/AT5G47180/AT1G10470/AT1G53230/AT1G18740/AT5G20885/AT5G40780/AT3G28210/AT4G13510/AT2G31070/AT1G32060/AT5G13180/AT3G18280/AT2G23610/AT1G09340/AT3G50820/AT1G22400/AT3G10640…	RAV1/AtRLP33/PGDH/HIR3/PAD4/AT1G25400/AT2G28660/BLH1/IAA28/BHLH150/CYP74A/AT2G30930/AT3G01860/MYB51/LFNR2/HMGB9/GID1B/SVP/AT1G28190/CLH1/AT1G66880/AT4G18950/AT3G55470/PVA21/ARR4/TCP3/AT1G18740/AT5G20885/LHT1/SAP12/AMT1-1/TCP10/PRK/NAC083/AT3G18280/MES3/CRB/PSBO2/UGT85A1/VPS60.1/AT3G10260/SOT12/NQR/LCB1/PSBO1/VTC5/SAP6/SBPASE/ABI1/RCA/ATPD/PSBP1/SAG21	regulation of programmed cell death
GO:0016125	BP	29/1562	171/20876	2.70576e-05	0.000296616	0.000215647	AT2G26640/AT3G58620/AT2G13820/AT4G23690/AT5G47770/AT4G12730/AT4G25870/AT4G14680/AT3G13620/AT1G60660/AT5G50375/AT2G04780/AT3G52940/AT4G22010/AT4G34640/AT3G10720/AT5G54160/AT3G06470/AT1G76090/AT1G30690/AT5G45280/AT1G75680/AT3G28200/AT3G25540/AT4G08950/AT2G24150/AT1G01620/AT3G25040/AT3G16460	KCS11/TTL4/AT2G13820/DIR6/FPS1/FLA2/AT4G25870/APS3/AT3G13620/CB5LP/CPI1/FLA7/FK/sks4/SQS1/PME25/OMT1/AT3G06470/SMT3/PATL4/PAE11/AtGH9B7/PER31/LAG1/EXO/HHP3/PIP1-3/ERD2B/JAL34	sterol metabolic process
GO:0034220	BP	34/1562	216/20876	2.90137e-05	0.000315687	0.000229512	AT4G17800/AT1G08960/AT5G17860/AT2G46740/AT1G64200/AT3G54890/AT5G44680/AT2G35260/AT1G68530/AT2G18980/AT3G08940/AT4G31600/AT5G46110/AT4G08920/AT5G49630/AT5G35790/AT4G15560/AT1G34000/AT5G02120/AT1G20340/AT4G21280/AT2G47450/AT2G24790/AT2G39730/AT4G30190/AT1G06680/AT4G04640/ATMG00640/AT1G79040/AT4G25050/AT1G60950/ATCG00480/AT1G15690/ATCG00470	AHL23/CCX5/CCX1/GULLO5/VHA-E3/LHCA1/AT5G44680/AT2G35260/CUT1/PER16/LHCB4.2/UTR7/APE2/CRY1/AAP6/G6PD1/DXS/OHP2/OHP1/DRT112/PSBQ1/CAO/COL3/RCA/HA2/PSBP1/ATPC1/ORF25/PSBR/ACP4/FD2/ATPB/AVP1/ATPE	ion transmembrane transport
GO:0019761	NA	29/1562	172/20876	3.02577e-05	0.000322013	0.000234111	AT5G44020/AT3G46780/AT2G22330/AT1G18590/AT2G46650/AT5G42650/AT2G30930/AT1G18570/AT1G20020/AT5G46790/AT1G74090/AT3G02250/AT4G39940/AT2G35260/AT4G04610/AT4G21210/AT2G04160/AT3G50820/AT2G14750/AT1G03630/AT2G05520/AT1G24100/AT5G45930/AT3G55800/AT4G36810/AT4G21960/AT3G22890/AT3G61440/AT3G27820	AT5G44020/PTAC16/CYP79B3/SOT17/CYTB5-C/CYP74A/AT2G30930/MYB51/LFNR2/PYL1/SOT18/OFUT21/APK2/AT2G35260/APR1/RP1/AIR3/PSBO2/APK1/PORC/GRP3/UGT74B1/CHLI2/SBPASE/GGPPS1/PER42/APS1/CYSC1/MDAR4	glucosinolate biosynthetic process
GO:0019758	NA	29/1562	172/20876	3.02577e-05	0.000322013	0.000234111	AT5G44020/AT3G46780/AT2G22330/AT1G18590/AT2G46650/AT5G42650/AT2G30930/AT1G18570/AT1G20020/AT5G46790/AT1G74090/AT3G02250/AT4G39940/AT2G35260/AT4G04610/AT4G21210/AT2G04160/AT3G50820/AT2G14750/AT1G03630/AT2G05520/AT1G24100/AT5G45930/AT3G55800/AT4G36810/AT4G21960/AT3G22890/AT3G61440/AT3G27820	AT5G44020/PTAC16/CYP79B3/SOT17/CYTB5-C/CYP74A/AT2G30930/MYB51/LFNR2/PYL1/SOT18/OFUT21/APK2/AT2G35260/APR1/RP1/AIR3/PSBO2/APK1/PORC/GRP3/UGT74B1/CHLI2/SBPASE/GGPPS1/PER42/APS1/CYSC1/MDAR4	glycosinolate biosynthetic process
GO:0016144	NA	29/1562	172/20876	3.02577e-05	0.000322013	0.000234111	AT5G44020/AT3G46780/AT2G22330/AT1G18590/AT2G46650/AT5G42650/AT2G30930/AT1G18570/AT1G20020/AT5G46790/AT1G74090/AT3G02250/AT4G39940/AT2G35260/AT4G04610/AT4G21210/AT2G04160/AT3G50820/AT2G14750/AT1G03630/AT2G05520/AT1G24100/AT5G45930/AT3G55800/AT4G36810/AT4G21960/AT3G22890/AT3G61440/AT3G27820	AT5G44020/PTAC16/CYP79B3/SOT17/CYTB5-C/CYP74A/AT2G30930/MYB51/LFNR2/PYL1/SOT18/OFUT21/APK2/AT2G35260/APR1/RP1/AIR3/PSBO2/APK1/PORC/GRP3/UGT74B1/CHLI2/SBPASE/GGPPS1/PER42/APS1/CYSC1/MDAR4	S-glycoside biosynthetic process
GO:0009639	NA	54/1562	411/20876	3.7339e-05	0.000394495	0.000286807	AT3G46780/AT2G35940/AT1G02340/AT5G15850/AT2G46790/AT2G24540/AT5G38430/AT3G54890/AT1G10470/AT2G01420/AT1G68530/AT2G42870/AT3G08940/AT5G47370/AT4G25260/AT1G32060/AT2G37678/AT1G09340/AT1G03630/AT5G45340/AT5G57090/AT4G14690/AT4G08920/AT5G38420/AT3G24440/AT4G37470/AT5G44110/AT5G17170/AT2G38120/AT1G34000/AT1G76500/AT4G37580/AT2G46970/AT3G47070/AT2G27300/AT3G49240/AT4G36930/AT5G02120/AT1G20340/AT4G21280…	PTAC16/BLH1/HFR1/COL1/APRR9/AFR/RBCS-1B/LHCA1/ARR4/PIN4/CUT1/PAR1/LHCB4.2/HAT2/PMEI7/PRK/FHY1/CRB/PORC/CYP707A3/PIN2/ELIP2/CRY1/RBCS-2B/VIL1/KAI2/ABCI21/ENH1/AUX1/OHP2/AHL29/HLS1/PIL1/AT3G47070/NTL8/EMB1796/SPT/OHP1/DRT112/PSBQ1/CAO/RGA/COL3/RCA/AT4G05400/BBX21/BBX24/ELIP1/PSBP1/PSBR/AT5G38410/ACP4/FD2/EXPA3	response to red or far red light
GO:0010103	NA	26/1562	149/20876	4.19334e-05	0.000439849	0.00031978	AT3G46780/AT3G04290/AT4G26540/AT1G17230/AT1G20020/AT1G13230/AT3G49260/AT3G09580/AT5G53210/AT3G28040/AT1G05230/AT5G57030/AT1G32060/AT4G21210/AT4G29030/AT2G47240/AT2G03420/AT1G12900/AT5G45680/AT1G32470/AT1G52220/AT5G45930/AT3G55800/AT1G44575/AT2G45190/AT5G28500	PTAC16/LTL1/RGI3/AT1G17230/LFNR2/PII-2/iqd21/AT3G09580/SPCH/AT3G28040/HDG2/LUT2/PRK/RP1/AT4G29030/LACS1/AT2G03420/GAPA-2/FKBP13/GDH3/CURT1C/CHLI2/SBPASE/PSBS/YAB1/RAF1.1	stomatal complex morphogenesis
GO:0042044	BP	25/1562	141/20876	4.44688e-05	0.000459827	0.000334305	AT2G36830/AT4G23670/AT5G19250/AT2G37170/AT2G23610/AT3G61430/AT3G53420/AT1G72150/AT1G16880/AT1G60960/AT3G27890/AT1G01620/AT5G60920/AT4G21960/AT2G01570/AT5G39730/AT1G06040/AT1G20440/AT1G07890/AT3G22890/AT1G13930/AT4G39090/AT5G62350/AT3G61440/AT1G47128	TIP1-1/AT4G23670/AT5G19250/PIP2B/MES3/PIP1-1/PIP2-1/PATL1/ACR11/IRT3/NQR/PIP1-3/COB/PER42/RGA/AIG2LB/BBX24/COR47/APX1/APS1/AT1G13930/RD19A/AT5G62350/CYSC1/RD21A	fluid transport
GO:0006833	BP	25/1562	141/20876	4.44688e-05	0.000459827	0.000334305	AT2G36830/AT4G23670/AT5G19250/AT2G37170/AT2G23610/AT3G61430/AT3G53420/AT1G72150/AT1G16880/AT1G60960/AT3G27890/AT1G01620/AT5G60920/AT4G21960/AT2G01570/AT5G39730/AT1G06040/AT1G20440/AT1G07890/AT3G22890/AT1G13930/AT4G39090/AT5G62350/AT3G61440/AT1G47128	TIP1-1/AT4G23670/AT5G19250/PIP2B/MES3/PIP1-1/PIP2-1/PATL1/ACR11/IRT3/NQR/PIP1-3/COB/PER42/RGA/AIG2LB/BBX24/COR47/APX1/APS1/AT1G13930/RD19A/AT5G62350/CYSC1/RD21A	water transport
GO:0031224	CC	55/1763	450/24998	4.89885e-05	0.000463164	0.000386752	AT1G28010/AT2G44790/AT5G20230/AT5G14110/AT1G55260/AT5G19250/AT2G13820/AT1G75000/AT5G39970/AT5G04310/AT2G34510/AT4G12730/AT5G50440/AT4G37450/AT5G40730/AT3G46550/AT2G03240/AT3G06750/AT4G38660/AT2G24240/AT3G02880/AT1G55330/AT5G26290/AT2G04780/AT3G01950/AT1G66250/AT3G06470/AT3G61640/AT1G18650/AT2G22470/AT1G14360/AT4G21180/AT1G30890/AT4G28100/AT3G15720/AT4G16140/AT1G23050/AT1G23040/AT3G19930/AT4G12420…	ABCB14/UCC2/BCB/AT5G14110/AT1G55260/AT5G19250/AT2G13820/AT1G75000/AT5G39970/AT5G04310/AT2G34510/FLA2/MEMB12/AGP18/AGP24/FLA4/PHO1-H5/AT3G06750/AT4G38660/AT2G24240/AT3G02880/AGP21/AT5G26290/FLA7/AT3G01950/AT1G66250/AT3G06470/AGP20/PDCB3/AGP2/UTR3/ERDJ2B/AT1G30890/AT4G28100/AT3G15720/AT4G16140/AT1G23050/AT1G23040/STP4/SKU5/AT4G27860/AT2G21190/PEX11A/LTPG2/AT4G35080/ENODL18/COB/AGP16/ERD2B/SWEET1/HA…	intrinsic component of membrane
GO:0010941	BP	53/1562	404/20876	4.57225e-05	0.000469461	0.000341309	AT1G13260/AT3G05660/AT1G17745/AT3G01290/AT3G52430/AT1G25400/AT2G28660/AT2G35940/AT5G25890/AT3G05800/AT5G42650/AT2G30930/AT3G01860/AT1G18570/AT1G20020/AT1G76110/AT3G63010/AT2G22540/AT1G28190/AT1G19670/AT1G66880/AT4G18950/AT3G55470/AT5G47180/AT1G10470/AT1G53230/AT1G18740/AT5G20885/AT5G40780/AT3G28210/AT4G13510/AT2G31070/AT1G32060/AT5G13180/AT3G18280/AT2G23610/AT1G09340/AT3G50820/AT1G22400/AT3G10640…	RAV1/AtRLP33/PGDH/HIR3/PAD4/AT1G25400/AT2G28660/BLH1/IAA28/BHLH150/CYP74A/AT2G30930/AT3G01860/MYB51/LFNR2/HMGB9/GID1B/SVP/AT1G28190/CLH1/AT1G66880/AT4G18950/AT3G55470/PVA21/ARR4/TCP3/AT1G18740/AT5G20885/LHT1/SAP12/AMT1-1/TCP10/PRK/NAC083/AT3G18280/MES3/CRB/PSBO2/UGT85A1/VPS60.1/AT3G10260/SOT12/NQR/LCB1/PSBO1/VTC5/SAP6/SBPASE/ABI1/RCA/ATPD/PSBP1/SAG21	regulation of cell death
GO:0007030	BP	29/1562	177/20876	5.20159e-05	0.000526736	0.000382949	AT2G28950/AT2G36830/AT2G26640/AT5G03760/AT1G12240/AT5G47770/AT3G02250/AT4G12730/AT1G15820/AT4G08685/AT3G61430/AT3G53420/AT1G72150/AT3G27890/AT2G30520/AT3G29360/AT5G60920/AT3G51730/AT2G01570/AT5G39730/AT1G06040/AT1G20440/AT1G07890/AT3G22890/AT1G13930/AT4G39090/AT5G62350/AT3G61440/AT1G47128	EXPA6/TIP1-1/KCS11/CSLA9/BFRUCT4/FPS1/OFUT21/FLA2/LHCB6/SAH7/PIP1-1/PIP2-1/PATL1/NQR/RPT2/UGD2/COB/AT3G51730/RGA/AIG2LB/BBX24/COR47/APX1/APS1/AT1G13930/RD19A/AT5G62350/CYSC1/RD21A	Golgi organization
GO:0006972	BP	37/1562	250/20876	5.20233e-05	0.000526736	0.000382949	AT2G36830/AT3G04290/AT1G06620/AT1G66350/AT3G63010/AT2G27310/AT4G18950/AT5G43170/AT5G13820/AT1G69700/AT5G39610/AT4G17500/AT2G24040/AT5G51640/AT3G28210/AT2G47000/AT3G61430/AT3G53420/AT1G63840/AT1G72150/AT5G67080/AT3G27890/AT5G55120/AT4G36990/AT4G26080/AT5G60920/AT2G01570/AT5G39730/AT1G06040/AT1G20440/AT1G07890/AT3G22890/AT1G13930/AT4G39090/AT5G62350/AT3G61440/AT1G47128	TIP1-1/LTL1/AT1G06620/RGL1/GID1B/AT2G27310/AT4G18950/AZF3/TRP4/HVA22C/NAC92/ERF1A/AT2G24040/YLS7/SAP12/ABCB4/PIP1-1/PIP2-1/AT1G63840/PATL1/MAPKKK19/NQR/VTC5/HSFB1/ABI1/COB/RGA/AIG2LB/BBX24/COR47/APX1/APS1/AT1G13930/RD19A/AT5G62350/CYSC1/RD21A	hyperosmotic response
GO:0044550	BP	44/1562	317/20876	5.25273e-05	0.000528171	0.000383992	AT5G44020/AT3G46780/AT2G22330/AT2G44790/AT1G18590/AT2G46650/AT5G42650/AT2G30930/AT1G04220/AT3G03990/AT1G18570/AT1G20020/AT4G23690/AT1G03980/AT5G46790/AT1G74090/AT3G02250/AT4G39940/AT2G35260/AT1G73500/AT4G13660/AT4G04610/AT2G02400/AT4G21210/AT2G04160/AT3G50820/AT5G54160/AT2G14750/AT1G03630/AT5G22500/AT2G05520/AT1G24100/AT1G22640/AT5G03630/AT5G45930/AT3G55800/AT4G36810/AT1G35580/AT3G19450/AT4G21960…	AT5G44020/PTAC16/CYP79B3/UCC2/SOT17/CYTB5-C/CYP74A/AT2G30930/KCS2/D14/MYB51/LFNR2/DIR6/ATPCS2/PYL1/SOT18/OFUT21/APK2/AT2G35260/MKK9/PRR2/APR1/AT2G02400/RP1/AIR3/PSBO2/OMT1/APK1/PORC/FAR1/GRP3/UGT74B1/MYB3/MDAR2/CHLI2/SBPASE/GGPPS1/CINV1/CAD4/PER42/APS1/AT1G13930/CYSC1/MDAR4	secondary metabolite biosynthetic process
GO:0009150	BP	46/1562	337/20876	5.43799e-05	0.000543054	0.000394813	AT2G36830/AT2G26640/AT2G13820/AT4G23690/AT5G47770/AT1G64200/AT4G12730/AT4G25870/AT1G76550/AT5G50375/AT4G04040/AT2G04780/AT3G52940/AT5G48545/AT4G34640/AT3G61430/AT3G53420/AT1G76090/AT1G12900/AT1G72150/AT1G75680/AT3G27890/AT5G56350/AT1G01620/AT5G40650/AT5G60920/AT3G25040/AT2G01570/AT3G27380/AT5G39730/AT1G06040/AT1G20440/AT1G07890/AT4G04640/AT2G17560/AT3G22890/ATMG00640/AT1G13930/AT4G39090/AT5G62350…	TIP1-1/KCS11/AT2G13820/DIR6/FPS1/VHA-E3/FLA2/AT4G25870/PFP-ALPHA2/CPI1/PFP-BETA2/FLA7/FK/HINT3/SQS1/PIP1-1/PIP2-1/SMT3/GAPA-2/PATL1/AtGH9B7/NQR/AT5G56350/PIP1-3/SDH2-2/COB/ERD2B/RGA/SDH2-1/AIG2LB/BBX24/COR47/APX1/ATPC1/HMGB4/APS1/ORF25/AT1G13930/RD19A/AT5G62350/CYSC1/TIF4A-2/RD21A/GSTU19/ATPB/ATPE	purine ribonucleotide metabolic process
GO:0034765	BP	22/1562	118/20876	5.73038e-05	0.00056452	0.000410419	AT4G17800/AT2G46740/AT3G54890/AT5G44680/AT2G35260/AT1G68530/AT2G18980/AT3G08940/AT4G08920/AT5G35790/AT4G15560/AT1G34000/AT5G02120/AT1G20340/AT4G21280/AT2G47450/AT2G24790/AT2G39730/AT1G06680/AT1G79040/AT4G25050/AT1G60950	AHL23/GULLO5/LHCA1/AT5G44680/AT2G35260/CUT1/PER16/LHCB4.2/CRY1/G6PD1/DXS/OHP2/OHP1/DRT112/PSBQ1/CAO/COL3/RCA/PSBP1/PSBR/ACP4/FD2	regulation of ion transmembrane transport
GO:0034762	BP	22/1562	118/20876	5.73038e-05	0.00056452	0.000410419	AT4G17800/AT2G46740/AT3G54890/AT5G44680/AT2G35260/AT1G68530/AT2G18980/AT3G08940/AT4G08920/AT5G35790/AT4G15560/AT1G34000/AT5G02120/AT1G20340/AT4G21280/AT2G47450/AT2G24790/AT2G39730/AT1G06680/AT1G79040/AT4G25050/AT1G60950	AHL23/GULLO5/LHCA1/AT5G44680/AT2G35260/CUT1/PER16/LHCB4.2/CRY1/G6PD1/DXS/OHP2/OHP1/DRT112/PSBQ1/CAO/COL3/RCA/PSBP1/PSBR/ACP4/FD2	regulation of transmembrane transport
GO:0048046	NA	43/1763	328/24998	6.43717e-05	0.000582144	0.000486102	AT1G78820/AT3G15356/AT5G18860/AT3G16370/AT1G62050/AT1G20020/AT1G73965/AT5G38430/AT1G09310/AT5G63800/AT3G23805/AT3G54400/AT1G32060/AT4G15800/AT1G09340/AT1G02900/AT1G17860/AT5G64570/AT1G12900/AT5G38420/AT1G72150/AT5G49360/AT5G66570/AT4G34260/AT3G14067/AT4G12420/AT3G55800/AT5G56000/AT1G63000/AT3G12580/AT2G39730/AT2G46140/AT5G67070/AT1G06680/AT3G20820/AT3G09440/AT2G30860/AT3G14310/AT5G19770/AT5G38410…	AT1G78820/LEC/AT5G18860/APG/AT1G62050/LFNR2/CLE13/RBCS-1B/AT1G09310/BGAL6/RALFL24/AT3G54400/PRK/RALFL33/CRB/RALF1/KTI2/BXL4/GAPA-2/RBCS-2B/PATL1/BXL1/PSBO1/FUC95A/SBT1.4/SKU5/SBPASE/HSP90-4/NRS/ER/MED37C/RCA/AT2G46140/RALFL34/PSBP1/AT3G20820/HSP70-3/GSTF9/PME3/TUBA3/AT5G38410/RD21A/AT3G14415/NIT1	apoplast
GO:0015672	BP	32/1562	206/20876	6.38446e-05	0.000624734	0.000454196	AT1G08960/AT5G17860/AT1G64200/AT2G30070/AT3G54890/AT5G44680/AT5G14880/AT2G35260/AT1G68530/AT1G70300/AT3G08940/AT2G24240/AT4G08920/AT5G35790/AT4G15560/AT1G34000/AT5G02120/AT1G20340/AT4G21280/AT2G47450/AT2G24790/AT2G39730/AT4G30190/AT1G06680/AT4G04640/AT2G02040/ATMG00640/AT1G79040/AT4G25050/AT1G60950/ATCG00480/ATCG00470	CCX5/CCX1/VHA-E3/POT1/LHCA1/AT5G44680/POT8/AT2G35260/CUT1/POT6/LHCB4.2/AT2G24240/CRY1/G6PD1/DXS/OHP2/OHP1/DRT112/PSBQ1/CAO/COL3/RCA/HA2/PSBP1/ATPC1/NPF8.3/ORF25/PSBR/ACP4/FD2/ATPB/ATPE	monovalent inorganic cation transport
GO:0016311	BP	32/1562	207/20876	7.02046e-05	0.000682389	0.000496113	AT3G05660/AT3G52430/AT3G05800/AT3G25690/AT1G76110/AT2G22540/AT1G19670/AT5G46790/AT1G52230/AT1G53230/AT1G15820/AT3G17040/AT3G46820/AT3G08940/AT2G31070/AT1G32060/AT3G44620/AT1G09340/AT1G03130/AT3G50820/AT5G46110/AT1G12900/AT5G66570/AT1G52220/AT4G02770/AT3G55800/AT4G26080/AT1G67740/AT4G21280/AT4G04640/AT3G21055/AT4G17870	AtRLP33/PAD4/BHLH150/CHUP1/HMGB9/SVP/CLH1/PYL1/PSAH2/TCP3/LHCB6/HCF107/TOPP5/LHCB4.2/TCP10/PRK/AT3G44620/CRB/PSAD2/PSBO2/APE2/GAPA-2/PSBO1/CURT1C/PSAD1/SBPASE/ABI1/PSBY/PSBQ1/ATPC1/PSBTN/PYR1	dephosphorylation
GO:0098796	CC	47/1763	374/24998	8.62638e-05	0.000738525	0.000616683	ATCG00340/AT1G30380/AT1G64200/AT3G61470/AT1G52230/AT4G12800/AT1G15820/AT3G49660/AT2G20260/AT1G55670/AT2G24240/AT5G13860/AT4G28750/AT5G23730/ATMG00070/AT1G03130/AT3G50820/ATCG00280/AT5G39210/AT4G35410/AT4G15510/AT5G44560/ATCG00270/AT3G15354/AT5G22950/AT5G66570/AT4G02770/AT1G51400/AT1G31330/AT1G44575/AT5G55510/AT3G10110/AT5G40650/AT1G67740/AT4G21280/AT3G27380/AT1G06680/AT4G04640/AT3G21055/AT5G24650…	PSAB/PSAK/VHA-E3/LHCA2/PSAH2/PSAL/LHCB6/WDR5A/PSAE2/PSAG/AT2G24240/ELCL/PSAE1/RUP2/NAD9/PSAD2/PSBO2/PSBC/CRR7/AAP19-2/PPD1/VPS2.2/PSBD/SPA3/VPS24-1/PSBO1/PSAD1/AT1G51400/PSAF/PSBS/TIM22-3/TIM22-1/SDH2-2/PSBY/PSBQ1/SDH2-1/PSBP1/ATPC1/PSBTN/HP30-2/PSBI/ORF25/PSBZ/PSBR/RACK1C/ATPB/ATPE	membrane protein complex
GO:0000311	NA	7/1763	17/24998	8.8765e-05	0.000738525	0.000616683	ATCG00660/ATCG00810/ATCG00830/ATCG01310/ATCG00760/ATCG00780/ATCG00790	RPL20/RPL22/rpl2-A/rpl2-A/RPL36/RPL14/RPL16	plastid large ribosomal subunit
GO:1901659	BP	29/1562	181/20876	7.86726e-05	0.000759633	0.000552271	AT5G44020/AT3G46780/AT2G22330/AT1G18590/AT2G46650/AT5G42650/AT2G30930/AT1G18570/AT1G20020/AT5G46790/AT1G74090/AT3G02250/AT4G39940/AT2G35260/AT4G04610/AT4G21210/AT2G04160/AT3G50820/AT2G14750/AT1G03630/AT2G05520/AT1G24100/AT5G45930/AT3G55800/AT4G36810/AT4G21960/AT3G22890/AT3G61440/AT3G27820	AT5G44020/PTAC16/CYP79B3/SOT17/CYTB5-C/CYP74A/AT2G30930/MYB51/LFNR2/PYL1/SOT18/OFUT21/APK2/AT2G35260/APR1/RP1/AIR3/PSBO2/APK1/PORC/GRP3/UGT74B1/CHLI2/SBPASE/GGPPS1/PER42/APS1/CYSC1/MDAR4	glycosyl compound biosynthetic process
GO:0009723	NA	47/1562	353/20876	8.39876e-05	0.000805618	0.000585703	AT4G15430/AT2G35940/AT1G18570/AT1G66350/AT2G31730/AT1G05575/AT3G63010/AT1G28190/AT2G27310/AT1G72360/AT2G30040/AT5G18490/AT4G18950/AT3G16350/AT1G53170/AT5G39610/AT1G73500/AT4G17500/AT3G47600/AT5G51640/AT3G28210/AT3G24500/AT1G76600/AT5G17300/AT2G47000/AT5G36890/AT5G57090/AT3G10640/AT2G05520/AT1G63840/AT5G67080/AT1G22640/AT5G03630/AT4G27440/AT2G38120/AT5G55120/AT3G28910/AT4G37580/AT1G23710/AT5G35220…	AT4G15430/BLH1/MYB51/RGL1/BHLH154/AT1G05575/GID1B/AT1G28190/AT2G27310/HRE1/MAPKKK14/AT5G18490/AT4G18950/AT3G16350/ERF8/NAC92/MKK9/ERF1A/MYB94/YLS7/SAP12/MBF1C/AT1G76600/RVE1/ABCB4/BGLU42/PIN2/VPS60.1/GRP3/AT1G63840/MAPKKK19/MYB3/MDAR2/PORB/AUX1/VTC5/MYB30/HLS1/AT1G23710/EGY1/RVE7/ABI1/MYB73/AT1G70000/RGA/ERF4/MYB44	response to ethylene
GO:0042743	BP	45/1562	334/20876	8.90351e-05	0.000848452	0.000616845	AT3G05660/AT3G52430/AT3G05800/AT5G42650/AT1G18570/AT1G20020/AT1G76110/AT2G22540/AT5G40010/AT1G19670/AT4G04700/AT1G66880/AT4G33150/AT5G13820/AT1G53230/AT1G60870/AT4G13510/AT2G28200/AT2G31070/AT1G32060/AT1G09340/AT3G50820/AT5G44750/AT3G13750/AT2G03760/AT3G27890/AT5G03630/AT5G66570/AT4G11160/AT3G55800/AT1G20340/AT2G01570/AT2G39730/AT4G34120/AT5G39730/AT4G09650/AT1G06680/AT1G07890/AT2G22430/AT1G13930…	AtRLP33/PAD4/BHLH150/CYP74A/MYB51/LFNR2/HMGB9/SVP/AATP1/CLH1/CPK27/AT1G66880/AT4G33150/TRP4/TCP3/MEE9/AMT1-1/ZAT5/TCP10/PRK/CRB/PSBO2/REV1/BGAL1/SOT12/NQR/MDAR2/PSBO1/AT4G11160/SBPASE/DRT112/RGA/RCA/CBSX2/AIG2LB/ATPD/PSBP1/APX1/ATHB-6/AT1G13930/CYSC1/MDAR4/RD21A/PCO1/AT3G14415	hydrogen peroxide metabolic process
GO:0046395	BP	50/1562	386/20876	0.000102128	0.00096066	0.000698422	AT1G17745/AT2G22330/AT1G18590/AT2G46650/AT5G42650/AT4G36670/AT5G49760/AT2G38920/AT5G46790/AT3G55890/AT2G22990/AT4G39940/AT4G33150/AT1G68530/AT3G16150/AT1G73500/AT4G37380/AT3G09780/AT5G45480/AT1G10000/AT3G09270/AT4G18460/AT5G45340/AT1G75750/AT1G65520/AT2G05520/AT2G35370/AT1G24100/AT2G20630/AT1G77770/AT1G32470/AT3G11580/AT2G39705/AT1G23380/AT1G04640/AT4G15560/AT4G30530/AT3G51730/AT2G46330/AT3G30775…	PGDH/CYP79B3/SOT17/CYTB5-C/CYP74A/PLT6/AT5G49760/RF178/PYL1/AT3G55890/SNG1/APK2/AT4G33150/CUT1/AT3G16150/MKK9/ELI1/CCR1/AT5G45480/AT1G10000/GSTU8/AT4G18460/CYP707A3/GASA1/ECI1/GRP3/GDH1/UGT74B1/PPC3-1.2/AT1G77770/GDH3/AT3G11580/RTFL8/KNAT6/LIP2/DXS/GGP1/AT3G51730/AGP16/POX1/ML3/ECI3/ARF31/GLPK/ATPC1/GSTF9/PME3/APS1/GSTU19/PEX11E	carboxylic acid catabolic process
GO:0016054	BP	50/1562	386/20876	0.000102128	0.00096066	0.000698422	AT1G17745/AT2G22330/AT1G18590/AT2G46650/AT5G42650/AT4G36670/AT5G49760/AT2G38920/AT5G46790/AT3G55890/AT2G22990/AT4G39940/AT4G33150/AT1G68530/AT3G16150/AT1G73500/AT4G37380/AT3G09780/AT5G45480/AT1G10000/AT3G09270/AT4G18460/AT5G45340/AT1G75750/AT1G65520/AT2G05520/AT2G35370/AT1G24100/AT2G20630/AT1G77770/AT1G32470/AT3G11580/AT2G39705/AT1G23380/AT1G04640/AT4G15560/AT4G30530/AT3G51730/AT2G46330/AT3G30775…	PGDH/CYP79B3/SOT17/CYTB5-C/CYP74A/PLT6/AT5G49760/RF178/PYL1/AT3G55890/SNG1/APK2/AT4G33150/CUT1/AT3G16150/MKK9/ELI1/CCR1/AT5G45480/AT1G10000/GSTU8/AT4G18460/CYP707A3/GASA1/ECI1/GRP3/GDH1/UGT74B1/PPC3-1.2/AT1G77770/GDH3/AT3G11580/RTFL8/KNAT6/LIP2/DXS/GGP1/AT3G51730/AGP16/POX1/ML3/ECI3/ARF31/GLPK/ATPC1/GSTF9/PME3/APS1/GSTU19/PEX11E	organic acid catabolic process
GO:0019725	BP	43/1562	317/20876	0.000108238	0.00101161	0.000735466	AT5G44020/AT3G01290/AT1G12740/AT2G29750/AT2G14100/AT5G19250/AT1G30380/AT4G30670/AT5G49760/AT1G77330/AT3G61460/AT5G47770/AT5G40890/AT4G12800/AT1G29280/AT4G21600/AT1G76080/AT5G43750/AT2G18980/AT4G13660/AT2G47160/ATCG01040/AT2G20260/AT1G55670/AT4G10380/AT5G28770/AT1G03130/AT3G50820/AT4G35460/AT3G53420/AT4G08920/AT1G74730/AT1G16880/AT5G49450/AT1G60960/AT5G26820/AT5G66570/AT3G06483/AT3G47070/AT1G01620…	AT5G44020/HIR3/CYP87A2/UGT71C1/CYP705A13/AT5G19250/PSAK/AT4G30670/AT5G49760/AT1G77330/BRH1/FPS1/CLC-A/PSAL/WRKY65/ENDO5/CDSP32/PNSB5/PER16/PRR2/BOR1/CCSA/PSAE2/PSAG/NIP5-1/BZIP63/PSAD2/PSBO2/NTR1/PIP2-1/CRY1/AT1G74730/ACR11/BZIP1/IRT3/IREG3/PSBO1/PDK/AT3G47070/PIP1-3/PER42/CBSX2/HIPP07	cellular homeostasis
GO:0015295	MF	22/1514	109/20495	1.30237e-05	0.00109814	0.000948908	AT1G16390/AT1G08920/AT4G36670/AT1G77210/AT3G05400/AT4G36790/AT3G05150/AT2G01420/AT5G44370/AT5G13740/AT3G05160/AT1G71890/AT1G76520/AT5G26340/AT1G11260/AT5G57090/AT2G03590/AT3G47420/AT3G05165/AT3G19930/AT3G18830/AT1G71880	OCT3/ESL1/PLT6/STP14/SUGTL5/AT4G36790/AT3G05150/PIN4/ANTR5/ZIF1/AT3G05160/SUC5/PILS3/STP13/STP1/PIN2/UPS1/ATPS3/AT3G05165/STP4/PLT5/SUC1	solute:proton symporter activity
GO:0015145	MF	7/1514	13/20495	1.36585e-05	0.00109814	0.000948908	AT1G08920/AT1G77210/AT3G46180/AT5G26340/AT1G11260/AT3G19930/AT3G18830	ESL1/STP14/UTR5/STP13/STP1/STP4/PLT5	monosaccharide transmembrane transporter activity
GO:0055080	BP	43/1562	319/20876	0.000124914	0.00116003	0.000843371	AT5G44020/AT3G01290/AT1G12740/AT2G29750/AT2G14100/AT5G19250/AT1G30380/AT4G30670/AT5G49760/AT1G77330/AT3G61460/AT5G47770/AT5G40890/AT4G12800/AT1G29280/AT4G21600/AT5G43750/AT2G18980/AT4G13660/AT4G37650/AT2G47160/ATCG01040/AT5G13740/AT2G20260/AT1G55670/AT2G19110/AT4G10380/AT4G39740/AT1G03130/AT3G50820/AT3G53420/AT4G08920/AT1G74730/AT1G16880/AT1G60960/AT5G26820/AT5G66570/AT3G06483/AT3G47070/AT1G01620…	AT5G44020/HIR3/CYP87A2/UGT71C1/CYP705A13/AT5G19250/PSAK/AT4G30670/AT5G49760/AT1G77330/BRH1/FPS1/CLC-A/PSAL/WRKY65/ENDO5/PNSB5/PER16/PRR2/SHR/BOR1/CCSA/ZIF1/PSAE2/PSAG/HMA4/NIP5-1/HCC2/PSAD2/PSBO2/PIP2-1/CRY1/AT1G74730/ACR11/IRT3/IREG3/PSBO1/PDK/AT3G47070/PIP1-3/PER42/DRT112/HIPP07	cation homeostasis
GO:0010256	BP	30/1562	195/20876	0.000127258	0.00117432	0.000853757	AT2G28950/AT2G36830/AT2G26640/AT5G03760/AT1G12240/AT5G47770/AT3G02250/AT4G12730/AT1G15820/AT4G08685/AT3G61430/AT3G53420/AT1G72150/AT3G27890/AT2G22770/AT2G30520/AT3G29360/AT5G60920/AT3G51730/AT2G01570/AT5G39730/AT1G06040/AT1G20440/AT1G07890/AT3G22890/AT1G13930/AT4G39090/AT5G62350/AT3G61440/AT1G47128	EXPA6/TIP1-1/KCS11/CSLA9/BFRUCT4/FPS1/OFUT21/FLA2/LHCB6/SAH7/PIP1-1/PIP2-1/PATL1/NQR/NAI1/RPT2/UGD2/COB/AT3G51730/RGA/AIG2LB/BBX24/COR47/APX1/APS1/AT1G13930/RD19A/AT5G62350/CYSC1/RD21A	endomembrane system organization
GO:0006739	BP	29/1562	186/20876	0.000128927	0.00118224	0.000859514	AT3G46780/AT1G20020/AT5G13730/AT1G14345/AT1G55670/AT5G03690/AT5G08050/AT3G59400/AT1G32060/AT5G36120/AT1G09340/AT3G50820/AT3G16000/AT1G03630/AT4G27700/AT2G35370/AT3G22210/AT5G35790/AT1G32470/AT5G17170/AT1G05385/AT1G04640/AT3G47430/AT3G55800/AT1G20340/AT3G23700/AT4G09650/AT4G14890/AT1G10960	PTAC16/LFNR2/SIGD/AT1G14345/PSAG/FBA4/AT5G08050/GUN4/PRK/CCB3/CRB/PSBO2/MFP1/PORC/AT4G27700/GDH1/AT3G22210/G6PD1/GDH3/ENH1/PSB27-2/LIP2/PEX11B/SBPASE/DRT112/AT3G23700/ATPD/FdC2/FD1	NADP metabolic process
GO:0010016	NA	58/1562	472/20876	0.000129805	0.00118284	0.000859955	AT3G46780/AT4G37610/AT3G04290/AT4G26540/AT1G17230/AT3G05800/AT2G36120/AT1G20020/AT1G76110/AT2G22540/AT4G37750/AT1G13230/AT4G01540/AT1G56010/AT1G55370/AT5G67420/AT3G49260/AT1G53230/AT5G67200/AT3G17040/AT3G09580/AT4G19985/AT5G53210/AT3G28040/AT1G05230/AT5G54630/AT3G59400/AT5G57030/AT2G31070/AT2G26580/AT1G32060/AT3G56650/AT4G21210/AT4G17810/AT5G36120/AT4G29030/AT1G09340/AT3G50820/AT2G47240/AT1G03630…	PTAC16/BT5/LTL1/RGI3/AT1G17230/BHLH150/DOT1/LFNR2/HMGB9/SVP/ANT/PII-2/NAC68/NAC021/NDF5/LBD37/iqd21/TCP3/AT5G67200/HCF107/AT3G09580/AT4G19985/SPCH/AT3G28040/HDG2/AT5G54630/GUN4/LUT2/TCP10/YAB5/PRK/PPD6/RP1/AT4G17810/CCB3/AT4G29030/CRB/PSBO2/LACS1/PORC/AT2G03420/GAPA-2/FKBP13/AT4G24090/GDH3/ABCG11/PORB/PSBO1/RPT2/DXS/CURT1C/CHLI2/SBPASE/PSBS/DRT112/YAB1/ATPC1/RAF1.1	shoot system morphogenesis
GO:0072521	BP	50/1562	390/20876	0.000132027	0.00119562	0.000869244	AT2G36830/AT2G26640/AT5G18860/AT2G13820/AT4G23690/AT5G47770/AT1G64200/AT4G12730/AT4G25870/AT1G76550/AT2G36310/AT5G50375/AT4G04040/AT2G04780/AT3G52940/AT5G48545/AT4G34640/AT3G61430/AT3G53420/AT1G76090/AT1G12900/AT1G72150/AT1G75680/AT3G27890/AT5G56350/AT1G01620/AT5G40650/AT5G60920/AT3G25040/AT2G01570/AT3G27380/AT5G28050/AT5G39730/AT1G06040/AT1G20440/AT1G07890/AT4G04640/AT2G17560/AT3G22890/ATMG00640…	TIP1-1/KCS11/AT5G18860/AT2G13820/DIR6/FPS1/VHA-E3/FLA2/AT4G25870/PFP-ALPHA2/URH1/CPI1/PFP-BETA2/FLA7/FK/HINT3/SQS1/PIP1-1/PIP2-1/SMT3/GAPA-2/PATL1/AtGH9B7/NQR/AT5G56350/PIP1-3/SDH2-2/COB/ERD2B/RGA/SDH2-1/AT5G28050/AIG2LB/BBX24/COR47/APX1/ATPC1/HMGB4/APS1/ORF25/AT1G13930/RD19A/AT5G62350/CYSC1/TIF4A-2/RD21A/GSTU19/RPS17C/ATPB/ATPE	purine-containing compound metabolic process
GO:0006979	BP	59/1562	486/20876	0.000158694	0.00142825	0.00103837	AT3G05660/AT3G25250/AT4G37610/AT2G35940/AT5G20230/AT5G64510/AT1G71000/AT3G63010/AT1G72060/AT5G39610/AT1G76080/AT5G43750/AT1G07400/AT3G51910/AT1G70520/AT3G60980/AT2G20560/AT2G26150/AT1G18150/AT4G12400/AT3G24500/AT4G24240/AT3G08670/AT4G11660/AT2G47000/AT5G36890/AT1G02930/AT1G14200/AT1G17860/AT5G03160/AT1G14360/AT4G08920/AT5G52640/AT5G51440/AT4G21870/AT5G55120/AT1G03850/AT3G19930/AT5G56550/AT1G51400…	AtRLP33/OXI1/BT5/BLH1/BCB/TIN1/AT1G71000/GID1B/AT1G72060/NAC92/CDSP32/PNSB5/HSP17.8/HSFA7A/CRK2/AT3G60980/AT2G20560/HSFA2/MPK8/HOP3/MBF1C/WRKY7/AT3G08670/HSFB2B/ABCB4/BGLU42/GSTF6/AT1G14200/KTI2/P58IPK/UTR3/CRY1/HSP90-1/HSP23.5/HSP15.4/VTC5/AT1G03850/STP4/OXS3/AT1G51400/STR15/AT2G21640/HHP3/CINV1/AT1G75280/AT1G66070/ABI1/MED37C/POX1/GSTU5/HSP70-3/APX1/HSPRO2/RFS2/GSTU19/DIN10/DREB2A/AT1G73120/SAG…	response to oxidative stress
GO:0009735	NA	37/1562	266/20876	0.000191203	0.00171027	0.0012434	AT3G21510/AT5G03760/AT1G20020/AT4G01540/AT1G52230/AT1G10470/AT2G18980/AT1G61520/AT1G66270/AT3G08940/AT3G06750/AT2G20260/AT1G78100/AT1G32060/AT4G28750/AT2G47000/AT1G34010/AT1G75680/AT1G16880/AT3G27890/AT3G47620/AT2G34020/AT1G03850/AT5G45930/AT1G15140/AT3G02180/AT1G15670/AT3G59940/AT4G09650/AT1G07890/AT3G22890/AT1G13930/AT1G79040/AT4G25050/AT4G17520/ATCG00780/AT3G09260	AHP1/CSLA9/LFNR2/NAC68/PSAH2/ARR4/PER16/LHCA3/BGLU21/LHCB4.2/AT3G06750/PSAE2/AT1G78100/PRK/PSAE1/ABCB4/AT1G34010/AtGH9B7/ACR11/NQR/TCP14/AT2G34020/AT1G03850/CHLI2/AT1G15140/SP1L3/AT1G15670/SKIP20/ATPD/APX1/APS1/AT1G13930/PSBR/ACP4/RGGB/RPL14/BGLU23	response to cytokinin
GO:0006163	BP	47/1562	366/20876	0.000199175	0.00177071	0.00128735	AT2G36830/AT2G26640/AT2G13820/AT4G23690/AT5G47770/AT1G64200/AT4G12730/AT4G25870/AT1G76550/AT5G50375/AT4G04040/AT2G04780/AT3G52940/AT5G48545/AT4G34640/AT3G61430/AT3G53420/AT1G76090/AT1G12900/AT1G72150/AT1G75680/AT3G27890/AT5G56350/AT1G01620/AT5G40650/AT5G60920/AT3G25040/AT2G01570/AT3G27380/AT5G39730/AT1G06040/AT1G20440/AT1G07890/AT4G04640/AT2G17560/AT3G22890/ATMG00640/AT1G13930/AT4G39090/AT5G62350…	TIP1-1/KCS11/AT2G13820/DIR6/FPS1/VHA-E3/FLA2/AT4G25870/PFP-ALPHA2/CPI1/PFP-BETA2/FLA7/FK/HINT3/SQS1/PIP1-1/PIP2-1/SMT3/GAPA-2/PATL1/AtGH9B7/NQR/AT5G56350/PIP1-3/SDH2-2/COB/ERD2B/RGA/SDH2-1/AIG2LB/BBX24/COR47/APX1/ATPC1/HMGB4/APS1/ORF25/AT1G13930/RD19A/AT5G62350/CYSC1/TIF4A-2/RD21A/GSTU19/RPS17C/ATPB/ATPE	purine nucleotide metabolic process
GO:0051156	BP	28/1562	182/20876	0.000210203	0.00184624	0.00134226	AT3G46780/AT1G20020/AT5G13730/AT1G14345/AT5G03690/AT5G08050/AT3G59400/AT1G32060/AT5G36120/AT1G09340/AT3G50820/AT3G16000/AT1G03630/AT4G27700/AT2G35370/AT3G22210/AT5G35790/AT1G32470/AT5G17170/AT1G05385/AT1G04640/AT3G47430/AT3G55800/AT1G20340/AT3G23700/AT4G09650/AT4G14890/AT1G10960	PTAC16/LFNR2/SIGD/AT1G14345/FBA4/AT5G08050/GUN4/PRK/CCB3/CRB/PSBO2/MFP1/PORC/AT4G27700/GDH1/AT3G22210/G6PD1/GDH3/ENH1/PSB27-2/LIP2/PEX11B/SBPASE/DRT112/AT3G23700/ATPD/FdC2/FD1	glucose 6-phosphate metabolic process
GO:0006098	BP	28/1562	182/20876	0.000210203	0.00184624	0.00134226	AT3G46780/AT1G20020/AT5G13730/AT1G14345/AT5G03690/AT5G08050/AT3G59400/AT1G32060/AT5G36120/AT1G09340/AT3G50820/AT3G16000/AT1G03630/AT4G27700/AT2G35370/AT3G22210/AT5G35790/AT1G32470/AT5G17170/AT1G05385/AT1G04640/AT3G47430/AT3G55800/AT1G20340/AT3G23700/AT4G09650/AT4G14890/AT1G10960	PTAC16/LFNR2/SIGD/AT1G14345/FBA4/AT5G08050/GUN4/PRK/CCB3/CRB/PSBO2/MFP1/PORC/AT4G27700/GDH1/AT3G22210/G6PD1/GDH3/ENH1/PSB27-2/LIP2/PEX11B/SBPASE/DRT112/AT3G23700/ATPD/FdC2/FD1	pentose-phosphate shunt
GO:0046658	CC	14/1763	68/24998	0.000237723	0.00190178	0.00158803	AT2G44790/AT5G20230/AT5G19250/AT2G13820/AT4G12730/AT3G46550/AT3G02880/AT2G04780/AT1G66250/AT4G28100/AT3G15720/AT4G12420/AT5G60920/AT4G35100	UCC2/BCB/AT5G19250/AT2G13820/FLA2/FLA4/AT3G02880/FLA7/AT1G66250/AT4G28100/AT3G15720/SKU5/COB/PIP2-7	anchored component of plasma membrane
GO:0009636	BP	53/1562	430/20876	0.000230184	0.00200963	0.00146105	AT3G05660/AT1G10060/AT4G17800/AT4G37610/AT3G49210/AT1G18390/AT1G27140/AT5G64510/AT1G17180/AT1G71000/AT1G67070/AT3G51910/AT1G70520/AT2G20560/AT4G20860/AT3G28210/AT2G26150/AT1G18150/AT4G12400/AT3G24500/AT5G12110/AT4G24240/AT4G11660/AT3G09270/AT3G43800/AT2G47000/AT1G02930/AT1G14200/AT1G17860/AT5G03160/AT1G14360/AT1G17190/AT5G52640/AT1G77770/AT4G32070/AT5G51440/AT4G21870/AT4G36990/AT3G19930/AT5G55200…	AtRLP33/ATBCAT-1/AHL23/BT5/AT3G49210/AT1G18390/GSTU14/TIN1/GSTU25/AT1G71000/PMI2/HSFA7A/CRK2/AT2G20560/FAD-OXR/SAP12/HSFA2/MPK8/HOP3/MBF1C/AT5G12110/WRKY7/HSFB2B/GSTU8/GSTU27/ABCB4/GSTF6/AT1G14200/KTI2/P58IPK/UTR3/GSTU26/HSP90-1/AT1G77770/Phox4/HSP23.5/HSP15.4/HSFB1/STP4/Mge1/CINV1/AT1G66070/GSTF8/MED37C/GPX2/GSTU5/GLPK/HSP70-3/APX1/GSTF9/CYSC1/GSTU19/DREB2A	response to toxic substance
GO:0031903	CC	7/1763	20/24998	0.000293163	0.00217778	0.00181849	AT2G14860/AT2G42770/AT3G47430/AT1G47750/AT3G58840/AT3G27820/AT3G61070	AT2G14860/AT2G42770/PEX11B/PEX11A/PMD1/MDAR4/PEX11E	microbody membrane
GO:0005778	CC	7/1763	20/24998	0.000293163	0.00217778	0.00181849	AT2G14860/AT2G42770/AT3G47430/AT1G47750/AT3G58840/AT3G27820/AT3G61070	AT2G14860/AT2G42770/PEX11B/PEX11A/PMD1/MDAR4/PEX11E	peroxisomal membrane
GO:0055082	BP	40/1562	300/20876	0.000265858	0.00230726	0.00167744	AT5G44020/AT3G01290/AT1G12740/AT2G29750/AT2G14100/AT5G19250/AT1G30380/AT4G30670/AT5G49760/AT1G77330/AT3G61460/AT5G47770/AT5G40890/AT4G12800/AT1G29280/AT4G21600/AT5G43750/AT2G18980/AT4G13660/AT2G47160/ATCG01040/AT2G20260/AT1G55670/AT4G10380/AT5G28770/AT1G03130/AT3G50820/AT3G53420/AT4G08920/AT1G74730/AT1G16880/AT5G49450/AT1G60960/AT5G26820/AT5G66570/AT3G06483/AT3G47070/AT1G01620/AT4G21960/AT5G63530	AT5G44020/HIR3/CYP87A2/UGT71C1/CYP705A13/AT5G19250/PSAK/AT4G30670/AT5G49760/AT1G77330/BRH1/FPS1/CLC-A/PSAL/WRKY65/ENDO5/PNSB5/PER16/PRR2/BOR1/CCSA/PSAE2/PSAG/NIP5-1/BZIP63/PSAD2/PSBO2/PIP2-1/CRY1/AT1G74730/ACR11/BZIP1/IRT3/IREG3/PSBO1/PDK/AT3G47070/PIP1-3/PER42/HIPP07	cellular chemical homeostasis
GO:0009962	NA	21/1562	122/20876	0.000268678	0.00231795	0.0016852	AT1G13260/AT1G17745/AT2G28660/AT2G35940/AT5G25890/AT2G30930/AT3G01860/AT1G66880/AT3G55470/AT5G47180/AT1G10470/AT4G13660/AT1G18740/AT5G20885/AT5G13180/AT3G18280/AT2G23610/AT5G54160/AT3G10260/AT3G52800/AT1G13930	RAV1/PGDH/AT2G28660/BLH1/IAA28/AT2G30930/AT3G01860/AT1G66880/AT3G55470/PVA21/ARR4/PRR2/AT1G18740/AT5G20885/NAC083/AT3G18280/MES3/OMT1/AT3G10260/SAP6/AT1G13930	regulation of flavonoid biosynthetic process
GO:0008219	BP	59/1562	496/20876	0.000272811	0.00233976	0.00170106	AT1G13260/AT3G05660/AT1G17745/AT3G01290/AT3G52430/AT1G25400/AT2G28660/AT2G35940/AT5G25890/AT3G05800/AT5G42650/AT2G30930/AT3G01860/AT1G18570/AT1G20020/AT1G76110/AT3G63010/AT2G22540/AT1G28190/AT1G19670/AT1G66880/AT4G18950/AT3G55470/AT5G47180/AT1G10470/AT1G53230/AT1G18740/AT5G20885/AT4G03110/AT5G40780/AT3G28210/AT4G13510/AT2G31070/AT1G22740/AT1G32060/AT5G13180/AT3G18280/AT2G23610/AT1G09340/AT3G50820…	RAV1/AtRLP33/PGDH/HIR3/PAD4/AT1G25400/AT2G28660/BLH1/IAA28/BHLH150/CYP74A/AT2G30930/AT3G01860/MYB51/LFNR2/HMGB9/GID1B/SVP/AT1G28190/CLH1/AT1G66880/AT4G18950/AT3G55470/PVA21/ARR4/TCP3/AT1G18740/AT5G20885/BRN1/LHT1/SAP12/AMT1-1/TCP10/RABG3B/PRK/NAC083/AT3G18280/MES3/CRB/PSBO2/UGT85A1/VPS60.1/CRY1/BAH1/AT3G10260/SOT12/NQR/LCB1/PSBO1/VTC5/MYB30/SAP6/SBPASE/TSO2/ABI1/RCA/ATPD/PSBP1/SAG21	cell death
GO:0006544	BP	13/1562	58/20876	0.000286881	0.00244604	0.00177833	AT2G22330/AT5G42650/AT2G22990/AT1G68530/AT2G35370/AT1G32470/AT1G04640/AT4G15560/AT1G36370/AT5G23820/AT4G04640/AT2G30860/AT3G14310	CYP79B3/CYP74A/SNG1/CUT1/GDH1/GDH3/LIP2/DXS/SHM7/ML3/ATPC1/GSTF9/PME3	glycine metabolic process
GO:0030003	BP	38/1562	282/20876	0.000302276	0.00256231	0.00186286	AT5G44020/AT3G01290/AT1G12740/AT2G29750/AT2G14100/AT5G19250/AT1G30380/AT4G30670/AT5G49760/AT1G77330/AT3G61460/AT5G47770/AT5G40890/AT4G12800/AT1G29280/AT4G21600/AT5G43750/AT2G18980/AT4G13660/AT2G47160/ATCG01040/AT2G20260/AT1G55670/AT4G10380/AT1G03130/AT3G50820/AT3G53420/AT4G08920/AT1G74730/AT1G16880/AT1G60960/AT5G26820/AT5G66570/AT3G06483/AT3G47070/AT1G01620/AT4G21960/AT5G63530	AT5G44020/HIR3/CYP87A2/UGT71C1/CYP705A13/AT5G19250/PSAK/AT4G30670/AT5G49760/AT1G77330/BRH1/FPS1/CLC-A/PSAL/WRKY65/ENDO5/PNSB5/PER16/PRR2/BOR1/CCSA/PSAE2/PSAG/NIP5-1/PSAD2/PSBO2/PIP2-1/CRY1/AT1G74730/ACR11/IRT3/IREG3/PSBO1/PDK/AT3G47070/PIP1-3/PER42/HIPP07	cellular cation homeostasis
GO:0000103	BP	6/1562	14/20876	0.000308764	0.00260219	0.00189185	AT4G39940/AT4G14680/AT4G04610/AT4G35640/AT2G14750/AT2G17640	APK2/APS3/APR1/SAT4/APK1/SAT2	sulfate assimilation
GO:0009259	BP	56/1562	467/20876	0.000314939	0.00263897	0.0019186	AT2G36830/AT2G26640/AT2G13820/AT4G23690/AT5G47770/AT1G64200/AT4G12730/AT4G25870/AT1G76550/AT5G50375/AT4G04040/AT2G04780/AT3G52940/AT5G48545/AT4G34640/AT3G61430/AT3G53420/AT1G76090/AT1G12900/AT1G72150/AT1G75680/AT3G27890/AT5G27390/AT5G56350/AT3G55510/AT3G49240/AT1G01620/AT3G10530/AT5G40650/AT5G60920/AT3G25040/AT2G01570/AT4G05410/AT3G27380/AT1G79150/AT5G39730/AT3G23580/AT1G06040/AT1G20440/AT5G61030…	TIP1-1/KCS11/AT2G13820/DIR6/FPS1/VHA-E3/FLA2/AT4G25870/PFP-ALPHA2/CPI1/PFP-BETA2/FLA7/FK/HINT3/SQS1/PIP1-1/PIP2-1/SMT3/GAPA-2/PATL1/AtGH9B7/NQR/AT5G27390/AT5G56350/RBL/EMB1796/PIP1-3/AT3G10530/SDH2-2/COB/ERD2B/RGA/YAO/SDH2-1/AT1G79150/AIG2LB/RNR2A/BBX24/COR47/RBG3/APX1/ATPC1/HMGB4/APS1/ORF25/AT1G13930/RD19A/AT5G62350/CYSC1/TIF4A-2/RD21A/GSTU19/RACK1C/ATPB/ASP1/ATPE	ribonucleotide metabolic process
GO:0031978	NA	14/1763	71/24998	0.000380703	0.00263954	0.00220407	AT3G10060/AT3G56650/AT3G50820/AT4G15510/AT5G45680/AT1G05385/AT2G26340/AT5G66570/AT3G29240/AT1G51400/AT1G20340/AT4G21280/AT1G06680/AT3G21055	FKBP16-4/PPD6/PSBO2/PPD1/FKBP13/PSB27-2/AT2G26340/PSBO1/AT3G29240/AT1G51400/DRT112/PSBQ1/PSBP1/PSBTN	plastid thylakoid lumen
GO:0009543	NA	14/1763	71/24998	0.000380703	0.00263954	0.00220407	AT3G10060/AT3G56650/AT3G50820/AT4G15510/AT5G45680/AT1G05385/AT2G26340/AT5G66570/AT3G29240/AT1G51400/AT1G20340/AT4G21280/AT1G06680/AT3G21055	FKBP16-4/PPD6/PSBO2/PPD1/FKBP13/PSB27-2/AT2G26340/PSBO1/AT3G29240/AT1G51400/DRT112/PSBQ1/PSBP1/PSBTN	chloroplast thylakoid lumen
GO:0050801	BP	44/1562	343/20876	0.0003204	0.00265422	0.00192968	AT5G44020/AT3G01290/AT1G12740/AT2G29750/AT2G14100/AT5G19250/AT1G30380/AT4G30670/AT5G49760/AT1G77330/AT3G61460/AT5G47770/AT5G40890/AT4G12800/AT1G29280/AT4G21600/AT5G43750/AT2G18980/AT4G13660/AT4G37650/AT2G47160/ATCG01040/AT5G13740/AT2G20260/AT1G55670/AT2G19110/AT4G10380/AT4G39740/AT1G03130/AT3G50820/AT3G53420/AT4G08920/AT1G74730/AT1G16880/AT1G60960/AT5G26820/AT3G47420/AT5G66570/AT3G06483/AT3G47070…	AT5G44020/HIR3/CYP87A2/UGT71C1/CYP705A13/AT5G19250/PSAK/AT4G30670/AT5G49760/AT1G77330/BRH1/FPS1/CLC-A/PSAL/WRKY65/ENDO5/PNSB5/PER16/PRR2/SHR/BOR1/CCSA/ZIF1/PSAE2/PSAG/HMA4/NIP5-1/HCC2/PSAD2/PSBO2/PIP2-1/CRY1/AT1G74730/ACR11/IRT3/IREG3/ATPS3/PSBO1/PDK/AT3G47070/PIP1-3/PER42/DRT112/HIPP07	ion homeostasis
GO:0043269	BP	24/1562	150/20876	0.000320069	0.00265422	0.00192968	AT4G17800/AT2G46740/AT3G54890/AT5G44680/AT2G35260/AT1G68530/AT2G18980/AT3G08940/AT5G40780/AT4G13510/AT4G08920/AT5G35790/AT4G15560/AT1G34000/AT5G02120/AT1G20340/AT4G21280/AT2G47450/AT2G24790/AT2G39730/AT1G06680/AT1G79040/AT4G25050/AT1G60950	AHL23/GULLO5/LHCA1/AT5G44680/AT2G35260/CUT1/PER16/LHCB4.2/LHT1/AMT1-1/CRY1/G6PD1/DXS/OHP2/OHP1/DRT112/PSBQ1/CAO/COL3/RCA/PSBP1/PSBR/ACP4/FD2	regulation of ion transport
GO:0048765	BP	42/1562	323/20876	0.000325284	0.00266441	0.00193708	AT2G29750/AT5G62340/AT3G16370/AT3G14370/AT1G04680/AT3G23050/AT3G49670/AT2G39900/AT4G12730/AT2G01420/AT1G68530/AT4G31600/AT5G03150/AT5G24630/AT3G60630/AT5G01090/AT3G02880/AT1G70370/AT4G22010/AT2G47000/AT1G66470/AT5G11000/AT3G06300/AT1G75750/AT3G53420/AT4G38430/AT1G24100/AT3G13750/AT1G72150/AT1G75680/AT1G75780/AT2G38120/AT1G20090/AT1G01610/AT3G07330/AT4G12420/AT3G29360/AT5G03040/AT5G60920/AT1G20340…	UGT71C1/AT5G62340/APG/WAG2/AT1G04680/IAA7/BAM2/WLIN2A/FLA2/PIN4/CUT1/UTR7/JKD/BIN4/SCL22/AT5G01090/AT3G02880/PGL3/sks4/ABCB4/BHLH83/AT5G11000/P4H2/GASA1/PIP2-1/ROPGEF1/UGT74B1/BGAL1/PATL1/AtGH9B7/TUBB1/AUX1/ARAC4/GPAT4/CSLC6/SKU5/UGD2/iqd2/COB/DRT112/ELP/CYSC1	root hair cell differentiation
GO:0048764	BP	42/1562	323/20876	0.000325284	0.00266441	0.00193708	AT2G29750/AT5G62340/AT3G16370/AT3G14370/AT1G04680/AT3G23050/AT3G49670/AT2G39900/AT4G12730/AT2G01420/AT1G68530/AT4G31600/AT5G03150/AT5G24630/AT3G60630/AT5G01090/AT3G02880/AT1G70370/AT4G22010/AT2G47000/AT1G66470/AT5G11000/AT3G06300/AT1G75750/AT3G53420/AT4G38430/AT1G24100/AT3G13750/AT1G72150/AT1G75680/AT1G75780/AT2G38120/AT1G20090/AT1G01610/AT3G07330/AT4G12420/AT3G29360/AT5G03040/AT5G60920/AT1G20340…	UGT71C1/AT5G62340/APG/WAG2/AT1G04680/IAA7/BAM2/WLIN2A/FLA2/PIN4/CUT1/UTR7/JKD/BIN4/SCL22/AT5G01090/AT3G02880/PGL3/sks4/ABCB4/BHLH83/AT5G11000/P4H2/GASA1/PIP2-1/ROPGEF1/UGT74B1/BGAL1/PATL1/AtGH9B7/TUBB1/AUX1/ARAC4/GPAT4/CSLC6/SKU5/UGD2/iqd2/COB/DRT112/ELP/CYSC1	trichoblast maturation
GO:0072593	BP	47/1562	374/20876	0.000327661	0.00266888	0.00194034	AT3G05660/AT3G52430/AT3G05800/AT5G42650/AT1G18570/AT1G66350/AT1G20020/AT1G76110/AT2G22540/AT5G40010/AT1G19670/AT4G04700/AT1G66880/AT4G33150/AT5G13820/AT1G53230/AT1G60870/AT4G13510/AT2G28200/AT2G31070/AT1G32060/AT1G09340/AT3G50820/AT5G44750/AT3G13750/AT2G03760/AT3G27890/AT5G03630/AT5G66570/AT4G11160/AT3G55800/AT5G14920/AT1G20340/AT2G01570/AT2G39730/AT4G34120/AT5G39730/AT4G09650/AT1G06680/AT1G07890…	AtRLP33/PAD4/BHLH150/CYP74A/MYB51/RGL1/LFNR2/HMGB9/SVP/AATP1/CLH1/CPK27/AT1G66880/AT4G33150/TRP4/TCP3/MEE9/AMT1-1/ZAT5/TCP10/PRK/CRB/PSBO2/REV1/BGAL1/SOT12/NQR/MDAR2/PSBO1/AT4G11160/SBPASE/GASA14/DRT112/RGA/RCA/CBSX2/AIG2LB/ATPD/PSBP1/APX1/ATHB-6/AT1G13930/CYSC1/MDAR4/RD21A/PCO1/AT3G14415	reactive oxygen species metabolic process
GO:0048469	BP	42/1562	324/20876	0.000347333	0.0028134	0.00204541	AT2G29750/AT5G62340/AT3G16370/AT3G14370/AT1G04680/AT3G23050/AT3G49670/AT2G39900/AT4G12730/AT2G01420/AT1G68530/AT4G31600/AT5G03150/AT5G24630/AT3G60630/AT5G01090/AT3G02880/AT1G70370/AT4G22010/AT2G47000/AT1G66470/AT5G11000/AT3G06300/AT1G75750/AT3G53420/AT4G38430/AT1G24100/AT3G13750/AT1G72150/AT1G75680/AT1G75780/AT2G38120/AT1G20090/AT1G01610/AT3G07330/AT4G12420/AT3G29360/AT5G03040/AT5G60920/AT1G20340…	UGT71C1/AT5G62340/APG/WAG2/AT1G04680/IAA7/BAM2/WLIN2A/FLA2/PIN4/CUT1/UTR7/JKD/BIN4/SCL22/AT5G01090/AT3G02880/PGL3/sks4/ABCB4/BHLH83/AT5G11000/P4H2/GASA1/PIP2-1/ROPGEF1/UGT74B1/BGAL1/PATL1/AtGH9B7/TUBB1/AUX1/ARAC4/GPAT4/CSLC6/SKU5/UGD2/iqd2/COB/DRT112/ELP/CYSC1	cell maturation
GO:0016798	MF	53/1514	408/20495	4.24083e-05	0.00284135	0.00245522	AT2G16230/AT3G59850/AT5G56870/AT4G02290/AT4G16260/AT5G18860/AT1G12240/AT1G30080/AT5G55180/AT1G32170/AT3G06770/AT3G60140/AT5G44680/AT5G63800/AT1G80850/AT3G57790/AT1G05590/AT4G25810/AT1G66270/AT4G34840/AT3G07320/AT1G70710/AT2G36310/AT1G65310/AT2G44460/AT3G06500/AT1G70370/AT1G66250/AT5G36890/AT1G66280/AT5G64570/AT3G13750/AT1G75680/AT5G49360/AT3G15720/AT1G65590/AT3G55430/AT4G30270/AT4G30280/AT4G34260…	AT2G16230/AT3G59850/BGAL4/AtGH9B13/AT4G16260/AT5G18860/BFRUCT4/AT1G30080/AT5G55180/XTH30/AT3G06770/BGLU30/AT5G44680/BGAL6/AT1G80850/AT3G57790/HEXO2/XTH23/BGLU21/MTN2/AT3G07320/CEL1/URH1/ATXTH17/BGLU28/INVC/PGL3/AT1G66250/BGLU42/BGLU22/BXL4/BGAL1/AtGH9B7/BXL1/AT3G15720/HEXO3/AT3G55430/XTH24/XTH18/FUC95A/XTH27/BGAL8/BAM9/AtGUS3/XTH9/CINV1/CWINV1/XTH15/XTH16/RFS2/BXL2/DIN10/BGLU23	hydrolase activity, acting on glycosyl bonds
GO:0006546	BP	12/1562	52/20876	0.000365749	0.0029462	0.00214196	AT2G22330/AT5G42650/AT2G22990/AT1G68530/AT2G35370/AT1G32470/AT1G04640/AT4G15560/AT5G23820/AT4G04640/AT2G30860/AT3G14310	CYP79B3/CYP74A/SNG1/CUT1/GDH1/GDH3/LIP2/DXS/ML3/ATPC1/GSTF9/PME3	glycine catabolic process
GO:0015294	MF	22/1514	121/20495	7.01289e-05	0.00352398	0.00304507	AT1G16390/AT1G08920/AT4G36670/AT1G77210/AT3G05400/AT4G36790/AT3G05150/AT2G01420/AT5G44370/AT5G13740/AT3G05160/AT1G71890/AT1G76520/AT5G26340/AT1G11260/AT5G57090/AT2G03590/AT3G47420/AT3G05165/AT3G19930/AT3G18830/AT1G71880	OCT3/ESL1/PLT6/STP14/SUGTL5/AT4G36790/AT3G05150/PIN4/ANTR5/ZIF1/AT3G05160/SUC5/PILS3/STP13/STP1/PIN2/UPS1/ATPS3/AT3G05165/STP4/PLT5/SUC1	solute:cation symporter activity
GO:0015293	MF	22/1514	121/20495	7.01289e-05	0.00352398	0.00304507	AT1G16390/AT1G08920/AT4G36670/AT1G77210/AT3G05400/AT4G36790/AT3G05150/AT2G01420/AT5G44370/AT5G13740/AT3G05160/AT1G71890/AT1G76520/AT5G26340/AT1G11260/AT5G57090/AT2G03590/AT3G47420/AT3G05165/AT3G19930/AT3G18830/AT1G71880	OCT3/ESL1/PLT6/STP14/SUGTL5/AT4G36790/AT3G05150/PIN4/ANTR5/ZIF1/AT3G05160/SUC5/PILS3/STP13/STP1/PIN2/UPS1/ATPS3/AT3G05165/STP4/PLT5/SUC1	symporter activity
GO:0005402	MF	18/1514	90/20495	8.79236e-05	0.00353453	0.00305419	AT1G16390/AT1G08920/AT4G36670/AT1G77210/AT3G05400/AT4G36790/AT3G05150/AT5G44370/AT5G13740/AT3G05160/AT1G71890/AT5G26340/AT1G11260/AT3G47420/AT3G05165/AT3G19930/AT3G18830/AT1G71880	OCT3/ESL1/PLT6/STP14/SUGTL5/AT4G36790/AT3G05150/ANTR5/ZIF1/AT3G05160/SUC5/STP13/STP1/ATPS3/AT3G05165/STP4/PLT5/SUC1	carbohydrate:cation symporter activity
GO:0005351	MF	18/1514	90/20495	8.79236e-05	0.00353453	0.00305419	AT1G16390/AT1G08920/AT4G36670/AT1G77210/AT3G05400/AT4G36790/AT3G05150/AT5G44370/AT5G13740/AT3G05160/AT1G71890/AT5G26340/AT1G11260/AT3G47420/AT3G05165/AT3G19930/AT3G18830/AT1G71880	OCT3/ESL1/PLT6/STP14/SUGTL5/AT4G36790/AT3G05150/ANTR5/ZIF1/AT3G05160/SUC5/STP13/STP1/ATPS3/AT3G05165/STP4/PLT5/SUC1	carbohydrate:proton symporter activity
GO:0007568	BP	24/1562	154/20876	0.000475873	0.00381222	0.00277157	AT3G52430/AT3G49210/AT1G76680/AT5G17860/AT1G67070/AT3G29035/AT3G60140/AT5G13820/AT5G39610/AT5G51640/AT1G69490/AT3G04070/AT5G13180/AT2G23810/AT4G27700/AT4G15415/AT1G74020/AT4G30270/AT4G35770/AT5G37600/AT2G39730/AT5G20250/AT3G48140/AT4G05320	PAD4/AT3G49210/OPR1/CCX1/PMI2/NAC59/BGLU30/TRP4/NAC92/YLS7/NAC029/NAC047/NAC083/TET8/AT4G27700/B'GAMMA/SSL12/XTH24/STR15/GLN1-1/RCA/DIN10/AT3G48140/UBQ10	aging
GO:0071396	BP	47/1562	381/20876	0.000496558	0.00395618	0.00287624	AT2G36830/AT3G52430/AT1G12240/AT3G05800/AT1G02340/AT1G66350/AT1G05575/AT3G63010/AT1G28190/AT4G30610/AT2G27310/AT5G46790/AT3G49670/AT2G30040/AT5G18490/AT4G18950/AT5G39610/AT3G18040/AT4G17500/AT3G06750/AT5G51640/AT3G28210/AT5G54380/AT5G28770/AT2G47000/AT3G10640/AT1G63840/AT5G63470/AT5G67080/AT4G30270/AT3G57450/AT5G55120/AT2G44080/AT3G02140/AT4G00710/AT5G05440/AT4G26080/AT3G07310/AT2G01570/AT1G78300…	TIP1-1/PAD4/BFRUCT4/BHLH150/HFR1/RGL1/AT1G05575/GID1B/AT1G28190/SCPL24/AT2G27310/PYL1/BAM2/MAPKKK14/AT5G18490/AT4G18950/NAC92/MPK9/ERF1A/AT3G06750/YLS7/SAP12/THE1/BZIP63/ABCB4/VPS60.1/AT1G63840/NFYC4/MAPKKK19/XTH24/AT3G57450/VTC5/ARL/AFP4/BSK3/PYL5/ABI1/AT3G07310/RGA/GRF2/ATHB-6/ATHB22/ATHB-5/PEX11E/RACK1C/PYR1/SAG21	cellular response to lipid
GO:0042135	BP	12/1562	54/20876	0.0005289	0.0041459	0.00301416	AT2G22330/AT5G42650/AT2G22990/AT1G68530/AT2G35370/AT1G32470/AT1G04640/AT4G15560/AT5G23820/AT4G04640/AT2G30860/AT3G14310	CYP79B3/CYP74A/SNG1/CUT1/GDH1/GDH3/LIP2/DXS/ML3/ATPC1/GSTF9/PME3	neurotransmitter catabolic process
GO:0009071	BP	12/1562	54/20876	0.0005289	0.0041459	0.00301416	AT2G22330/AT5G42650/AT2G22990/AT1G68530/AT2G35370/AT1G32470/AT1G04640/AT4G15560/AT5G23820/AT4G04640/AT2G30860/AT3G14310	CYP79B3/CYP74A/SNG1/CUT1/GDH1/GDH3/LIP2/DXS/ML3/ATPC1/GSTF9/PME3	serine family amino acid catabolic process
GO:0006457	BP	38/1562	290/20876	0.000525962	0.0041459	0.00301416	AT3G05660/AT3G62570/AT5G64510/AT1G71000/AT4G02100/AT1G59860/AT3G12170/AT3G51910/AT1G70520/AT2G20560/AT2G26150/AT4G12400/AT3G24500/AT4G24240/AT2G47440/AT2G35540/AT1G14200/AT1G17860/AT5G03160/AT1G14360/AT4G21180/AT3G55920/AT5G52640/AT5G51440/AT3G19930/AT5G56000/AT5G55200/AT4G39150/AT1G66070/AT1G74250/AT3G12580/AT1G72070/AT4G36040/AT3G09440/AT1G07890/AT5G06110/AT5G05410/AT3G16420	AtRLP33/AT3G62570/TIN1/AT1G71000/AT4G02100/HSP17.6A/AT3G12170/HSFA7A/CRK2/AT2G20560/HSFA2/HOP3/MBF1C/WRKY7/AT2G47440/AT2G35540/AT1G14200/KTI2/P58IPK/UTR3/ERDJ2B/CYP21-2/HSP90-1/HSP23.5/STP4/HSP90-4/Mge1/AT4G39150/AT1G66070/JJJ1/MED37C/AT1G72070/ATJ11/HSP70-3/APX1/AT5G06110/DREB2A/PBP1	protein folding
GO:0034284	BP	26/1562	174/20876	0.000549753	0.00428631	0.00311625	AT4G23670/AT5G19250/AT1G67070/AT3G15630/AT3G60140/AT4G33150/AT4G12690/AT3G13450/AT4G08790/AT2G23610/AT5G28770/AT3G61430/AT5G57090/AT3G53420/AT1G72730/AT2G35370/AT1G16880/AT5G49450/AT4G35770/AT2G28900/AT5G37600/AT3G49790/AT5G60920/AT4G21960/AT3G61440/AT5G20250	AT4G23670/AT5G19250/PMI2/AT3G15630/BGLU30/AT4G33150/AT4G12690/DIN4/NLP2/MES3/BZIP63/PIP1-1/PIN2/PIP2-1/TIF4A-3/GDH1/ACR11/BZIP1/STR15/OEP161/GLN1-1/AT3G49790/COB/PER42/CYSC1/DIN10	response to monosaccharide
GO:0006873	BP	38/1562	291/20876	0.000562355	0.00436124	0.00317073	AT5G44020/AT3G01290/AT1G12740/AT2G29750/AT2G14100/AT5G19250/AT1G30380/AT4G30670/AT5G49760/AT1G77330/AT3G61460/AT5G47770/AT5G40890/AT4G12800/AT1G29280/AT4G21600/AT5G43750/AT2G18980/AT4G13660/AT2G47160/ATCG01040/AT2G20260/AT1G55670/AT4G10380/AT1G03130/AT3G50820/AT3G53420/AT4G08920/AT1G74730/AT1G16880/AT1G60960/AT5G26820/AT5G66570/AT3G06483/AT3G47070/AT1G01620/AT4G21960/AT5G63530	AT5G44020/HIR3/CYP87A2/UGT71C1/CYP705A13/AT5G19250/PSAK/AT4G30670/AT5G49760/AT1G77330/BRH1/FPS1/CLC-A/PSAL/WRKY65/ENDO5/PNSB5/PER16/PRR2/BOR1/CCSA/PSAE2/PSAG/NIP5-1/PSAD2/PSBO2/PIP2-1/CRY1/AT1G74730/ACR11/IRT3/IREG3/PSBO1/PDK/AT3G47070/PIP1-3/PER42/HIPP07	cellular ion homeostasis
GO:1904030	BP	8/1562	27/20876	0.000590275	0.0044824	0.00325881	AT5G10440/AT1G70210/AT1G15570/AT4G37630/AT3G24810/AT2G23430/AT3G50630/AT5G04470	CYCD4-2/CYCD1-1/CYCA2-3/CYCD5-1/KRP5/KRP1/KRP2/SIM	negative regulation of cyclin-dependent protein kinase activity
GO:1904029	BP	8/1562	27/20876	0.000590275	0.0044824	0.00325881	AT5G10440/AT1G70210/AT1G15570/AT4G37630/AT3G24810/AT2G23430/AT3G50630/AT5G04470	CYCD4-2/CYCD1-1/CYCA2-3/CYCD5-1/KRP5/KRP1/KRP2/SIM	regulation of cyclin-dependent protein kinase activity
GO:0045736	BP	8/1562	27/20876	0.000590275	0.0044824	0.00325881	AT5G10440/AT1G70210/AT1G15570/AT4G37630/AT3G24810/AT2G23430/AT3G50630/AT5G04470	CYCD4-2/CYCD1-1/CYCA2-3/CYCD5-1/KRP5/KRP1/KRP2/SIM	negative regulation of cyclin-dependent protein serine/threonine kinase activity
GO:0000079	BP	8/1562	27/20876	0.000590275	0.0044824	0.00325881	AT5G10440/AT1G70210/AT1G15570/AT4G37630/AT3G24810/AT2G23430/AT3G50630/AT5G04470	CYCD4-2/CYCD1-1/CYCA2-3/CYCD5-1/KRP5/KRP1/KRP2/SIM	regulation of cyclin-dependent protein serine/threonine kinase activity
GO:0009739	NA	25/1562	166/20876	0.000618397	0.00467162	0.00339638	AT2G36830/AT4G15430/AT1G12240/AT1G18570/AT1G66350/AT2G31730/AT3G63010/AT3G49670/AT3G58070/AT3G16350/AT3G06750/AT5G17300/AT1G75750/AT1G22640/AT3G47620/AT4G30270/AT3G28910/AT5G14920/AT3G07310/AT1G70000/AT2G01570/AT4G24660/AT5G67300/AT3G61070/AT2G37640	TIP1-1/AT4G15430/BFRUCT4/MYB51/RGL1/BHLH154/GID1B/BAM2/GIS/AT3G16350/AT3G06750/RVE1/GASA1/MYB3/TCP14/XTH24/MYB30/GASA14/AT3G07310/AT1G70000/RGA/ATHB22/MYB44/PEX11E/EXPA3	response to gibberellin
GO:0044439	CC	7/1763	23/24998	0.00076871	0.00499661	0.00417227	AT2G14860/AT2G42770/AT3G47430/AT1G47750/AT3G58840/AT3G27820/AT3G61070	AT2G14860/AT2G42770/PEX11B/PEX11A/PMD1/MDAR4/PEX11E	peroxisomal part
GO:0044438	CC	7/1763	23/24998	0.00076871	0.00499661	0.00417227	AT2G14860/AT2G42770/AT3G47430/AT1G47750/AT3G58840/AT3G27820/AT3G61070	AT2G14860/AT2G42770/PEX11B/PEX11A/PMD1/MDAR4/PEX11E	microbody part
GO:0010224	BP	18/1562	104/20876	0.00066881	0.00502642	0.00365432	AT2G36750/AT2G24540/AT5G15950/AT2G31380/AT5G23730/AT5G44750/AT3G61220/AT4G14690/AT4G37470/AT5G44110/AT3G52740/AT5G24850/AT1G73650/AT1G51400/AT5G02270/AT3G17609/AT3G22840/AT5G05410	UGT73C1/AFR/SAMDC2/BBX25/RUP2/REV1/AT3G61220/ELIP2/KAI2/ABCI21/BIC1/CRYD/AT1G73650/AT1G51400/ATNAP9/HYH/ELIP1/DREB2A	response to UV-B
GO:2000377	BP	29/1562	205/20876	0.000682168	0.00510052	0.0037082	AT3G05660/AT3G52430/AT3G05800/AT5G42650/AT1G18570/AT1G66350/AT1G20020/AT1G76110/AT2G22540/AT5G40010/AT1G19670/AT4G04700/AT1G66880/AT1G53230/AT4G13510/AT2G31070/AT1G32060/AT1G09340/AT3G50820/AT2G03760/AT3G27890/AT5G66570/AT3G55800/AT5G14920/AT2G01570/AT2G39730/AT4G09650/AT1G06680/AT5G15120	AtRLP33/PAD4/BHLH150/CYP74A/MYB51/RGL1/LFNR2/HMGB9/SVP/AATP1/CLH1/CPK27/AT1G66880/TCP3/AMT1-1/TCP10/PRK/CRB/PSBO2/SOT12/NQR/PSBO1/SBPASE/GASA14/RGA/RCA/ATPD/PSBP1/PCO1	regulation of reactive oxygen species metabolic process
GO:0048878	BP	47/1562	387/20876	0.000699166	0.00520094	0.0037812	AT5G44020/AT3G01290/AT1G12740/AT2G29750/AT2G14100/AT5G19250/AT1G30380/AT4G30670/AT5G49760/AT1G77330/AT3G61460/AT5G47770/AT2G26710/AT5G40890/AT4G12800/AT1G29280/AT4G21600/AT5G43750/AT2G18980/AT4G13660/AT4G37650/AT2G47160/ATCG01040/AT5G13740/AT2G20260/AT1G55670/AT2G19110/AT4G10380/AT4G39740/AT5G28770/AT1G03130/AT3G50820/AT3G53420/AT4G08920/AT1G74730/AT1G16880/AT5G49450/AT1G60960/AT5G26820/AT3G47420…	AT5G44020/HIR3/CYP87A2/UGT71C1/CYP705A13/AT5G19250/PSAK/AT4G30670/AT5G49760/AT1G77330/BRH1/FPS1/CYP734A1/CLC-A/PSAL/WRKY65/ENDO5/PNSB5/PER16/PRR2/SHR/BOR1/CCSA/ZIF1/PSAE2/PSAG/HMA4/NIP5-1/HCC2/BZIP63/PSAD2/PSBO2/PIP2-1/CRY1/AT1G74730/ACR11/BZIP1/IRT3/IREG3/ATPS3/PSBO1/PDK/AT3G47070/PIP1-3/PER42/DRT112/HIPP07	chemical homeostasis
GO:0019682	BP	42/1562	336/20876	0.000737308	0.00545683	0.00396724	AT3G46780/AT2G22330/AT5G42650/AT1G20020/AT2G22990/AT5G43750/AT1G68530/AT5G13730/AT1G14345/AT5G03690/AT5G08050/AT3G59400/AT1G32060/AT5G36120/AT1G09340/AT3G50820/AT3G16000/AT1G03630/AT4G27700/AT2G03420/AT2G35370/AT5G45680/AT3G22210/AT5G35790/AT1G32470/AT5G17170/AT1G05385/AT1G04640/AT4G15560/AT5G45930/AT4G10300/AT3G47430/AT3G55800/AT5G17230/AT1G20340/AT3G23700/AT4G09650/AT4G14890/AT4G04640/AT3G61440…	PTAC16/CYP79B3/CYP74A/LFNR2/SNG1/PNSB5/CUT1/SIGD/AT1G14345/FBA4/AT5G08050/GUN4/PRK/CCB3/CRB/PSBO2/MFP1/PORC/AT4G27700/AT2G03420/GDH1/FKBP13/AT3G22210/G6PD1/GDH3/ENH1/PSB27-2/LIP2/DXS/CHLI2/AT4G10300/PEX11B/SBPASE/PSY/DRT112/AT3G23700/ATPD/FdC2/ATPC1/CYSC1/ACP4/FD1	glyceraldehyde-3-phosphate metabolic process
GO:0034976	BP	44/1562	357/20876	0.000751446	0.00553337	0.00402289	AT3G05660/AT3G01290/AT5G61560/AT3G58120/AT3G52430/AT2G39210/AT1G18390/AT5G64510/AT3G63010/AT2G04305/AT1G70520/AT2G20560/AT5G40780/AT2G26150/AT4G12400/AT3G24500/AT4G24240/AT5G28770/AT2G47240/AT3G06300/AT1G22400/AT1G14200/AT1G17860/AT5G03160/AT3G10640/AT1G14360/AT1G75390/AT5G49450/AT5G51440/AT3G57450/AT4G36990/AT3G19930/AT1G42480/AT1G09560/AT1G66070/AT3G57550/AT4G26080/AT3G12580/AT3G17609/AT5G63790…	AtRLP33/HIR3/AT5G61560/BZIP61/PAD4/AT2G39210/AT1G18390/TIN1/GID1B/AT2G04305/CRK2/AT2G20560/LHT1/HSFA2/HOP3/MBF1C/WRKY7/BZIP63/LACS1/P4H2/UGT85A1/AT1G14200/KTI2/P58IPK/VPS60.1/UTR3/BZIP44/BZIP1/HSP23.5/AT3G57450/HSFB1/STP4/AT1G42480/GLP4/AT1G66070/AGK2/ABI1/MED37C/HYH/ANAC102/APX1/FKBP53/AT4G24920/SAG21	response to endoplasmic reticulum stress
GO:0006949	BP	7/1562	22/20876	0.000811018	0.00594203	0.00432	AT2G28950/AT2G38120/AT5G57170/AT2G19800/AT5G67070/AT2G40610/AT2G37640	EXPA6/AUX1/AT5G57170/MIOX2/RALFL34/EXPA8/EXPA3	syncytium formation
GO:0009746	BP	25/1562	170/20876	0.000881162	0.00642367	0.00467016	AT4G23670/AT5G19250/AT3G15630/AT3G60140/AT4G33150/AT4G12690/AT3G13450/AT4G08790/AT2G23610/AT5G28770/AT3G61430/AT5G57090/AT3G53420/AT1G72730/AT2G35370/AT1G16880/AT5G49450/AT4G35770/AT2G28900/AT5G37600/AT3G49790/AT5G60920/AT4G21960/AT3G61440/AT5G20250	AT4G23670/AT5G19250/AT3G15630/BGLU30/AT4G33150/AT4G12690/DIN4/NLP2/MES3/BZIP63/PIP1-1/PIN2/PIP2-1/TIF4A-3/GDH1/ACR11/BZIP1/STR15/OEP161/GLN1-1/AT3G49790/COB/PER42/CYSC1/DIN10	response to hexose
GO:0071407	BP	47/1562	393/20876	0.00097213	0.00705157	0.00512666	AT3G05660/AT3G52430/AT1G25400/AT2G35940/AT3G05800/AT5G42650/AT1G18570/AT1G66350/AT1G20020/AT1G76110/AT3G63010/AT2G22540/AT5G40010/AT1G28190/AT1G19670/AT4G04700/AT4G30610/AT1G66880/AT4G18950/AT1G53230/AT2G04305/AT4G03110/AT3G28210/AT5G54380/AT4G13510/AT2G31070/AT1G32060/AT1G09340/AT3G50820/AT1G22400/AT3G10640/AT2G03760/AT3G27890/AT5G66570/AT5G55120/AT2G44080/AT4G00710/AT3G55800/AT4G26080/AT2G01570…	AtRLP33/PAD4/AT1G25400/BLH1/BHLH150/CYP74A/MYB51/RGL1/LFNR2/HMGB9/GID1B/SVP/AATP1/AT1G28190/CLH1/CPK27/SCPL24/AT1G66880/AT4G18950/TCP3/AT2G04305/BRN1/SAP12/THE1/AMT1-1/TCP10/PRK/CRB/PSBO2/UGT85A1/VPS60.1/SOT12/NQR/PSBO1/VTC5/ARL/BSK3/SBPASE/ABI1/RGA/RCA/ATPD/GRF2/PSBP1/MYB44/PCO1/SAG21	cellular response to organic cyclic compound
GO:0006631	BP	50/1562	425/20876	0.000982673	0.00709276	0.0051566	AT2G22330/AT3G16370/AT5G42650/AT1G04220/AT5G45950/AT1G76680/AT1G55260/AT2G38920/AT2G45970/AT3G55890/AT1G25450/AT2G22990/ATCG00500/AT1G68530/AT4G37380/AT5G57800/AT4G34250/AT3G09780/AT1G10000/AT5G43760/AT4G27030/AT3G09270/AT1G09340/AT2G47240/AT1G72970/AT1G03630/AT1G65520/AT2G15090/AT2G16280/AT5G45680/AT1G77770/AT3G11580/AT2G39705/AT1G23380/AT1G04640/AT4G15560/AT3G28910/AT3G25540/AT1G01610/AT3G43720…	CYP79B3/APG/CYP74A/KCS2/AT5G45950/OPR1/AT1G55260/RF178/CYP86A8/AT3G55890/KCS5/SNG1/ACCD/CUT1/ELI1/CER3/KCS16/CCR1/AT1G10000/KCS20/FAD4/GSTU8/CRB/LACS1/HTH/PORC/ECI1/KCS8/KCS9/FKBP13/AT1G77770/AT3G11580/RTFL8/KNAT6/LIP2/DXS/MYB30/LAG1/GPAT4/LTPG2/PSY/AT3G51730/LTP5/ECI3/ARF31/GLPK/ATPC1/GSTU19/PEX11E/ACP4	fatty acid metabolic process
GO:0015144	MF	21/1514	121/20495	0.000200493	0.00732712	0.00633137	AT1G16390/AT1G08920/AT4G36670/AT1G77210/AT3G05400/AT4G36790/AT3G05150/AT5G44370/AT5G13740/AT3G46180/AT3G05160/AT1G71890/AT5G26340/AT1G11260/AT5G46110/AT3G47420/AT3G05165/AT3G19930/AT3G18830/AT1G21460/AT1G71880	OCT3/ESL1/PLT6/STP14/SUGTL5/AT4G36790/AT3G05150/ANTR5/ZIF1/UTR5/AT3G05160/SUC5/STP13/STP1/APE2/ATPS3/AT3G05165/STP4/PLT5/SWEET1/SUC1	carbohydrate transmembrane transporter activity
GO:0031977	NA	15/1763	88/24998	0.00118944	0.00749708	0.00626021	AT3G10060/AT3G56650/AT3G50820/AT4G15510/AT5G45680/AT1G05385/AT2G26340/AT5G66570/AT3G29240/AT1G51400/AT1G20340/AT4G21280/AT1G06680/AT3G21055/ATCG00480	FKBP16-4/PPD6/PSBO2/PPD1/FKBP13/PSB27-2/AT2G26340/PSBO1/AT3G29240/AT1G51400/DRT112/PSBQ1/PSBP1/PSBTN/ATPB	thylakoid lumen
GO:0015824	BP	14/1562	74/20876	0.00105151	0.00755224	0.00549065	AT5G47330/AT3G52450/AT5G59510/AT3G03990/AT5G55050/AT5G43190/AT4G35480/AT4G20860/AT1G76520/AT1G65520/AT3G48570/AT1G28250/AT2G39890/AT3G21690	AT5G47330/PUB22/RTFL5/D14/AT5G55050/AT5G43190/ATL45/FAD-OXR/PILS3/ECI1/SEC61G3/AT1G28250/PROT1/DTX40	proline transport
GO:0046686	BP	54/1562	470/20876	0.00109359	0.00781592	0.00568235	AT5G26220/AT2G36830/AT1G76680/AT4G23670/AT3G01860/AT1G67070/AT3G16350/AT3G47600/AT2G19110/AT3G44320/AT4G08790/AT3G09270/AT1G02930/AT3G61430/AT3G53420/AT3G04730/AT1G72150/AT1G22640/AT3G27890/AT5G03630/AT4G36480/AT5G44460/AT1G36370/AT5G56550/AT3G25585/AT5G07440/AT1G35580/AT1G75280/AT1G18330/AT5G60920/AT1G20340/AT4G37260/AT1G70000/AT2G01570/AT3G12580/AT5G39730/AT1G06040/AT1G07590/AT1G20440/AT3G09440…	GGCT2;1/TIP1-1/OPR1/AT4G23670/AT3G01860/PMI2/AT3G16350/MYB94/HMA4/NIT3/NLP2/GSTU8/GSTF6/PIP1-1/PIP2-1/IAA16/PATL1/MYB3/NQR/MDAR2/LCB1/CML43/SHM7/OXS3/AAPT2/GDH2/CINV1/AT1G75280/RVE7/COB/DRT112/MYB73/AT1G70000/RGA/MED37C/AIG2LB/BBX24/AT1G07590/COR47/HSP70-3/APX1/GSTF9/APS1/RHA1B/MYB44/AT1G13930/RD19A/AT5G62350/CYSC1/TIF4A-2/MDAR4/RD21A/GSTU19/ASP1	response to cadmium ion
GO:0015250	MF	10/1514	37/20495	0.000257865	0.00797399	0.00689033	AT2G36830/AT2G37170/AT5G18290/AT4G10380/AT3G61430/AT4G19030/AT3G53420/AT3G04090/AT1G01620/AT4G35100	TIP1-1/PIP2B/SIP1-2/NIP5-1/PIP1-1/NIP1-1/PIP2-1/SIP1-1/PIP1-3/PIP2-7	water channel activity
GO:0005372	MF	10/1514	37/20495	0.000257865	0.00797399	0.00689033	AT2G36830/AT2G37170/AT5G18290/AT4G10380/AT3G61430/AT4G19030/AT3G53420/AT3G04090/AT1G01620/AT4G35100	TIP1-1/PIP2B/SIP1-2/NIP5-1/PIP1-1/NIP1-1/PIP2-1/SIP1-1/PIP1-3/PIP2-7	water transmembrane transporter activity
GO:0030076	NA	7/1763	25/24998	0.00133079	0.00814132	0.00679817	AT3G61470/AT3G54890/AT2G34420/AT5G54270/AT1G61520/AT1G29930/AT1G44575	LHCA2/LHCA1/LHB1B2/LHCB3/LHCA3/LHCB1.3/PSBS	light-harvesting complex
GO:0010054	BP	43/1562	354/20876	0.00114825	0.00816659	0.0059373	AT2G29750/AT5G62340/AT3G16370/AT3G14370/AT1G04680/AT4G30670/AT3G23050/AT3G49670/AT2G39900/AT4G12730/AT2G01420/AT1G68530/AT4G31600/AT5G03150/AT5G24630/AT3G60630/AT5G01090/AT3G02880/AT1G70370/AT4G22010/AT2G47000/AT1G66470/AT5G11000/AT3G06300/AT1G75750/AT3G53420/AT4G38430/AT1G24100/AT3G13750/AT1G72150/AT1G75680/AT1G75780/AT2G38120/AT1G20090/AT1G01610/AT3G07330/AT4G12420/AT3G29360/AT5G03040/AT5G60920…	UGT71C1/AT5G62340/APG/WAG2/AT1G04680/AT4G30670/IAA7/BAM2/WLIN2A/FLA2/PIN4/CUT1/UTR7/JKD/BIN4/SCL22/AT5G01090/AT3G02880/PGL3/sks4/ABCB4/BHLH83/AT5G11000/P4H2/GASA1/PIP2-1/ROPGEF1/UGT74B1/BGAL1/PATL1/AtGH9B7/TUBB1/AUX1/ARAC4/GPAT4/CSLC6/SKU5/UGD2/iqd2/COB/DRT112/ELP/CYSC1	trichoblast differentiation
GO:0009654	NA	5/1763	13/24998	0.00138201	0.00821306	0.00685807	AT3G50820/AT4G15510/AT5G66570/AT4G21280/AT1G06680	PSBO2/PPD1/PSBO1/PSBQ1/PSBP1	photosystem II oxygen evolving complex
GO:0009072	BP	32/1562	242/20876	0.00119544	0.0084609	0.00615127	AT1G17745/AT2G22330/AT1G18590/AT2G46650/AT5G42650/AT4G36670/AT5G49760/AT5G17860/AT5G46790/AT2G22990/AT4G39940/AT1G68530/AT1G73500/AT5G45480/AT3G59400/AT1G69370/AT1G03630/AT1G75750/AT2G05520/AT1G24100/AT2G20630/AT4G27440/AT1G04640/AT4G15560/AT4G15550/AT5G07440/AT4G30530/AT2G46330/AT4G04640/AT2G30860/AT3G14310/AT3G22890	PGDH/CYP79B3/SOT17/CYTB5-C/CYP74A/PLT6/AT5G49760/CCX1/PYL1/SNG1/APK2/CUT1/MKK9/AT5G45480/GUN4/CM3/PORC/GASA1/GRP3/UGT74B1/PPC3-1.2/PORB/LIP2/DXS/UGT75D1/GDH2/GGP1/AGP16/ATPC1/GSTF9/PME3/APS1	aromatic amino acid family metabolic process
GO:0032879	BP	29/1562	213/20876	0.00125915	0.0088688	0.00644782	AT4G17800/AT2G46740/AT3G54890/AT5G44680/AT2G35260/AT5G50440/AT1G68530/AT2G18980/AT3G08940/AT5G40780/AT4G13510/AT5G55910/AT4G08920/AT3G13750/AT5G35790/AT4G15560/AT1G34000/AT5G02120/AT1G20340/AT4G21280/AT2G47450/AT2G01570/AT2G24790/AT2G39730/AT1G06680/AT3G61440/AT1G79040/AT4G25050/AT1G60950	AHL23/GULLO5/LHCA1/AT5G44680/AT2G35260/MEMB12/CUT1/PER16/LHCB4.2/LHT1/AMT1-1/D6PK/CRY1/BGAL1/G6PD1/DXS/OHP2/OHP1/DRT112/PSBQ1/CAO/RGA/COL3/RCA/PSBP1/CYSC1/PSBR/ACP4/FD2	regulation of localization
GO:0048366	NA	50/1562	430/20876	0.00126729	0.00888321	0.0064583	AT1G13260/AT3G52430/AT3G05800/AT1G76680/AT3G14370/AT2G36120/AT1G76110/AT2G22540/AT4G37750/AT3G29035/AT3G61970/AT4G01540/AT1G55370/AT5G67420/AT1G53230/AT5G39610/AT3G17040/AT3G61630/AT4G37650/AT4G19985/AT5G51640/AT1G69490/AT4G31820/AT5G54630/AT3G59400/AT2G31070/AT2G26580/AT3G56650/AT5G13180/AT2G46310/AT4G17810/AT5G36120/AT1G09340/AT2G23430/AT3G50820/AT4G00850/AT1G03630/AT4G30340/AT4G24090/AT1G17840…	RAV1/PAD4/BHLH150/OPR1/WAG2/DOT1/HMGB9/SVP/ANT/NAC59/NGA2/NAC68/NDF5/LBD37/TCP3/NAC92/HCF107/CRF6/SHR/AT4G19985/YLS7/NAC029/NPY1/AT5G54630/GUN4/TCP10/YAB5/PPD6/NAC083/CRF5/AT4G17810/CCB3/CRB/KRP1/PSBO2/GIF3/PORC/DGK7/AT4G24090/ABCG11/PORB/PSBO1/DXS/GLN1-1/EMB1796/DRT112/RCA/ATPC1/AT3G48140/AVP1	leaf development
GO:0042542	BP	27/1562	194/20876	0.00131162	0.00914997	0.00665224	AT3G05660/AT4G37610/AT5G64510/AT1G71000/AT3G51910/AT1G70520/AT2G20560/AT2G26150/AT1G18150/AT4G12400/AT3G24500/AT4G24240/AT4G11660/AT1G14200/AT1G17860/AT5G03160/AT1G14360/AT5G52640/AT5G51440/AT4G21870/AT3G19930/AT1G35580/AT1G66070/AT3G12580/AT3G09440/AT1G07890/AT5G05410	AtRLP33/BT5/TIN1/AT1G71000/HSFA7A/CRK2/AT2G20560/HSFA2/MPK8/HOP3/MBF1C/WRKY7/HSFB2B/AT1G14200/KTI2/P58IPK/UTR3/HSP90-1/HSP23.5/HSP15.4/STP4/CINV1/AT1G66070/MED37C/HSP70-3/APX1/DREB2A	response to hydrogen peroxide
GO:0051049	BP	25/1562	175/20876	0.0013417	0.00931522	0.00677238	AT4G17800/AT2G46740/AT3G54890/AT5G44680/AT2G35260/AT5G50440/AT1G68530/AT2G18980/AT3G08940/AT5G40780/AT4G13510/AT4G08920/AT5G35790/AT4G15560/AT1G34000/AT5G02120/AT1G20340/AT4G21280/AT2G47450/AT2G24790/AT2G39730/AT1G06680/AT1G79040/AT4G25050/AT1G60950	AHL23/GULLO5/LHCA1/AT5G44680/AT2G35260/MEMB12/CUT1/PER16/LHCB4.2/LHT1/AMT1-1/CRY1/G6PD1/DXS/OHP2/OHP1/DRT112/PSBQ1/CAO/COL3/RCA/PSBP1/PSBR/ACP4/FD2	regulation of transport
GO:0034660	BP	43/1562	358/20876	0.00143323	0.00990356	0.00720012	AT3G46780/AT3G25690/AT1G20020/AT1G52230/AT4G12800/AT3G54890/AT3G17040/AT3G08940/AT3G59400/AT1G32060/AT4G28750/AT1G09340/AT3G50820/AT3G16000/AT1G04635/AT1G03630/AT1G12900/AT2G35370/AT1G32470/AT5G17170/AT5G66570/AT1G04640/AT1G52220/AT4G02770/AT1G43860/AT3G47070/AT3G55800/AT2G29540/AT1G44575/AT3G04770/AT2G32230/AT1G67740/AT4G21280/AT3G23700/AT2G30570/AT4G09650/AT4G14890/AT1G06680/AT4G04640/AT3G21055…	PTAC16/CHUP1/LFNR2/PSAH2/PSAL/LHCA1/HCF107/LHCB4.2/GUN4/PRK/PSAE1/CRB/PSBO2/MFP1/EMB1687/PORC/GAPA-2/GDH1/GDH3/ENH1/PSBO1/LIP2/CURT1C/PSAD1/AT1G43860/AT3G47070/SBPASE/ATRPC14/PSBS/RPSAb/PRORP1/PSBY/PSBQ1/AT3G23700/PSBW/ATPD/FdC2/PSBP1/ATPC1/PSBTN/HMGB4/AT2G26500/ACP4	ncRNA metabolic process
GO:0009765	NA	7/1562	24/20876	0.0014419	0.00991646	0.0072095	ATCG00340/AT3G61470/AT3G54890/AT2G34420/AT5G57030/ATCG00270/ATCG00080	PSAB/LHCA2/LHCA1/LHB1B2/LUT2/PSBD/PSBI	photosynthesis, light harvesting
GO:0055085	BP	46/1562	390/20876	0.00145374	0.00995094	0.00723456	AT1G28010/AT2G36830/AT4G17800/AT1G08920/AT1G08960/AT5G17860/AT2G46740/AT1G64200/AT3G54890/AT5G44680/AT2G35260/AT4G15230/AT1G68530/AT2G18980/AT3G08940/AT4G31600/AT5G26340/AT1G11260/AT5G46110/AT3G53420/AT4G08920/AT5G49630/AT4G39390/AT5G35790/AT4G15560/AT1G34000/AT2G28900/AT5G02120/AT3G51730/AT1G20340/AT4G21280/AT2G47450/AT2G24790/AT2G39730/AT4G30190/AT1G06680/AT4G04640/AT2G02040/ATMG00640/AT1G79040…	ABCB14/TIP1-1/AHL23/ESL1/CCX5/CCX1/GULLO5/VHA-E3/LHCA1/AT5G44680/AT2G35260/ABCG30/CUT1/PER16/LHCB4.2/UTR7/STP13/STP1/APE2/PIP2-1/CRY1/AAP6/ATNST-KT1/G6PD1/DXS/OHP2/OEP161/OHP1/AT3G51730/DRT112/PSBQ1/CAO/COL3/RCA/HA2/PSBP1/ATPC1/NPF8.3/ORF25/PSBR/ACP4/FD2/ATPB/YCF1.2/AVP1/ATPE	transmembrane transport
GO:0034605	BP	6/1562	18/20876	0.00147118	0.0100233	0.00728717	AT5G07100/AT1G21910/AT2G26150/AT1G43160/AT4G14690/AT3G22840	WRKY26/ERF012/HSFA2/RAP2-6/ELIP2/ELIP1	cellular response to heat
GO:0006084	BP	15/1562	85/20876	0.00148629	0.0100791	0.00732775	AT2G26640/AT2G13820/AT4G23690/AT5G47770/AT4G12730/AT4G25870/AT5G50375/AT2G04780/AT3G52940/AT4G34640/AT1G76090/AT1G75680/AT1G01620/AT3G25040/AT2G17560	KCS11/AT2G13820/DIR6/FPS1/FLA2/AT4G25870/CPI1/FLA7/FK/SQS1/SMT3/AtGH9B7/PIP1-3/ERD2B/HMGB4	acetyl-CoA metabolic process
GO:1900750	MF	5/1514	10/20495	0.000401907	0.0100979	0.00872561	AT1G02930/AT2G47730/AT2G29450/AT2G30860/AT1G78380	GSTF6/GSTF8/GSTU5/GSTF9/GSTU19	oligopeptide binding
GO:0072341	MF	5/1514	10/20495	0.000401907	0.0100979	0.00872561	AT1G02930/AT2G47730/AT2G29450/AT2G30860/AT1G78380	GSTF6/GSTF8/GSTU5/GSTF9/GSTU19	modified amino acid binding
GO:0043295	MF	5/1514	10/20495	0.000401907	0.0100979	0.00872561	AT1G02930/AT2G47730/AT2G29450/AT2G30860/AT1G78380	GSTF6/GSTF8/GSTU5/GSTF9/GSTU19	glutathione binding
GO:0010310	BP	26/1562	186/20876	0.00149677	0.0101032	0.00734526	AT3G05660/AT3G52430/AT3G05800/AT5G42650/AT1G18570/AT1G20020/AT1G76110/AT2G22540/AT5G40010/AT1G19670/AT4G04700/AT1G66880/AT1G53230/AT4G13510/AT2G31070/AT1G32060/AT1G09340/AT3G50820/AT2G03760/AT3G27890/AT5G66570/AT3G55800/AT2G39730/AT4G09650/AT1G06680/AT5G15120	AtRLP33/PAD4/BHLH150/CYP74A/MYB51/LFNR2/HMGB9/SVP/AATP1/CLH1/CPK27/AT1G66880/TCP3/AMT1-1/TCP10/PRK/CRB/PSBO2/SOT12/NQR/PSBO1/SBPASE/RCA/ATPD/PSBP1/PCO1	regulation of hydrogen peroxide metabolic process
GO:0010583	NA	22/1562	148/20876	0.0015134	0.0101684	0.00739266	AT4G17800/AT3G49210/AT1G18390/AT1G27140/AT1G17180/AT3G06770/AT4G12730/AT4G20860/AT3G28210/AT1G70710/AT5G12110/AT3G09270/AT3G43800/AT5G23860/AT2G47000/AT1G17190/AT3G04730/AT4G32070/AT3G15720/AT4G36990/AT5G55200/AT1G78380	AHL23/AT3G49210/AT1G18390/GSTU14/GSTU25/AT3G06770/FLA2/FAD-OXR/SAP12/CEL1/AT5G12110/GSTU8/GSTU27/TUBB8/ABCB4/GSTU26/IAA16/Phox4/AT3G15720/HSFB1/Mge1/GSTU19	response to cyclopentenone
GO:0015804	BP	14/1562	77/20876	0.00157007	0.0105007	0.00763429	AT5G47330/AT3G52450/AT5G59510/AT3G03990/AT5G55050/AT5G43190/AT4G35480/AT4G20860/AT1G76520/AT1G65520/AT3G48570/AT1G28250/AT2G39890/AT3G21690	AT5G47330/PUB22/RTFL5/D14/AT5G55050/AT5G43190/ATL45/FAD-OXR/PILS3/ECI1/SEC61G3/AT1G28250/PROT1/DTX40	neutral amino acid transport
GO:0009269	NA	9/1562	38/20876	0.00160567	0.0106898	0.00777171	AT2G36830/AT3G23050/AT4G19120/AT1G20450/AT3G53420/AT2G05520/AT2G46140/AT2G22430/AT4G39090	TIP1-1/IAA7/ERD3/ERD10/PIP2-1/GRP3/AT2G46140/ATHB-6/RD19A	response to desiccation
GO:0042133	BP	13/1562	69/20876	0.00162997	0.0107534	0.00781794	AT2G22330/AT5G42650/AT2G22990/AT1G68530/AT2G35370/AT1G32470/AT1G04640/AT4G15560/AT1G36370/AT5G23820/AT4G04640/AT2G30860/AT3G14310	CYP79B3/CYP74A/SNG1/CUT1/GDH1/GDH3/LIP2/DXS/SHM7/ML3/ATPC1/GSTF9/PME3	neurotransmitter metabolic process
GO:0001505	BP	13/1562	69/20876	0.00162997	0.0107534	0.00781794	AT2G22330/AT5G42650/AT2G22990/AT1G68530/AT2G35370/AT1G32470/AT1G04640/AT4G15560/AT1G36370/AT5G23820/AT4G04640/AT2G30860/AT3G14310	CYP79B3/CYP74A/SNG1/CUT1/GDH1/GDH3/LIP2/DXS/SHM7/ML3/ATPC1/GSTF9/PME3	regulation of neurotransmitter levels
GO:0008509	MF	31/1514	222/20495	0.000458418	0.0108402	0.00936705	AT5G02170/AT5G04770/AT3G16180/AT3G15990/AT5G40890/AT1G23090/AT1G78000/AT5G49890/AT5G04160/AT5G44370/AT1G12500/AT5G56450/AT2G47160/AT4G26180/AT4G31600/AT5G40780/AT4G10380/AT1G71890/AT1G08230/AT5G02180/AT1G44100/AT5G46110/AT4G19030/AT1G14360/AT5G49630/AT2G39130/AT1G17840/AT3G26570/AT2G38120/AT2G39890/AT2G28900	AVT1E/CAT6/NPF1.1/SULTR3;4/CLC-A/SULTR3;3/SULTR1;2/CLC-C/UUAT1/ANTR5/AT1G12500/AT5G56450/BOR1/COAC2/UTR7/LHT1/NIP5-1/SUC5/GAT1/AVT1D/AAP5/APE2/NIP1-1/UTR3/AAP6/AVT1C/ABCG11/PHT2;1/AUX1/PROT1/OEP161	anion transmembrane transporter activity
GO:0046700	BP	55/1562	490/20876	0.00168042	0.0110363	0.00802363	AT1G17745/AT2G36830/AT2G22330/AT1G18590/AT5G18860/AT2G46650/AT5G42650/AT4G36670/AT5G49760/AT1G19670/AT5G46790/AT4G39940/AT1G68290/AT4G21600/AT1G73500/AT5G45480/AT1G76550/AT2G22090/AT2G36310/AT4G04040/AT3G13040/AT5G26940/AT1G75750/AT3G61430/AT3G53420/AT1G12900/AT2G05520/AT1G24100/AT1G72150/AT5G55040/AT2G20630/AT3G27890/AT4G01660/AT5G56350/AT3G14067/AT4G30530/AT5G60920/AT2G46330/AT2G01570/AT3G30775…	PGDH/TIP1-1/CYP79B3/SOT17/AT5G18860/CYTB5-C/CYP74A/PLT6/AT5G49760/CLH1/PYL1/APK2/ENDO2/ENDO5/MKK9/AT5G45480/PFP-ALPHA2/UBA1A/URH1/PFP-BETA2/PHL6/DPD1/GASA1/PIP1-1/PIP2-1/GAPA-2/GRP3/UGT74B1/PATL1/AT5G55040/PPC3-1.2/NQR/ABC1/AT5G56350/SBT1.4/GGP1/COB/AGP16/RGA/POX1/AT5G28050/AIG2LB/BBX24/COR47/APX1/GSTF9/PME3/APS1/AT1G13930/RD19A/AT5G62350/CYSC1/TIF4A-2/RD21A/GSTU19	heterocycle catabolic process
GO:0051193	BP	28/1562	208/20876	0.00179398	0.0117292	0.00852743	AT3G05660/AT3G52430/AT3G05800/AT5G42650/AT1G18570/AT1G20020/AT1G76110/AT2G22540/AT5G40010/AT1G19670/AT4G04700/AT1G66880/AT1G53230/AT4G13510/AT2G31070/AT1G32060/AT1G09340/AT3G50820/AT4G14690/AT2G03760/AT3G27890/AT5G66570/AT3G55800/AT2G39730/AT4G09650/AT3G22840/AT1G06680/AT5G15120	AtRLP33/PAD4/BHLH150/CYP74A/MYB51/LFNR2/HMGB9/SVP/AATP1/CLH1/CPK27/AT1G66880/TCP3/AMT1-1/TCP10/PRK/CRB/PSBO2/ELIP2/SOT12/NQR/PSBO1/SBPASE/RCA/ATPD/ELIP1/PSBP1/PCO1	regulation of cofactor metabolic process
GO:0046034	BP	30/1562	229/20876	0.00193253	0.0124288	0.00903604	AT2G36830/AT1G64200/AT1G76550/AT4G04040/AT3G61430/AT3G53420/AT1G12900/AT1G72150/AT3G27890/AT5G56350/AT5G40650/AT5G60920/AT2G01570/AT3G27380/AT5G39730/AT1G06040/AT1G20440/AT1G07890/AT4G04640/AT3G22890/ATMG00640/AT1G13930/AT4G39090/AT5G62350/AT3G61440/AT1G54270/AT1G47128/AT1G78380/ATCG00480/ATCG00470	TIP1-1/VHA-E3/PFP-ALPHA2/PFP-BETA2/PIP1-1/PIP2-1/GAPA-2/PATL1/NQR/AT5G56350/SDH2-2/COB/RGA/SDH2-1/AIG2LB/BBX24/COR47/APX1/ATPC1/APS1/ORF25/AT1G13930/RD19A/AT5G62350/CYSC1/TIF4A-2/RD21A/GSTU19/ATPB/ATPE	ATP metabolic process
GO:0009863	NA	42/1562	353/20876	0.00193508	0.0124288	0.00903604	AT3G05660/AT3G52430/AT1G25400/AT2G35940/AT3G05800/AT5G42650/AT1G18570/AT1G66350/AT1G20020/AT1G76110/AT3G63010/AT2G22540/AT5G40010/AT1G28190/AT1G19670/AT4G04700/AT1G66880/AT4G18950/AT1G53230/AT2G04305/AT4G03110/AT3G28210/AT4G13510/AT2G31070/AT1G32060/AT1G09340/AT3G50820/AT1G22400/AT3G10640/AT2G03760/AT3G27890/AT5G66570/AT5G55120/AT3G55800/AT4G26080/AT2G01570/AT2G39730/AT4G09650/AT1G06680/AT5G67300…	AtRLP33/PAD4/AT1G25400/BLH1/BHLH150/CYP74A/MYB51/RGL1/LFNR2/HMGB9/GID1B/SVP/AATP1/AT1G28190/CLH1/CPK27/AT1G66880/AT4G18950/TCP3/AT2G04305/BRN1/SAP12/AMT1-1/TCP10/PRK/CRB/PSBO2/UGT85A1/VPS60.1/SOT12/NQR/PSBO1/VTC5/SBPASE/ABI1/RGA/RCA/ATPD/PSBP1/MYB44/PCO1/SAG21	salicylic acid mediated signaling pathway
GO:0009205	BP	30/1562	229/20876	0.00193253	0.0124288	0.00903604	AT2G36830/AT1G64200/AT1G76550/AT4G04040/AT3G61430/AT3G53420/AT1G12900/AT1G72150/AT3G27890/AT5G56350/AT5G40650/AT5G60920/AT2G01570/AT3G27380/AT5G39730/AT1G06040/AT1G20440/AT1G07890/AT4G04640/AT3G22890/ATMG00640/AT1G13930/AT4G39090/AT5G62350/AT3G61440/AT1G54270/AT1G47128/AT1G78380/ATCG00480/ATCG00470	TIP1-1/VHA-E3/PFP-ALPHA2/PFP-BETA2/PIP1-1/PIP2-1/GAPA-2/PATL1/NQR/AT5G56350/SDH2-2/COB/RGA/SDH2-1/AIG2LB/BBX24/COR47/APX1/ATPC1/APS1/ORF25/AT1G13930/RD19A/AT5G62350/CYSC1/TIF4A-2/RD21A/GSTU19/ATPB/ATPE	purine ribonucleoside triphosphate metabolic process
GO:0009199	BP	30/1562	229/20876	0.00193253	0.0124288	0.00903604	AT2G36830/AT1G64200/AT1G76550/AT4G04040/AT3G61430/AT3G53420/AT1G12900/AT1G72150/AT3G27890/AT5G56350/AT5G40650/AT5G60920/AT2G01570/AT3G27380/AT5G39730/AT1G06040/AT1G20440/AT1G07890/AT4G04640/AT3G22890/ATMG00640/AT1G13930/AT4G39090/AT5G62350/AT3G61440/AT1G54270/AT1G47128/AT1G78380/ATCG00480/ATCG00470	TIP1-1/VHA-E3/PFP-ALPHA2/PFP-BETA2/PIP1-1/PIP2-1/GAPA-2/PATL1/NQR/AT5G56350/SDH2-2/COB/RGA/SDH2-1/AIG2LB/BBX24/COR47/APX1/ATPC1/APS1/ORF25/AT1G13930/RD19A/AT5G62350/CYSC1/TIF4A-2/RD21A/GSTU19/ATPB/ATPE	ribonucleoside triphosphate metabolic process
GO:0050790	BP	27/1562	200/20876	0.00205588	0.0130586	0.00949393	AT5G10440/AT4G23690/AT5G46790/AT1G70210/AT1G15570/AT3G17040/AT4G37630/AT3G24810/AT3G59400/AT5G64620/AT5G36120/AT1G09340/AT2G23430/AT1G03630/AT4G27700/AT3G50630/AT2G35370/AT1G53880/AT1G52220/AT1G43560/AT3G55800/AT1G44575/AT5G04470/AT4G04640/AT5G28500/AT4G17870/AT3G16420	CYCD4-2/DIR6/PYL1/CYCD1-1/CYCA2-3/HCF107/CYCD5-1/KRP5/GUN4/C/VIF2/CCB3/CRB/KRP1/PORC/AT4G27700/KRP2/GDH1/AT1G53880/CURT1C/Aty2/SBPASE/PSBS/SIM/ATPC1/RAF1.1/PYR1/PBP1	regulation of catalytic activity
GO:0009206	BP	28/1562	210/20876	0.00206896	0.0130586	0.00949393	AT2G36830/AT1G64200/AT1G76550/AT4G04040/AT3G61430/AT3G53420/AT1G12900/AT1G72150/AT3G27890/AT5G56350/AT5G60920/AT2G01570/AT5G39730/AT1G06040/AT1G20440/AT1G07890/AT4G04640/AT3G22890/ATMG00640/AT1G13930/AT4G39090/AT5G62350/AT3G61440/AT1G54270/AT1G47128/AT1G78380/ATCG00480/ATCG00470	TIP1-1/VHA-E3/PFP-ALPHA2/PFP-BETA2/PIP1-1/PIP2-1/GAPA-2/PATL1/NQR/AT5G56350/COB/RGA/AIG2LB/BBX24/COR47/APX1/ATPC1/APS1/ORF25/AT1G13930/RD19A/AT5G62350/CYSC1/TIF4A-2/RD21A/GSTU19/ATPB/ATPE	purine ribonucleoside triphosphate biosynthetic process
GO:0009201	BP	28/1562	210/20876	0.00206896	0.0130586	0.00949393	AT2G36830/AT1G64200/AT1G76550/AT4G04040/AT3G61430/AT3G53420/AT1G12900/AT1G72150/AT3G27890/AT5G56350/AT5G60920/AT2G01570/AT5G39730/AT1G06040/AT1G20440/AT1G07890/AT4G04640/AT3G22890/ATMG00640/AT1G13930/AT4G39090/AT5G62350/AT3G61440/AT1G54270/AT1G47128/AT1G78380/ATCG00480/ATCG00470	TIP1-1/VHA-E3/PFP-ALPHA2/PFP-BETA2/PIP1-1/PIP2-1/GAPA-2/PATL1/NQR/AT5G56350/COB/RGA/AIG2LB/BBX24/COR47/APX1/ATPC1/APS1/ORF25/AT1G13930/RD19A/AT5G62350/CYSC1/TIF4A-2/RD21A/GSTU19/ATPB/ATPE	ribonucleoside triphosphate biosynthetic process
GO:0006754	BP	28/1562	210/20876	0.00206896	0.0130586	0.00949393	AT2G36830/AT1G64200/AT1G76550/AT4G04040/AT3G61430/AT3G53420/AT1G12900/AT1G72150/AT3G27890/AT5G56350/AT5G60920/AT2G01570/AT5G39730/AT1G06040/AT1G20440/AT1G07890/AT4G04640/AT3G22890/ATMG00640/AT1G13930/AT4G39090/AT5G62350/AT3G61440/AT1G54270/AT1G47128/AT1G78380/ATCG00480/ATCG00470	TIP1-1/VHA-E3/PFP-ALPHA2/PFP-BETA2/PIP1-1/PIP2-1/GAPA-2/PATL1/NQR/AT5G56350/COB/RGA/AIG2LB/BBX24/COR47/APX1/ATPC1/APS1/ORF25/AT1G13930/RD19A/AT5G62350/CYSC1/TIF4A-2/RD21A/GSTU19/ATPB/ATPE	ATP biosynthetic process
GO:0010053	BP	43/1562	365/20876	0.00208271	0.0130888	0.00951584	AT2G29750/AT5G62340/AT3G16370/AT3G14370/AT1G04680/AT4G30670/AT3G23050/AT3G49670/AT2G39900/AT4G12730/AT2G01420/AT1G68530/AT4G31600/AT5G03150/AT5G24630/AT3G60630/AT5G01090/AT3G02880/AT1G70370/AT4G22010/AT2G47000/AT1G66470/AT5G11000/AT3G06300/AT1G75750/AT3G53420/AT4G38430/AT1G24100/AT3G13750/AT1G72150/AT1G75680/AT1G75780/AT2G38120/AT1G20090/AT1G01610/AT3G07330/AT4G12420/AT3G29360/AT5G03040/AT5G60920…	UGT71C1/AT5G62340/APG/WAG2/AT1G04680/AT4G30670/IAA7/BAM2/WLIN2A/FLA2/PIN4/CUT1/UTR7/JKD/BIN4/SCL22/AT5G01090/AT3G02880/PGL3/sks4/ABCB4/BHLH83/AT5G11000/P4H2/GASA1/PIP2-1/ROPGEF1/UGT74B1/BGAL1/PATL1/AtGH9B7/TUBB1/AUX1/ARAC4/GPAT4/CSLC6/SKU5/UGD2/iqd2/COB/DRT112/ELP/CYSC1	root epidermal cell differentiation
GO:0071446	NA	42/1562	355/20876	0.00215191	0.0134656	0.00978983	AT3G05660/AT3G52430/AT1G25400/AT2G35940/AT3G05800/AT5G42650/AT1G18570/AT1G66350/AT1G20020/AT1G76110/AT3G63010/AT2G22540/AT5G40010/AT1G28190/AT1G19670/AT4G04700/AT1G66880/AT4G18950/AT1G53230/AT2G04305/AT4G03110/AT3G28210/AT4G13510/AT2G31070/AT1G32060/AT1G09340/AT3G50820/AT1G22400/AT3G10640/AT2G03760/AT3G27890/AT5G66570/AT5G55120/AT3G55800/AT4G26080/AT2G01570/AT2G39730/AT4G09650/AT1G06680/AT5G67300…	AtRLP33/PAD4/AT1G25400/BLH1/BHLH150/CYP74A/MYB51/RGL1/LFNR2/HMGB9/GID1B/SVP/AATP1/AT1G28190/CLH1/CPK27/AT1G66880/AT4G18950/TCP3/AT2G04305/BRN1/SAP12/AMT1-1/TCP10/PRK/CRB/PSBO2/UGT85A1/VPS60.1/SOT12/NQR/PSBO1/VTC5/SBPASE/ABI1/RGA/RCA/ATPD/PSBP1/MYB44/PCO1/SAG21	cellular response to salicylic acid stimulus
GO:0046983	MF	20/1514	122/20495	0.000605292	0.0135182	0.0116811	AT2G35940/AT1G24625/AT5G46790/AT5G42750/AT5G39610/AT3G57230/AT3G09780/AT5G03150/AT5G28770/AT4G08920/AT1G75390/AT5G49450/AT1G17840/AT3G06483/AT1G30970/AT3G62420/AT2G18160/AT5G65310/AT4G17870/AT3G09260	BLH1/ZFP7/PYL1/BKI1/NAC92/AGL16/CCR1/JKD/BZIP63/CRY1/BZIP44/BZIP1/ABCG11/PDK/SUF4/BZIP53/BZIP2/ATHB-5/PYR1/BGLU23	protein dimerization activity
GO:1901361	BP	55/1562	496/20876	0.00219798	0.0136951	0.00995665	AT1G17745/AT2G36830/AT2G22330/AT1G18590/AT5G18860/AT2G46650/AT5G42650/AT4G36670/AT5G49760/AT1G19670/AT5G46790/AT4G39940/AT1G68290/AT4G21600/AT1G73500/AT5G45480/AT1G76550/AT2G22090/AT2G36310/AT4G04040/AT3G13040/AT5G26940/AT1G75750/AT3G61430/AT3G53420/AT1G12900/AT2G05520/AT1G24100/AT1G72150/AT5G55040/AT2G20630/AT3G27890/AT4G01660/AT5G56350/AT3G14067/AT4G30530/AT5G60920/AT2G46330/AT2G01570/AT3G30775…	PGDH/TIP1-1/CYP79B3/SOT17/AT5G18860/CYTB5-C/CYP74A/PLT6/AT5G49760/CLH1/PYL1/APK2/ENDO2/ENDO5/MKK9/AT5G45480/PFP-ALPHA2/UBA1A/URH1/PFP-BETA2/PHL6/DPD1/GASA1/PIP1-1/PIP2-1/GAPA-2/GRP3/UGT74B1/PATL1/AT5G55040/PPC3-1.2/NQR/ABC1/AT5G56350/SBT1.4/GGP1/COB/AGP16/RGA/POX1/AT5G28050/AIG2LB/BBX24/COR47/APX1/GSTF9/PME3/APS1/AT1G13930/RD19A/AT5G62350/CYSC1/TIF4A-2/RD21A/GSTU19	organic cyclic compound catabolic process
GO:0009144	BP	30/1562	231/20876	0.00221018	0.0137125	0.00996934	AT2G36830/AT1G64200/AT1G76550/AT4G04040/AT3G61430/AT3G53420/AT1G12900/AT1G72150/AT3G27890/AT5G56350/AT5G40650/AT5G60920/AT2G01570/AT3G27380/AT5G39730/AT1G06040/AT1G20440/AT1G07890/AT4G04640/AT3G22890/ATMG00640/AT1G13930/AT4G39090/AT5G62350/AT3G61440/AT1G54270/AT1G47128/AT1G78380/ATCG00480/ATCG00470	TIP1-1/VHA-E3/PFP-ALPHA2/PFP-BETA2/PIP1-1/PIP2-1/GAPA-2/PATL1/NQR/AT5G56350/SDH2-2/COB/RGA/SDH2-1/AIG2LB/BBX24/COR47/APX1/ATPC1/APS1/ORF25/AT1G13930/RD19A/AT5G62350/CYSC1/TIF4A-2/RD21A/GSTU19/ATPB/ATPE	purine nucleoside triphosphate metabolic process
GO:0048585	BP	43/1562	367/20876	0.00230993	0.0142707	0.0103751	AT3G05660/AT3G52430/AT1G25400/AT3G05800/AT5G42650/AT1G18570/AT1G66350/AT1G20020/AT1G76110/AT4G24580/AT5G15850/AT3G63010/AT2G22540/AT1G19670/AT1G66880/AT1G53230/AT2G04305/AT4G29140/AT2G31070/AT1G32060/AT5G48890/AT1G09340/AT3G50820/AT4G15415/AT4G30340/AT2G03760/AT3G27890/AT5G66570/AT3G02140/AT3G18830/AT3G55800/AT1G15670/AT3G59940/AT4G26080/AT2G01570/AT2G39730/AT4G09650/AT3G15210/AT1G06680/AT5G18650…	AtRLP33/PAD4/AT1G25400/BHLH150/CYP74A/MYB51/RGL1/LFNR2/HMGB9/REN1/COL1/GID1B/SVP/CLH1/AT1G66880/TCP3/AT2G04305/DTX51/TCP10/PRK/LATE/CRB/PSBO2/B'GAMMA/DGK7/SOT12/NQR/PSBO1/AFP4/PLT5/SBPASE/AT1G15670/SKIP20/ABI1/RGA/RCA/ATPD/ERF4/PSBP1/MIEL1/ATHB-6/BGLU23/SAG21	negative regulation of response to stimulus
GO:0035383	BP	15/1562	89/20876	0.00238206	0.014471	0.0105208	AT2G26640/AT2G13820/AT4G23690/AT5G47770/AT4G12730/AT4G25870/AT5G50375/AT2G04780/AT3G52940/AT4G34640/AT1G76090/AT1G75680/AT1G01620/AT3G25040/AT2G17560	KCS11/AT2G13820/DIR6/FPS1/FLA2/AT4G25870/CPI1/FLA7/FK/SQS1/SMT3/AtGH9B7/PIP1-3/ERD2B/HMGB4	thioester metabolic process
GO:0009145	BP	28/1562	212/20876	0.0023793	0.014471	0.0105208	AT2G36830/AT1G64200/AT1G76550/AT4G04040/AT3G61430/AT3G53420/AT1G12900/AT1G72150/AT3G27890/AT5G56350/AT5G60920/AT2G01570/AT5G39730/AT1G06040/AT1G20440/AT1G07890/AT4G04640/AT3G22890/ATMG00640/AT1G13930/AT4G39090/AT5G62350/AT3G61440/AT1G54270/AT1G47128/AT1G78380/ATCG00480/ATCG00470	TIP1-1/VHA-E3/PFP-ALPHA2/PFP-BETA2/PIP1-1/PIP2-1/GAPA-2/PATL1/NQR/AT5G56350/COB/RGA/AIG2LB/BBX24/COR47/APX1/ATPC1/APS1/ORF25/AT1G13930/RD19A/AT5G62350/CYSC1/TIF4A-2/RD21A/GSTU19/ATPB/ATPE	purine nucleoside triphosphate biosynthetic process
GO:0009141	BP	30/1562	232/20876	0.0023614	0.014471	0.0105208	AT2G36830/AT1G64200/AT1G76550/AT4G04040/AT3G61430/AT3G53420/AT1G12900/AT1G72150/AT3G27890/AT5G56350/AT5G40650/AT5G60920/AT2G01570/AT3G27380/AT5G39730/AT1G06040/AT1G20440/AT1G07890/AT4G04640/AT3G22890/ATMG00640/AT1G13930/AT4G39090/AT5G62350/AT3G61440/AT1G54270/AT1G47128/AT1G78380/ATCG00480/ATCG00470	TIP1-1/VHA-E3/PFP-ALPHA2/PFP-BETA2/PIP1-1/PIP2-1/GAPA-2/PATL1/NQR/AT5G56350/SDH2-2/COB/RGA/SDH2-1/AIG2LB/BBX24/COR47/APX1/ATPC1/APS1/ORF25/AT1G13930/RD19A/AT5G62350/CYSC1/TIF4A-2/RD21A/GSTU19/ATPB/ATPE	nucleoside triphosphate metabolic process
GO:0006637	BP	15/1562	89/20876	0.00238206	0.014471	0.0105208	AT2G26640/AT2G13820/AT4G23690/AT5G47770/AT4G12730/AT4G25870/AT5G50375/AT2G04780/AT3G52940/AT4G34640/AT1G76090/AT1G75680/AT1G01620/AT3G25040/AT2G17560	KCS11/AT2G13820/DIR6/FPS1/FLA2/AT4G25870/CPI1/FLA7/FK/SQS1/SMT3/AtGH9B7/PIP1-3/ERD2B/HMGB4	acyl-CoA metabolic process
GO:0009741	NA	18/1562	116/20876	0.00241681	0.0146212	0.0106299	AT1G13260/AT3G05800/AT4G00080/AT4G30610/AT3G61460/AT2G26710/AT1G21910/AT5G54380/AT1G78100/AT4G39070/AT5G13180/AT1G75750/AT4G30270/AT2G44080/AT4G08950/AT4G00710/AT3G49870/AT1G78300	RAV1/BHLH150/UNE11/SCPL24/BRH1/CYP734A1/ERF012/THE1/AT1G78100/BBX20/NAC083/GASA1/XTH24/ARL/EXO/BSK3/ARL8A/GRF2	response to brassinosteroid
GO:0042744	BP	13/1562	72/20876	0.00242724	0.0146236	0.0106317	AT1G60870/AT3G13750/AT5G03630/AT1G20340/AT2G01570/AT4G34120/AT5G39730/AT1G07890/AT2G22430/AT1G13930/AT3G61440/AT3G27820/AT1G47128	MEE9/BGAL1/MDAR2/DRT112/RGA/CBSX2/AIG2LB/APX1/ATHB-6/AT1G13930/CYSC1/MDAR4/RD21A	hydrogen peroxide catabolic process
GO:0044270	BP	54/1562	488/20876	0.00250677	0.014979	0.0108901	AT1G17745/AT2G36830/AT2G22330/AT1G18590/AT5G18860/AT2G46650/AT5G42650/AT4G36670/AT5G49760/AT1G19670/AT5G46790/AT4G39940/AT1G68290/AT4G21600/AT1G73500/AT5G45480/AT1G76550/AT2G22090/AT2G36310/AT4G04040/AT3G13040/AT5G26940/AT1G75750/AT3G61430/AT3G53420/AT1G12900/AT2G05520/AT1G24100/AT1G72150/AT5G55040/AT2G20630/AT3G27890/AT4G01660/AT5G56350/AT3G14067/AT4G30530/AT5G60920/AT2G46330/AT2G01570/AT5G28050…	PGDH/TIP1-1/CYP79B3/SOT17/AT5G18860/CYTB5-C/CYP74A/PLT6/AT5G49760/CLH1/PYL1/APK2/ENDO2/ENDO5/MKK9/AT5G45480/PFP-ALPHA2/UBA1A/URH1/PFP-BETA2/PHL6/DPD1/GASA1/PIP1-1/PIP2-1/GAPA-2/GRP3/UGT74B1/PATL1/AT5G55040/PPC3-1.2/NQR/ABC1/AT5G56350/SBT1.4/GGP1/COB/AGP16/RGA/AT5G28050/AIG2LB/BBX24/COR47/APX1/GSTF9/PME3/APS1/AT1G13930/RD19A/AT5G62350/CYSC1/TIF4A-2/RD21A/GSTU19	cellular nitrogen compound catabolic process
GO:0019439	BP	54/1562	488/20876	0.00250677	0.014979	0.0108901	AT1G17745/AT2G36830/AT2G22330/AT1G18590/AT5G18860/AT2G46650/AT5G42650/AT4G36670/AT5G49760/AT1G19670/AT5G46790/AT4G39940/AT1G68290/AT4G21600/AT1G73500/AT5G45480/AT1G76550/AT2G22090/AT2G36310/AT4G04040/AT3G13040/AT5G26940/AT1G75750/AT3G61430/AT3G53420/AT1G12900/AT2G05520/AT1G24100/AT1G72150/AT5G55040/AT2G20630/AT3G27890/AT4G01660/AT5G56350/AT3G14067/AT4G30530/AT5G60920/AT2G46330/AT2G01570/AT5G28050…	PGDH/TIP1-1/CYP79B3/SOT17/AT5G18860/CYTB5-C/CYP74A/PLT6/AT5G49760/CLH1/PYL1/APK2/ENDO2/ENDO5/MKK9/AT5G45480/PFP-ALPHA2/UBA1A/URH1/PFP-BETA2/PHL6/DPD1/GASA1/PIP1-1/PIP2-1/GAPA-2/GRP3/UGT74B1/PATL1/AT5G55040/PPC3-1.2/NQR/ABC1/AT5G56350/SBT1.4/GGP1/COB/AGP16/RGA/AT5G28050/AIG2LB/BBX24/COR47/APX1/GSTF9/PME3/APS1/AT1G13930/RD19A/AT5G62350/CYSC1/TIF4A-2/RD21A/GSTU19	aromatic compound catabolic process
GO:0045786	BP	10/1562	48/20876	0.00253027	0.0150577	0.0109473	AT5G10440/AT1G70210/AT1G15570/AT4G37630/AT4G37650/AT3G24810/AT2G23430/AT3G50630/AT5G04470/AT1G33240	CYCD4-2/CYCD1-1/CYCA2-3/CYCD5-1/SHR/KRP5/KRP1/KRP2/SIM/AT-GTL1	negative regulation of cell cycle
GO:0009142	BP	28/1562	213/20876	0.00254884	0.0151065	0.0109828	AT2G36830/AT1G64200/AT1G76550/AT4G04040/AT3G61430/AT3G53420/AT1G12900/AT1G72150/AT3G27890/AT5G56350/AT5G60920/AT2G01570/AT5G39730/AT1G06040/AT1G20440/AT1G07890/AT4G04640/AT3G22890/ATMG00640/AT1G13930/AT4G39090/AT5G62350/AT3G61440/AT1G54270/AT1G47128/AT1G78380/ATCG00480/ATCG00470	TIP1-1/VHA-E3/PFP-ALPHA2/PFP-BETA2/PIP1-1/PIP2-1/GAPA-2/PATL1/NQR/AT5G56350/COB/RGA/AIG2LB/BBX24/COR47/APX1/ATPC1/APS1/ORF25/AT1G13930/RD19A/AT5G62350/CYSC1/TIF4A-2/RD21A/GSTU19/ATPB/ATPE	nucleoside triphosphate biosynthetic process
GO:0015986	BP	5/1562	14/20876	0.00263128	0.0154694	0.0112466	AT1G64200/AT4G04640/ATMG00640/ATCG00480/ATCG00470	VHA-E3/ATPC1/ORF25/ATPB/ATPE	ATP synthesis coupled proton transport
GO:0015985	BP	5/1562	14/20876	0.00263128	0.0154694	0.0112466	AT1G64200/AT4G04640/ATMG00640/ATCG00480/ATCG00470	VHA-E3/ATPC1/ORF25/ATPB/ATPE	energy coupled proton transport, down electrochemical gradient
GO:0009965	NA	28/1562	214/20876	0.00272857	0.0159769	0.0116156	AT3G05800/AT2G36120/AT1G76110/AT2G22540/AT4G37750/AT4G01540/AT1G55370/AT5G67420/AT1G53230/AT3G17040/AT4G19985/AT5G54630/AT3G59400/AT2G31070/AT2G26580/AT3G56650/AT4G17810/AT5G36120/AT1G09340/AT3G50820/AT1G03630/AT4G24090/AT1G17840/AT4G27440/AT5G66570/AT4G15560/AT1G20340/AT4G04640	BHLH150/DOT1/HMGB9/SVP/ANT/NAC68/NDF5/LBD37/TCP3/HCF107/AT4G19985/AT5G54630/GUN4/TCP10/YAB5/PPD6/AT4G17810/CCB3/CRB/PSBO2/PORC/AT4G24090/ABCG11/PORB/PSBO1/DXS/DRT112/ATPC1	leaf morphogenesis
GO:0017001	BP	13/1562	73/20876	0.00275501	0.0160672	0.0116813	AT1G60870/AT3G13750/AT5G03630/AT1G20340/AT2G01570/AT4G34120/AT5G39730/AT1G07890/AT2G22430/AT1G13930/AT3G61440/AT3G27820/AT1G47128	MEE9/BGAL1/MDAR2/DRT112/RGA/CBSX2/AIG2LB/APX1/ATHB-6/AT1G13930/CYSC1/MDAR4/RD21A	antibiotic catabolic process
GO:0042254	BP	40/1562	339/20876	0.00283481	0.0164668	0.0119717	AT3G46780/AT3G25690/AT1G20020/AT1G52230/AT4G12800/AT3G54890/AT3G17040/AT3G08940/AT3G59400/AT1G32060/AT4G28750/AT1G09340/AT3G50820/AT1G03630/AT1G12900/AT2G35370/AT1G32470/AT5G17170/AT5G66570/AT1G04640/AT1G52220/AT4G02770/AT1G43860/AT3G47070/AT3G55800/AT1G44575/AT3G04770/AT1G67740/AT4G21280/AT3G23700/AT2G30570/AT4G09650/AT4G14890/AT1G06680/AT4G04640/AT3G21055/AT2G17560/AT2G26500/AT3G10610/AT4G25050	PTAC16/CHUP1/LFNR2/PSAH2/PSAL/LHCA1/HCF107/LHCB4.2/GUN4/PRK/PSAE1/CRB/PSBO2/PORC/GAPA-2/GDH1/GDH3/ENH1/PSBO1/LIP2/CURT1C/PSAD1/AT1G43860/AT3G47070/SBPASE/PSBS/RPSAb/PSBY/PSBQ1/AT3G23700/PSBW/ATPD/FdC2/PSBP1/ATPC1/PSBTN/HMGB4/AT2G26500/RPS17C/ACP4	ribosome biogenesis
GO:0031226	CC	17/1763	115/24998	0.00288445	0.0166657	0.0139162	AT2G44790/AT5G20230/AT5G19250/AT2G13820/AT4G12730/AT3G46550/AT2G24240/AT3G02880/AT2G04780/AT1G66250/AT4G28100/AT3G15720/AT3G19930/AT4G12420/AT5G60920/AT1G21460/AT4G35100	UCC2/BCB/AT5G19250/AT2G13820/FLA2/FLA4/AT2G24240/AT3G02880/FLA7/AT1G66250/AT4G28100/AT3G15720/STP4/SKU5/COB/SWEET1/PIP2-7	intrinsic component of plasma membrane
GO:0065009	BP	31/1562	247/20876	0.003206	0.018549	0.0134855	AT4G17800/AT5G10440/AT4G23690/AT5G46790/AT2G46740/AT1G70210/AT1G15570/AT3G17040/AT4G37630/AT2G18980/AT3G24810/AT3G59400/AT5G64620/AT5G23730/AT5G36120/AT1G09340/AT2G23430/AT1G03630/AT4G27700/AT3G50630/AT2G35370/AT1G53880/AT1G52220/AT1G43560/AT3G55800/AT1G44575/AT5G04470/AT4G04640/AT5G28500/AT4G17870/AT3G16420	AHL23/CYCD4-2/DIR6/PYL1/GULLO5/CYCD1-1/CYCA2-3/HCF107/CYCD5-1/PER16/KRP5/GUN4/C/VIF2/RUP2/CCB3/CRB/KRP1/PORC/AT4G27700/KRP2/GDH1/AT1G53880/CURT1C/Aty2/SBPASE/PSBS/SIM/ATPC1/RAF1.1/PYR1/PBP1	regulation of molecular function
GO:0044459	CC	28/1763	230/24998	0.00338096	0.0190065	0.0158708	AT2G44790/AT5G60880/AT5G20230/AT5G19250/AT2G13820/AT4G12730/AT3G46550/AT2G47160/AT3G49660/AT2G24240/AT4G10380/AT3G02880/AT5G55910/AT2G04780/AT5G23730/AT1G66250/AT5G57090/AT4G38430/AT4G28100/AT3G15354/AT3G15720/AT1G17840/AT3G19930/AT4G12420/AT5G60920/AT1G21460/AT3G18130/AT4G35100	UCC2/BASL/BCB/AT5G19250/AT2G13820/FLA2/FLA4/BOR1/WDR5A/AT2G24240/NIP5-1/AT3G02880/D6PK/FLA7/RUP2/AT1G66250/PIN2/ROPGEF1/AT4G28100/SPA3/AT3G15720/ABCG11/STP4/SKU5/COB/SWEET1/RACK1C/PIP2-7	plasma membrane part
GO:0035556	BP	54/1562	495/20876	0.00338553	0.0195103	0.0141844	AT3G05660/AT3G52430/AT3G21510/AT2G35940/AT3G05800/AT5G42650/AT1G18570/AT1G20020/AT1G76110/AT4G24580/AT1G05575/AT3G63010/AT2G22540/AT1G28190/AT1G19670/AT2G27310/AT1G72360/AT2G30040/AT1G66880/AT5G18490/AT1G53170/AT1G53230/AT5G39610/AT1G73500/AT4G17500/AT2G23290/AT5G51640/AT3G24500/AT1G76600/AT3G47290/AT2G31070/AT5G01820/AT1G32060/AT2G47000/AT1G09340/AT3G50820/AT5G62020/AT1G02900/AT3G10640/AT5G67080…	AtRLP33/PAD4/AHP1/BLH1/BHLH150/CYP74A/MYB51/LFNR2/HMGB9/REN1/AT1G05575/GID1B/SVP/AT1G28190/CLH1/AT2G27310/HRE1/MAPKKK14/AT1G66880/AT5G18490/ERF8/TCP3/NAC92/MKK9/ERF1A/AtMYB70/YLS7/MBF1C/AT1G76600/ATPLC8/TCP10/CIPK14/PRK/ABCB4/CRB/PSBO2/HSFB2A/RALF1/VPS60.1/MAPKKK19/SOT12/NQR/PSBO1/AT3G57450/AT1G23710/SAP6/SBPASE/ALDH3F1/ABI1/RCA/ATPD/ERF4/PSBP1/SAG21	intracellular signal transduction
GO:0071236	BP	42/1562	364/20876	0.00340888	0.0195675	0.0142261	AT3G05660/AT3G52430/AT1G25400/AT2G35940/AT3G05800/AT5G42650/AT1G18570/AT1G66350/AT1G20020/AT1G76110/AT3G63010/AT2G22540/AT5G40010/AT1G28190/AT1G19670/AT4G04700/AT1G66880/AT4G18950/AT1G53230/AT2G04305/AT4G03110/AT3G28210/AT4G13510/AT2G31070/AT1G32060/AT1G09340/AT3G50820/AT1G22400/AT3G10640/AT2G03760/AT3G27890/AT5G66570/AT5G55120/AT3G55800/AT4G26080/AT2G01570/AT2G39730/AT4G09650/AT1G06680/AT5G67300…	AtRLP33/PAD4/AT1G25400/BLH1/BHLH150/CYP74A/MYB51/RGL1/LFNR2/HMGB9/GID1B/SVP/AATP1/AT1G28190/CLH1/CPK27/AT1G66880/AT4G18950/TCP3/AT2G04305/BRN1/SAP12/AMT1-1/TCP10/PRK/CRB/PSBO2/UGT85A1/VPS60.1/SOT12/NQR/PSBO1/VTC5/SBPASE/ABI1/RGA/RCA/ATPD/PSBP1/MYB44/PCO1/SAG21	cellular response to antibiotic
GO:0090627	BP	43/1562	375/20876	0.00344705	0.019709	0.0143289	AT2G29750/AT5G62340/AT3G16370/AT3G14370/AT1G04680/AT4G30670/AT3G23050/AT3G49670/AT2G39900/AT4G12730/AT2G01420/AT1G68530/AT4G31600/AT5G03150/AT5G24630/AT3G60630/AT5G01090/AT3G02880/AT1G70370/AT4G22010/AT2G47000/AT1G66470/AT5G11000/AT3G06300/AT1G75750/AT3G53420/AT4G38430/AT1G24100/AT3G13750/AT1G72150/AT1G75680/AT1G75780/AT2G38120/AT1G20090/AT1G01610/AT3G07330/AT4G12420/AT3G29360/AT5G03040/AT5G60920…	UGT71C1/AT5G62340/APG/WAG2/AT1G04680/AT4G30670/IAA7/BAM2/WLIN2A/FLA2/PIN4/CUT1/UTR7/JKD/BIN4/SCL22/AT5G01090/AT3G02880/PGL3/sks4/ABCB4/BHLH83/AT5G11000/P4H2/GASA1/PIP2-1/ROPGEF1/UGT74B1/BGAL1/PATL1/AtGH9B7/TUBB1/AUX1/ARAC4/GPAT4/CSLC6/SKU5/UGD2/iqd2/COB/DRT112/ELP/CYSC1	plant epidermal cell differentiation
GO:0010319	NA	8/1763	37/24998	0.00367762	0.0201302	0.0168091	AT1G32060/AT1G09340/AT1G16880/AT2G47730/AT2G39730/AT4G09650/AT1G26340/ATCG00480	PRK/CRB/ACR11/GSTF8/RCA/ATPD/CB5-A/ATPB	stromule
GO:0009168	BP	28/1562	218/20876	0.00355936	0.0201928	0.0146806	AT2G36830/AT1G64200/AT1G76550/AT4G04040/AT3G61430/AT3G53420/AT1G12900/AT1G72150/AT3G27890/AT5G56350/AT5G60920/AT2G01570/AT5G39730/AT1G06040/AT1G20440/AT1G07890/AT4G04640/AT3G22890/ATMG00640/AT1G13930/AT4G39090/AT5G62350/AT3G61440/AT1G54270/AT1G47128/AT1G78380/ATCG00480/ATCG00470	TIP1-1/VHA-E3/PFP-ALPHA2/PFP-BETA2/PIP1-1/PIP2-1/GAPA-2/PATL1/NQR/AT5G56350/COB/RGA/AIG2LB/BBX24/COR47/APX1/ATPC1/APS1/ORF25/AT1G13930/RD19A/AT5G62350/CYSC1/TIF4A-2/RD21A/GSTU19/ATPB/ATPE	purine ribonucleoside monophosphate biosynthetic process
GO:0009127	BP	28/1562	218/20876	0.00355936	0.0201928	0.0146806	AT2G36830/AT1G64200/AT1G76550/AT4G04040/AT3G61430/AT3G53420/AT1G12900/AT1G72150/AT3G27890/AT5G56350/AT5G60920/AT2G01570/AT5G39730/AT1G06040/AT1G20440/AT1G07890/AT4G04640/AT3G22890/ATMG00640/AT1G13930/AT4G39090/AT5G62350/AT3G61440/AT1G54270/AT1G47128/AT1G78380/ATCG00480/ATCG00470	TIP1-1/VHA-E3/PFP-ALPHA2/PFP-BETA2/PIP1-1/PIP2-1/GAPA-2/PATL1/NQR/AT5G56350/COB/RGA/AIG2LB/BBX24/COR47/APX1/ATPC1/APS1/ORF25/AT1G13930/RD19A/AT5G62350/CYSC1/TIF4A-2/RD21A/GSTU19/ATPB/ATPE	purine nucleoside monophosphate biosynthetic process
GO:0009167	BP	30/1562	239/20876	0.00368924	0.020768	0.0150988	AT2G36830/AT1G64200/AT1G76550/AT4G04040/AT3G61430/AT3G53420/AT1G12900/AT1G72150/AT3G27890/AT5G56350/AT5G40650/AT5G60920/AT2G01570/AT3G27380/AT5G39730/AT1G06040/AT1G20440/AT1G07890/AT4G04640/AT3G22890/ATMG00640/AT1G13930/AT4G39090/AT5G62350/AT3G61440/AT1G54270/AT1G47128/AT1G78380/ATCG00480/ATCG00470	TIP1-1/VHA-E3/PFP-ALPHA2/PFP-BETA2/PIP1-1/PIP2-1/GAPA-2/PATL1/NQR/AT5G56350/SDH2-2/COB/RGA/SDH2-1/AIG2LB/BBX24/COR47/APX1/ATPC1/APS1/ORF25/AT1G13930/RD19A/AT5G62350/CYSC1/TIF4A-2/RD21A/GSTU19/ATPB/ATPE	purine ribonucleoside monophosphate metabolic process
GO:0009126	BP	30/1562	239/20876	0.00368924	0.020768	0.0150988	AT2G36830/AT1G64200/AT1G76550/AT4G04040/AT3G61430/AT3G53420/AT1G12900/AT1G72150/AT3G27890/AT5G56350/AT5G40650/AT5G60920/AT2G01570/AT3G27380/AT5G39730/AT1G06040/AT1G20440/AT1G07890/AT4G04640/AT3G22890/ATMG00640/AT1G13930/AT4G39090/AT5G62350/AT3G61440/AT1G54270/AT1G47128/AT1G78380/ATCG00480/ATCG00470	TIP1-1/VHA-E3/PFP-ALPHA2/PFP-BETA2/PIP1-1/PIP2-1/GAPA-2/PATL1/NQR/AT5G56350/SDH2-2/COB/RGA/SDH2-1/AIG2LB/BBX24/COR47/APX1/ATPC1/APS1/ORF25/AT1G13930/RD19A/AT5G62350/CYSC1/TIF4A-2/RD21A/GSTU19/ATPB/ATPE	purine nucleoside monophosphate metabolic process
GO:0008514	MF	21/1514	136/20495	0.00100102	0.0211794	0.0183011	AT5G02170/AT5G04770/AT5G04160/AT5G44370/AT1G12500/AT5G56450/AT4G26180/AT4G31600/AT5G40780/AT1G71890/AT1G08230/AT5G02180/AT1G44100/AT5G46110/AT1G14360/AT5G49630/AT2G39130/AT1G17840/AT2G38120/AT2G39890/AT2G28900	AVT1E/CAT6/UUAT1/ANTR5/AT1G12500/AT5G56450/COAC2/UTR7/LHT1/SUC5/GAT1/AVT1D/AAP5/APE2/UTR3/AAP6/AVT1C/ABCG11/AUX1/PROT1/OEP161	organic anion transmembrane transporter activity
GO:0022613	BP	40/1562	345/20876	0.00385834	0.0216364	0.0157302	AT3G46780/AT3G25690/AT1G20020/AT1G52230/AT4G12800/AT3G54890/AT3G17040/AT3G08940/AT3G59400/AT1G32060/AT4G28750/AT1G09340/AT3G50820/AT1G03630/AT1G12900/AT2G35370/AT1G32470/AT5G17170/AT5G66570/AT1G04640/AT1G52220/AT4G02770/AT1G43860/AT3G47070/AT3G55800/AT1G44575/AT3G04770/AT1G67740/AT4G21280/AT3G23700/AT2G30570/AT4G09650/AT4G14890/AT1G06680/AT4G04640/AT3G21055/AT2G17560/AT2G26500/AT3G10610/AT4G25050	PTAC16/CHUP1/LFNR2/PSAH2/PSAL/LHCA1/HCF107/LHCB4.2/GUN4/PRK/PSAE1/CRB/PSBO2/PORC/GAPA-2/GDH1/GDH3/ENH1/PSBO1/LIP2/CURT1C/PSAD1/AT1G43860/AT3G47070/SBPASE/PSBS/RPSAb/PSBY/PSBQ1/AT3G23700/PSBW/ATPD/FdC2/PSBP1/ATPC1/PSBTN/HMGB4/AT2G26500/RPS17C/ACP4	ribonucleoprotein complex biogenesis
GO:0006857	BP	17/1562	112/20876	0.00396977	0.022176	0.0161224	AT1G22550/AT4G36670/AT3G16180/AT1G72130/AT4G10770/AT1G78000/AT1G70520/AT1G22570/AT1G27930/AT4G24240/AT3G17650/AT5G11000/AT5G03700/AT4G27730/AT4G30190/AT2G02040/AT1G71880	NPF5.16/PLT6/NPF1.1/NPF5.11/OPT7/SULTR1;2/CRK2/NPF5.15/AT1G27930/WRKY7/YSL5/AT5G11000/AT5G03700/OPT6/HA2/NPF8.3/SUC1	oligopeptide transport
GO:0034032	BP	15/1562	94/20876	0.00408832	0.0222417	0.0161702	AT2G26640/AT2G13820/AT4G23690/AT5G47770/AT4G12730/AT4G25870/AT5G50375/AT2G04780/AT3G52940/AT4G34640/AT1G76090/AT1G75680/AT1G01620/AT3G25040/AT2G17560	KCS11/AT2G13820/DIR6/FPS1/FLA2/AT4G25870/CPI1/FLA7/FK/SQS1/SMT3/AtGH9B7/PIP1-3/ERD2B/HMGB4	purine nucleoside bisphosphate metabolic process
GO:0033875	BP	15/1562	94/20876	0.00408832	0.0222417	0.0161702	AT2G26640/AT2G13820/AT4G23690/AT5G47770/AT4G12730/AT4G25870/AT5G50375/AT2G04780/AT3G52940/AT4G34640/AT1G76090/AT1G75680/AT1G01620/AT3G25040/AT2G17560	KCS11/AT2G13820/DIR6/FPS1/FLA2/AT4G25870/CPI1/FLA7/FK/SQS1/SMT3/AtGH9B7/PIP1-3/ERD2B/HMGB4	ribonucleoside bisphosphate metabolic process
GO:0033865	BP	15/1562	94/20876	0.00408832	0.0222417	0.0161702	AT2G26640/AT2G13820/AT4G23690/AT5G47770/AT4G12730/AT4G25870/AT5G50375/AT2G04780/AT3G52940/AT4G34640/AT1G76090/AT1G75680/AT1G01620/AT3G25040/AT2G17560	KCS11/AT2G13820/DIR6/FPS1/FLA2/AT4G25870/CPI1/FLA7/FK/SQS1/SMT3/AtGH9B7/PIP1-3/ERD2B/HMGB4	nucleoside bisphosphate metabolic process
GO:0009862	NA	31/1562	251/20876	0.00408247	0.0222417	0.0161702	AT3G05660/AT3G52430/AT1G25400/AT2G35940/AT3G05800/AT5G42650/AT1G18570/AT1G20020/AT1G76110/AT3G63010/AT2G22540/AT5G40010/AT1G19670/AT4G04700/AT1G66880/AT1G53230/AT4G13510/AT2G31070/AT1G32060/AT1G09340/AT3G50820/AT2G03760/AT3G27890/AT5G66570/AT3G55800/AT4G26080/AT2G39730/AT4G09650/AT1G06680/AT5G15120/AT4G02380	AtRLP33/PAD4/AT1G25400/BLH1/BHLH150/CYP74A/MYB51/LFNR2/HMGB9/GID1B/SVP/AATP1/CLH1/CPK27/AT1G66880/TCP3/AMT1-1/TCP10/PRK/CRB/PSBO2/SOT12/NQR/PSBO1/SBPASE/ABI1/RCA/ATPD/PSBP1/PCO1/SAG21	systemic acquired resistance, salicylic acid mediated signaling pathway
GO:0009156	BP	28/1562	220/20876	0.00404923	0.0222417	0.0161702	AT2G36830/AT1G64200/AT1G76550/AT4G04040/AT3G61430/AT3G53420/AT1G12900/AT1G72150/AT3G27890/AT5G56350/AT5G60920/AT2G01570/AT5G39730/AT1G06040/AT1G20440/AT1G07890/AT4G04640/AT3G22890/ATMG00640/AT1G13930/AT4G39090/AT5G62350/AT3G61440/AT1G54270/AT1G47128/AT1G78380/ATCG00480/ATCG00470	TIP1-1/VHA-E3/PFP-ALPHA2/PFP-BETA2/PIP1-1/PIP2-1/GAPA-2/PATL1/NQR/AT5G56350/COB/RGA/AIG2LB/BBX24/COR47/APX1/ATPC1/APS1/ORF25/AT1G13930/RD19A/AT5G62350/CYSC1/TIF4A-2/RD21A/GSTU19/ATPB/ATPE	ribonucleoside monophosphate biosynthetic process
GO:0009124	BP	28/1562	220/20876	0.00404923	0.0222417	0.0161702	AT2G36830/AT1G64200/AT1G76550/AT4G04040/AT3G61430/AT3G53420/AT1G12900/AT1G72150/AT3G27890/AT5G56350/AT5G60920/AT2G01570/AT5G39730/AT1G06040/AT1G20440/AT1G07890/AT4G04640/AT3G22890/ATMG00640/AT1G13930/AT4G39090/AT5G62350/AT3G61440/AT1G54270/AT1G47128/AT1G78380/ATCG00480/ATCG00470	TIP1-1/VHA-E3/PFP-ALPHA2/PFP-BETA2/PIP1-1/PIP2-1/GAPA-2/PATL1/NQR/AT5G56350/COB/RGA/AIG2LB/BBX24/COR47/APX1/ATPC1/APS1/ORF25/AT1G13930/RD19A/AT5G62350/CYSC1/TIF4A-2/RD21A/GSTU19/ATPB/ATPE	nucleoside monophosphate biosynthetic process
GO:0006081	BP	48/1562	433/20876	0.00406184	0.0222417	0.0161702	AT3G46780/AT2G22330/AT5G42650/AT1G02205/AT1G20020/AT2G22990/AT5G43750/AT1G68530/AT5G13730/AT1G14345/AT3G19440/AT5G03690/AT5G08050/AT3G59400/AT1G32060/AT4G05450/AT5G36120/AT1G09340/AT3G50820/AT3G16000/AT1G03630/AT4G27700/AT2G39290/AT2G03420/AT2G35370/AT5G45680/AT3G22210/AT5G35790/AT1G32470/AT5G17170/AT4G30490/AT1G05385/AT1G04640/AT4G15560/AT5G45930/AT4G10300/AT3G47430/AT3G55800/AT5G17230/AT1G20340…	PTAC16/CYP79B3/CYP74A/CER1/LFNR2/SNG1/PNSB5/CUT1/SIGD/AT1G14345/AT3G19440/FBA4/AT5G08050/GUN4/PRK/MFDX1/CCB3/CRB/PSBO2/MFP1/PORC/AT4G27700/PGPS1/AT2G03420/GDH1/FKBP13/AT3G22210/G6PD1/GDH3/ENH1/AT4G30490/PSB27-2/LIP2/DXS/CHLI2/AT4G10300/PEX11B/SBPASE/PSY/DRT112/AT3G23700/BCA4/ATPD/FdC2/ATPC1/CYSC1/ACP4/FD1	cellular aldehyde metabolic process
GO:0035690	BP	44/1562	390/20876	0.0042027	0.0227789	0.0165608	AT3G05660/AT3G52430/AT1G25400/AT2G35940/AT3G05800/AT5G42650/AT1G18570/AT1G66350/AT1G20020/AT1G76110/AT3G63010/AT2G22540/AT5G40010/AT1G28190/AT1G19670/AT4G04700/AT1G66880/AT4G18950/AT1G53230/AT2G04305/AT4G03110/AT3G28210/AT4G13510/AT2G31070/AT1G32060/AT1G09340/AT3G50820/AT5G36890/AT1G22400/AT3G10640/AT4G08920/AT2G03760/AT3G27890/AT5G66570/AT5G55120/AT3G55800/AT4G26080/AT2G01570/AT2G39730/AT4G09650…	AtRLP33/PAD4/AT1G25400/BLH1/BHLH150/CYP74A/MYB51/RGL1/LFNR2/HMGB9/GID1B/SVP/AATP1/AT1G28190/CLH1/CPK27/AT1G66880/AT4G18950/TCP3/AT2G04305/BRN1/SAP12/AMT1-1/TCP10/PRK/CRB/PSBO2/BGLU42/UGT85A1/VPS60.1/CRY1/SOT12/NQR/PSBO1/VTC5/SBPASE/ABI1/RGA/RCA/ATPD/PSBP1/MYB44/PCO1/SAG21	cellular response to drug
GO:0042592	BP	51/1562	468/20876	0.00440546	0.0237318	0.0172536	AT5G44020/AT3G01290/AT1G12740/AT2G29750/AT2G14100/AT5G19250/AT1G30380/AT4G30670/AT5G49760/AT1G77330/AT3G61460/AT5G47770/AT2G26710/AT5G40890/AT4G12800/AT1G29280/AT4G21600/AT5G13820/AT1G76080/AT5G43750/AT2G18980/AT4G13660/AT4G37650/AT2G47160/ATCG01040/AT5G13740/AT2G20260/AT1G55670/AT2G19110/AT4G10380/AT4G39740/AT5G28770/AT1G03130/AT3G50820/AT4G35460/AT3G53420/AT4G08920/AT1G74730/AT1G16880/AT5G49450…	AT5G44020/HIR3/CYP87A2/UGT71C1/CYP705A13/AT5G19250/PSAK/AT4G30670/AT5G49760/AT1G77330/BRH1/FPS1/CYP734A1/CLC-A/PSAL/WRKY65/ENDO5/TRP4/CDSP32/PNSB5/PER16/PRR2/SHR/BOR1/CCSA/ZIF1/PSAE2/PSAG/HMA4/NIP5-1/HCC2/BZIP63/PSAD2/PSBO2/NTR1/PIP2-1/CRY1/AT1G74730/ACR11/BZIP1/IRT3/IREG3/ATPS3/PSBO1/PDK/AT3G47070/PIP1-3/PER42/DRT112/CBSX2/HIPP07	homeostatic process
GO:0009161	BP	30/1562	242/20876	0.00442733	0.0237318	0.0172536	AT2G36830/AT1G64200/AT1G76550/AT4G04040/AT3G61430/AT3G53420/AT1G12900/AT1G72150/AT3G27890/AT5G56350/AT5G40650/AT5G60920/AT2G01570/AT3G27380/AT5G39730/AT1G06040/AT1G20440/AT1G07890/AT4G04640/AT3G22890/ATMG00640/AT1G13930/AT4G39090/AT5G62350/AT3G61440/AT1G54270/AT1G47128/AT1G78380/ATCG00480/ATCG00470	TIP1-1/VHA-E3/PFP-ALPHA2/PFP-BETA2/PIP1-1/PIP2-1/GAPA-2/PATL1/NQR/AT5G56350/SDH2-2/COB/RGA/SDH2-1/AIG2LB/BBX24/COR47/APX1/ATPC1/APS1/ORF25/AT1G13930/RD19A/AT5G62350/CYSC1/TIF4A-2/RD21A/GSTU19/ATPB/ATPE	ribonucleoside monophosphate metabolic process
GO:0009123	BP	30/1562	242/20876	0.00442733	0.0237318	0.0172536	AT2G36830/AT1G64200/AT1G76550/AT4G04040/AT3G61430/AT3G53420/AT1G12900/AT1G72150/AT3G27890/AT5G56350/AT5G40650/AT5G60920/AT2G01570/AT3G27380/AT5G39730/AT1G06040/AT1G20440/AT1G07890/AT4G04640/AT3G22890/ATMG00640/AT1G13930/AT4G39090/AT5G62350/AT3G61440/AT1G54270/AT1G47128/AT1G78380/ATCG00480/ATCG00470	TIP1-1/VHA-E3/PFP-ALPHA2/PFP-BETA2/PIP1-1/PIP2-1/GAPA-2/PATL1/NQR/AT5G56350/SDH2-2/COB/RGA/SDH2-1/AIG2LB/BBX24/COR47/APX1/ATPC1/APS1/ORF25/AT1G13930/RD19A/AT5G62350/CYSC1/TIF4A-2/RD21A/GSTU19/ATPB/ATPE	nucleoside monophosphate metabolic process
GO:0046527	MF	21/1514	138/20495	0.00121094	0.02434	0.0210322	AT2G29750/AT2G36750/AT2G29740/AT3G28180/AT1G05590/AT4G34131/AT2G19880/AT1G30530/AT5G65685/AT1G22400/AT3G16520/AT4G34138/AT2G36800/AT1G24100/AT5G05860/AT4G30270/AT5G55120/AT2G01850/AT3G07330/AT4G03210/AT2G31750	UGT71C1/UGT73C1/UGT71C2/CSLC4/HEXO2/UGT73B3/AT2G19880/UGT78D1/AT5G65685/UGT85A1/UGT88A1/UGT73B1/UGT73C5/UGT74B1/UGT76C2/XTH24/VTC5/XTH27/CSLC6/XTH9/UGT74D1	glucosyltransferase activity
GO:0010015	BP	50/1562	458/20876	0.00461156	0.0246288	0.0179057	AT2G29750/AT5G48900/AT5G25890/AT5G62340/AT3G16370/AT3G14370/AT1G04680/AT4G30670/AT3G23050/AT3G49670/AT2G39900/AT4G12730/AT2G01420/AT1G68530/AT1G15570/AT4G31600/AT5G03150/AT5G24630/AT3G60630/AT5G01090/AT3G02880/AT4G13510/AT1G70370/AT2G04160/AT4G22010/AT1G55020/AT2G47000/AT1G66470/AT2G23430/AT5G11000/AT3G06300/AT1G75750/AT3G53420/AT4G38430/AT1G24100/AT3G13750/AT1G72150/AT1G75680/AT1G75780/AT2G38120…	UGT71C1/AT5G48900/IAA28/AT5G62340/APG/WAG2/AT1G04680/AT4G30670/IAA7/BAM2/WLIN2A/FLA2/PIN4/CUT1/CYCA2-3/UTR7/JKD/BIN4/SCL22/AT5G01090/AT3G02880/AMT1-1/PGL3/AIR3/sks4/LOX1/ABCB4/BHLH83/KRP1/AT5G11000/P4H2/GASA1/PIP2-1/ROPGEF1/UGT74B1/BGAL1/PATL1/AtGH9B7/TUBB1/AUX1/ARAC4/GPAT4/CSLC6/SKU5/UGD2/iqd2/COB/DRT112/ELP/CYSC1	root morphogenesis
GO:0010260	BP	7/1562	29/20876	0.00467844	0.0248948	0.0180991	AT3G49210/AT5G17860/AT5G13820/AT5G39610/AT5G51640/AT3G04070/AT1G74020	AT3G49210/CCX1/TRP4/NAC92/YLS7/NAC047/SSL12	animal organ senescence
GO:0000302	BP	37/1562	318/20876	0.00500727	0.0265477	0.0193008	AT3G05660/AT4G37610/AT2G35940/AT5G64510/AT1G71000/AT3G63010/AT5G39610/AT3G51910/AT1G70520/AT2G20560/AT2G26150/AT1G18150/AT4G12400/AT3G24500/AT4G24240/AT4G11660/AT2G47000/AT5G36890/AT1G14200/AT1G17860/AT5G03160/AT1G14360/AT4G08920/AT5G52640/AT5G51440/AT4G21870/AT5G55120/AT3G19930/AT1G51400/AT1G35580/AT1G66070/AT4G26080/AT3G12580/AT3G09440/AT1G07890/AT5G05410/AT4G02380	AtRLP33/BT5/BLH1/TIN1/AT1G71000/GID1B/NAC92/HSFA7A/CRK2/AT2G20560/HSFA2/MPK8/HOP3/MBF1C/WRKY7/HSFB2B/ABCB4/BGLU42/AT1G14200/KTI2/P58IPK/UTR3/CRY1/HSP90-1/HSP23.5/HSP15.4/VTC5/STP4/AT1G51400/CINV1/AT1G66070/ABI1/MED37C/HSP70-3/APX1/DREB2A/SAG21	response to reactive oxygen species
GO:0051119	MF	8/1514	31/20495	0.00147681	0.02658	0.0229678	AT1G08920/AT1G77210/AT3G46180/AT5G26340/AT1G11260/AT3G19930/AT3G18830/AT1G21460	ESL1/STP14/UTR5/STP13/STP1/STP4/PLT5/SWEET1	sugar transmembrane transporter activity
GO:0035251	MF	15/1514	86/20495	0.00147797	0.02658	0.0229678	AT2G29750/AT2G36750/AT2G29740/AT1G05590/AT4G34131/AT2G19880/AT1G30530/AT1G22400/AT3G16520/AT4G34138/AT2G36800/AT1G24100/AT5G05860/AT5G55120/AT2G31750	UGT71C1/UGT73C1/UGT71C2/HEXO2/UGT73B3/AT2G19880/UGT78D1/UGT85A1/UGT88A1/UGT73B1/UGT73C5/UGT74B1/UGT76C2/VTC5/UGT74D1	UDP-glucosyltransferase activity
GO:0022890	MF	42/1514	353/20495	0.00152075	0.02658	0.0229678	AT1G16390/AT4G00900/AT1G08920/AT5G24290/AT4G36670/AT1G77210/AT1G08960/AT5G17860/AT3G05400/AT4G36790/AT2G30070/AT3G05150/AT4G01840/AT5G14880/AT2G01420/AT5G44370/AT1G70300/AT5G13740/AT3G05160/AT2G37920/AT2G24240/AT2G19110/AT1G71890/AT1G76520/AT5G26340/AT1G11260/AT5G57090/AT1G60960/AT2G03590/AT3G47420/AT3G05165/AT1G07670/AT3G19930/AT4G27860/AT3G18830/AT5G59030/AT4G35080/AT4G30190/AT1G71880/ATMG00640…	OCT3/ECA2/ESL1/MEB2/PLT6/STP14/CCX5/CCX1/SUGTL5/AT4G36790/POT1/AT3G05150/TPK5/POT8/PIN4/ANTR5/POT6/ZIF1/AT3G05160/emb1513/AT2G24240/HMA4/SUC5/PILS3/STP13/STP1/PIN2/IRT3/UPS1/ATPS3/AT3G05165/ECA4/STP4/AT4G27860/PLT5/COPT1/AT4G35080/HA2/SUC1/ORF25/ATPB/ATPE	inorganic cation transmembrane transporter activity
GO:0009750	BP	20/1562	144/20876	0.00532988	0.0281557	0.0204698	AT4G23670/AT5G19250/AT3G15630/AT3G60140/AT4G33150/AT4G12690/AT3G13450/AT4G08790/AT2G23610/AT3G61430/AT3G53420/AT1G72730/AT1G16880/AT4G35770/AT5G37600/AT3G49790/AT5G60920/AT4G21960/AT3G61440/AT5G20250	AT4G23670/AT5G19250/AT3G15630/BGLU30/AT4G33150/AT4G12690/DIN4/NLP2/MES3/PIP1-1/PIP2-1/TIF4A-3/ACR11/STR15/GLN1-1/AT3G49790/COB/PER42/CYSC1/DIN10	response to fructose
GO:0033559	BP	12/1562	70/20876	0.00542383	0.0284171	0.0206599	AT2G22330/AT5G42650/AT2G22990/AT1G68530/AT4G27030/AT1G09340/AT1G03630/AT5G45680/AT1G04640/AT4G15560/AT5G17230/AT4G04640	CYP79B3/CYP74A/SNG1/CUT1/FAD4/CRB/PORC/FKBP13/LIP2/DXS/PSY/ATPC1	unsaturated fatty acid metabolic process
GO:0031348	BP	33/1562	277/20876	0.00543808	0.0284171	0.0206599	AT3G05660/AT3G52430/AT1G25400/AT3G05800/AT5G42650/AT1G18570/AT1G20020/AT1G76110/AT3G63010/AT2G22540/AT1G19670/AT1G66880/AT1G53230/AT2G04305/AT4G29140/AT2G31070/AT1G32060/AT1G09340/AT3G50820/AT4G15415/AT4G30340/AT2G03760/AT3G27890/AT5G66570/AT3G18830/AT3G55800/AT4G26080/AT2G39730/AT4G09650/AT1G06680/AT5G18650/AT3G09260/AT4G02380	AtRLP33/PAD4/AT1G25400/BHLH150/CYP74A/MYB51/LFNR2/HMGB9/GID1B/SVP/CLH1/AT1G66880/TCP3/AT2G04305/DTX51/TCP10/PRK/CRB/PSBO2/B'GAMMA/DGK7/SOT12/NQR/PSBO1/PLT5/SBPASE/ABI1/RCA/ATPD/PSBP1/MIEL1/BGLU23/SAG21	negative regulation of defense response
GO:0015995	NA	18/1562	125/20876	0.00545733	0.0284171	0.0206599	AT3G46780/AT1G68530/AT5G08050/AT3G59400/AT1G09340/AT1G03630/AT4G14690/AT5G45680/AT4G27440/AT1G04640/AT4G15560/AT5G45930/AT5G17230/AT3G23700/AT4G09650/AT3G22840/AT4G14890/AT4G04640	PTAC16/CUT1/AT5G08050/GUN4/CRB/PORC/ELIP2/FKBP13/PORB/LIP2/DXS/CHLI2/PSY/AT3G23700/ATPD/ELIP1/FdC2/ATPC1	chlorophyll biosynthetic process
GO:0006636	BP	12/1562	70/20876	0.00542383	0.0284171	0.0206599	AT2G22330/AT5G42650/AT2G22990/AT1G68530/AT4G27030/AT1G09340/AT1G03630/AT5G45680/AT1G04640/AT4G15560/AT5G17230/AT4G04640	CYP79B3/CYP74A/SNG1/CUT1/FAD4/CRB/PORC/FKBP13/LIP2/DXS/PSY/ATPC1	unsaturated fatty acid biosynthetic process
GO:0006090	BP	46/1562	418/20876	0.00552624	0.0286735	0.0208463	AT2G36830/AT2G22330/AT5G42650/AT2G22990/AT5G43750/AT1G68530/AT1G14345/AT1G76550/AT4G04040/AT1G09340/AT3G16000/AT1G03630/AT3G61430/AT2G03420/AT3G53420/AT1G12900/AT5G45680/AT1G72150/AT5G35790/AT3G27890/AT5G56350/AT1G04640/AT4G15560/AT5G45930/AT4G10300/AT3G55800/AT5G17230/AT5G60920/AT3G23700/AT2G01570/AT5G39730/AT4G09650/AT1G06040/AT1G20440/AT4G14890/AT1G07890/AT4G04640/AT3G22890/AT1G13930/AT4G39090…	TIP1-1/CYP79B3/CYP74A/SNG1/PNSB5/CUT1/AT1G14345/PFP-ALPHA2/PFP-BETA2/CRB/MFP1/PORC/PIP1-1/AT2G03420/PIP2-1/GAPA-2/FKBP13/PATL1/G6PD1/NQR/AT5G56350/LIP2/DXS/CHLI2/AT4G10300/SBPASE/PSY/COB/AT3G23700/RGA/AIG2LB/ATPD/BBX24/COR47/FdC2/APX1/ATPC1/APS1/AT1G13930/RD19A/AT5G62350/CYSC1/TIF4A-2/RD21A/GSTU19/ACP4	pyruvate metabolic process
GO:0055114	BP	45/1562	408/20876	0.00577876	0.0298774	0.0217216	AT3G23410/AT1G20020/AT1G05575/AT2G46740/AT3G55890/AT1G55370/AT1G52230/ATCG01100/AT2G41730/AT1G55670/AT1G67560/AT4G04610/AT3G22370/AT5G08050/AT1G32060/AT3G09270/ATMG00070/ATCG00540/AT1G55020/AT3G50820/AT4G35460/AT1G72970/AT3G61220/AT1G65520/AT1G12900/AT4G08920/ATCG01110/AT1G77770/ATCG00270/AT5G66570/AT3G55800/AT5G40650/AT3G51730/AT3G23700/AT3G27380/AT4G09650/AT1G80460/AT1G06680/AT4G04640/ATCG00440…	FAO3/LFNR2/AT1G05575/GULLO5/AT3G55890/NDF5/PSAH2/NDHA/AT2G41730/PSAG/LOX6/APR1/AOX1A/AT5G08050/PRK/GSTU8/NAD9/PETA/LOX1/PSBO2/NTR1/HTH/AT3G61220/ECI1/GAPA-2/CRY1/NDHH/AT1G77770/PSBD/PSBO1/SBPASE/SDH2-2/AT3G51730/AT3G23700/SDH2-1/ATPD/GLPK/PSBP1/ATPC1/NDHC/GSTU19/PEX11E/FD2/PCO1/ATPE	oxidation-reduction process
GO:0104004	BP	22/1562	165/20876	0.00587373	0.0301546	0.0219231	AT1G02340/AT2G46790/AT2G24540/AT1G10470/AT5G57660/AT1G66270/AT5G13730/AT3G10060/AT3G46630/AT1G09340/AT1G66280/AT4G14690/AT4G08920/AT4G30490/AT2G33700/AT2G46970/AT4G36250/AT2G24790/AT3G22840/AT5G19770/AT1G78380/AT4G02380	HFR1/APRR9/AFR/ARR4/COL5/BGLU21/SIGD/FKBP16-4/AT3G46630/CRB/BGLU22/ELIP2/CRY1/AT4G30490/PP2C27/PIL1/ALDH3F1/COL3/ELIP1/TUBA3/GSTU19/SAG21	cellular response to environmental stimulus
GO:0071214	BP	22/1562	165/20876	0.00587373	0.0301546	0.0219231	AT1G02340/AT2G46790/AT2G24540/AT1G10470/AT5G57660/AT1G66270/AT5G13730/AT3G10060/AT3G46630/AT1G09340/AT1G66280/AT4G14690/AT4G08920/AT4G30490/AT2G33700/AT2G46970/AT4G36250/AT2G24790/AT3G22840/AT5G19770/AT1G78380/AT4G02380	HFR1/APRR9/AFR/ARR4/COL5/BGLU21/SIGD/FKBP16-4/AT3G46630/CRB/BGLU22/ELIP2/CRY1/AT4G30490/PP2C27/PIL1/ALDH3F1/COL3/ELIP1/TUBA3/GSTU19/SAG21	cellular response to abiotic stimulus
GO:0015077	MF	33/1514	262/20495	0.00185524	0.0310753	0.0268522	AT1G16390/AT1G08920/AT4G36670/AT1G77210/AT1G08960/AT5G17860/AT3G05400/AT4G36790/AT2G30070/AT3G05150/AT4G01840/AT5G14880/AT2G01420/AT5G44370/AT1G70300/AT5G13740/AT3G05160/AT2G24240/AT1G71890/AT1G76520/AT5G26340/AT1G11260/AT5G57090/AT2G03590/AT3G47420/AT3G05165/AT3G19930/AT3G18830/AT4G30190/AT1G71880/ATMG00640/ATCG00480/ATCG00470	OCT3/ESL1/PLT6/STP14/CCX5/CCX1/SUGTL5/AT4G36790/POT1/AT3G05150/TPK5/POT8/PIN4/ANTR5/POT6/ZIF1/AT3G05160/AT2G24240/SUC5/PILS3/STP13/STP1/PIN2/UPS1/ATPS3/AT3G05165/STP4/PLT5/HA2/SUC1/ORF25/ATPB/ATPE	monovalent inorganic cation transmembrane transporter activity
GO:0009695	NA	19/1562	136/20876	0.00610362	0.0312248	0.0227012	AT2G22330/AT2G34810/AT5G42650/AT5G20230/AT1G71697/AT1G70700/AT2G22990/AT4G18950/AT5G05600/AT1G68530/AT1G67560/AT1G43160/AT1G55020/AT3G57450/AT5G55120/AT1G04640/AT4G15560/AT4G04640/AT2G22170	CYP79B3/AT2G34810/CYP74A/BCB/CK1/JAZ9/SNG1/AT4G18950/AT5G05600/CUT1/LOX6/RAP2-6/LOX1/AT3G57450/VTC5/LIP2/DXS/ATPC1/PLAT2	jasmonic acid biosynthetic process
GO:0009610	NA	8/1562	38/20876	0.00623382	0.0316687	0.0230239	AT2G35940/AT1G13230/AT4G19010/AT2G03760/AT1G77770/AT1G33110/AT3G21690/AT3G09260	BLH1/PII-2/4CLL6/SOT12/AT1G77770/DTX21/DTX40/BGLU23	response to symbiotic fungus
GO:0006598	BP	8/1562	38/20876	0.00623382	0.0316687	0.0230239	AT2G36830/AT5G47770/AT1G68440/AT4G34640/AT5G54160/AT5G03630/AT5G07440/AT1G07890	TIP1-1/FPS1/AT1G68440/SQS1/OMT1/MDAR2/GDH2/APX1	polyamine catabolic process
GO:0016765	MF	19/1514	125/20495	0.0020504	0.0329705	0.0284898	AT1G09240/AT1G27140/AT1G17180/AT5G47770/AT2G27760/AT3G09270/AT3G43800/AT4G34640/AT1G02930/AT1G17190/AT3G04940/AT4G36810/AT5G17230/AT2G47730/AT2G29450/AT3G01120/AT2G30860/AT3G61440/AT1G78380	NAS3/GSTU14/GSTU25/FPS1/IPT2/GSTU8/GSTU27/SQS1/GSTF6/GSTU26/CYSD1/GGPPS1/PSY/GSTF8/GSTU5/CGS1/GSTF9/CYSC1/GSTU19	transferase activity, transferring alkyl or aryl (other than methyl) groups
GO:0009641	NA	5/1562	17/20876	0.00673487	0.0340953	0.0247881	AT2G42870/AT5G47370/AT4G25260/AT2G46970/AT1G75540	PAR1/HAT2/PMEI7/PIL1/BBX21	shade avoidance
GO:0006816	BP	17/1562	118/20876	0.00676926	0.0341508	0.0248284	AT2G28950/AT2G36830/AT2G26640/AT5G03760/AT4G00900/AT1G12240/AT5G47770/AT3G02250/AT4G12730/AT1G15820/AT4G08685/AT2G46690/AT3G61430/AT3G53420/AT2G30520/AT5G60920/AT3G51730	EXPA6/TIP1-1/KCS11/CSLA9/ECA2/BFRUCT4/FPS1/OFUT21/FLA2/LHCB6/SAH7/SAUR32/PIP1-1/PIP2-1/RPT2/COB/AT3G51730	calcium ion transport
GO:0009165	BP	50/1562	468/20876	0.00695284	0.034956	0.0254138	AT2G36830/AT1G64200/AT3G07800/AT1G76550/AT4G04040/AT3G61430/AT3G53420/AT1G12900/AT1G72150/AT3G27890/AT1G07370/AT5G27390/AT5G56350/AT4G11160/AT1G61580/AT1G23410/AT3G55510/AT3G27060/AT3G49240/AT5G65860/AT3G10530/AT5G27330/AT2G24050/AT5G60920/AT2G01570/AT4G05410/AT4G36020/AT1G13730/AT1G79150/AT5G39730/AT3G23580/AT1G06040/AT1G20440/AT5G61030/AT1G07890/AT4G04640/AT3G22890/ATMG00640/AT1G13930/AT4G39090…	TIP1-1/VHA-E3/TK1A/PFP-ALPHA2/PFP-BETA2/PIP1-1/PIP2-1/GAPA-2/PATL1/NQR/PCNA/AT5G27390/AT5G56350/AT4G11160/ARP2/RPS27AA/RBL/TSO2/EMB1796/AT5G65860/AT3G10530/AT5G27330/EIF(ISO)4G2/COB/RGA/YAO/CSP1/AT1G13730/AT1G79150/AIG2LB/RNR2A/BBX24/COR47/RBG3/APX1/ATPC1/APS1/ORF25/AT1G13930/RD19A/AT5G62350/CYSC1/TIF4A-2/RD21A/GSTU19/RPS17C/RACK1C/ATPB/ASP1/ATPE	nucleotide biosynthetic process
GO:0004364	MF	10/1514	48/20495	0.00230259	0.0356016	0.0307634	AT1G27140/AT1G17180/AT3G09270/AT3G43800/AT1G02930/AT1G17190/AT2G47730/AT2G29450/AT2G30860/AT1G78380	GSTU14/GSTU25/GSTU8/GSTU27/GSTF6/GSTU26/GSTF8/GSTU5/GSTF9/GSTU19	glutathione transferase activity
GO:0016052	BP	38/1562	336/20876	0.00713307	0.0356363	0.0259084	AT2G36830/AT1G76550/AT1G18150/AT4G04040/AT1G70370/AT3G16000/AT1G03630/AT3G61430/AT3G53420/AT5G64570/AT1G12900/AT1G72150/AT1G75680/AT3G27890/AT5G56350/AT1G06410/AT5G02270/AT1G35580/AT3G29360/AT5G03040/AT5G60920/AT2G01570/AT5G39730/AT1G06040/AT1G20440/AT3G12630/AT1G80460/AT3G09440/AT1G07890/AT3G22890/AT1G13930/AT3G57520/AT4G39090/AT5G62350/AT3G61440/AT1G54270/AT1G47128/AT1G78380	TIP1-1/PFP-ALPHA2/MPK8/PFP-BETA2/PGL3/MFP1/PORC/PIP1-1/PIP2-1/BXL4/GAPA-2/PATL1/AtGH9B7/NQR/AT5G56350/TPS7/ATNAP9/CINV1/UGD2/iqd2/COB/RGA/AIG2LB/BBX24/COR47/SAP5/GLPK/HSP70-3/APX1/APS1/AT1G13930/RFS2/RD19A/AT5G62350/CYSC1/TIF4A-2/RD21A/GSTU19	carbohydrate catabolic process
GO:0009733	NA	46/1562	424/20876	0.00713703	0.0356363	0.0259084	AT1G28010/AT3G59900/AT4G15430/AT4G37610/AT2G35940/AT5G25890/AT4G00080/AT1G18570/AT3G23050/AT3G63010/AT1G17345/AT2G26710/AT1G56010/AT4G18950/AT4G03400/AT4G34780/AT3G16350/AT1G53230/AT5G39610/AT5G50760/AT3G47600/AT5G51640/AT3G28210/AT4G34800/AT5G47370/AT1G78100/AT5G17300/AT2G04160/AT2G47000/AT2G46690/AT4G34810/AT5G57090/AT4G34760/AT3G04730/AT1G63840/AT1G22640/AT2G38120/AT5G55120/AT3G28910/AT4G37580…	ABCB14/ARGOS/AT4G15430/BT5/BLH1/IAA28/UNE11/MYB51/IAA7/GID1B/SAUR77/CYP734A1/NAC021/AT4G18950/DFL2/AT4G34780/AT3G16350/TCP3/NAC92/AT5G50760/MYB94/YLS7/SAP12/AT4G34800/HAT2/AT1G78100/RVE1/AIR3/ABCB4/SAUR32/AT4G34810/PIN2/SAUR50/IAA16/AT1G63840/MYB3/AUX1/VTC5/MYB30/HLS1/ABI1/IAA26/AT1G70000/RGA/MYB44/AT4G34790	response to auxin
GO:1901293	BP	50/1562	469/20876	0.0072343	0.0359128	0.0261094	AT2G36830/AT1G64200/AT3G07800/AT1G76550/AT4G04040/AT3G61430/AT3G53420/AT1G12900/AT1G72150/AT3G27890/AT1G07370/AT5G27390/AT5G56350/AT4G11160/AT1G61580/AT1G23410/AT3G55510/AT3G27060/AT3G49240/AT5G65860/AT3G10530/AT5G27330/AT2G24050/AT5G60920/AT2G01570/AT4G05410/AT4G36020/AT1G13730/AT1G79150/AT5G39730/AT3G23580/AT1G06040/AT1G20440/AT5G61030/AT1G07890/AT4G04640/AT3G22890/ATMG00640/AT1G13930/AT4G39090…	TIP1-1/VHA-E3/TK1A/PFP-ALPHA2/PFP-BETA2/PIP1-1/PIP2-1/GAPA-2/PATL1/NQR/PCNA/AT5G27390/AT5G56350/AT4G11160/ARP2/RPS27AA/RBL/TSO2/EMB1796/AT5G65860/AT3G10530/AT5G27330/EIF(ISO)4G2/COB/RGA/YAO/CSP1/AT1G13730/AT1G79150/AIG2LB/RNR2A/BBX24/COR47/RBG3/APX1/ATPC1/APS1/ORF25/AT1G13930/RD19A/AT5G62350/CYSC1/TIF4A-2/RD21A/GSTU19/RPS17C/RACK1C/ATPB/ASP1/ATPE	nucleoside phosphate biosynthetic process
GO:0052541	NA	6/1562	24/20876	0.00724167	0.0359128	0.0261094	AT3G02880/AT1G30690/AT1G61580/AT1G23410/AT5G43060/AT4G30190	AT3G02880/PATL4/ARP2/RPS27AA/RD21B/HA2	plant-type cell wall cellulose metabolic process
GO:1901136	BP	8/1562	39/20876	0.00733911	0.0361501	0.0262819	AT5G18860/AT3G16150/AT2G36310/AT3G44320/AT5G05860/AT2G43910/AT5G28050/AT3G16400	AT5G18860/AT3G16150/URH1/NIT3/UGT76C2/ATHOL1/AT5G28050/NSP1	carbohydrate derivative catabolic process
GO:0009608	BP	8/1562	39/20876	0.00733911	0.0361501	0.0262819	AT2G35940/AT1G13230/AT4G19010/AT2G03760/AT1G77770/AT1G33110/AT3G21690/AT3G09260	BLH1/PII-2/4CLL6/SOT12/AT1G77770/DTX21/DTX40/BGLU23	response to symbiont
GO:0015994	NA	24/1562	189/20876	0.00760273	0.0373225	0.0271343	AT3G46780/AT5G42650/AT1G19670/AT1G68530/AT5G08050/AT3G59400/AT1G09340/AT3G13040/AT1G03630/AT4G14690/AT5G45680/AT4G01660/AT4G27440/AT1G04640/AT4G15560/AT3G14067/AT5G45930/AT5G17230/AT3G23700/AT4G09650/AT3G22840/AT4G14890/AT4G04640/AT1G47128	PTAC16/CYP74A/CLH1/CUT1/AT5G08050/GUN4/CRB/PHL6/PORC/ELIP2/FKBP13/ABC1/PORB/LIP2/DXS/SBT1.4/CHLI2/PSY/AT3G23700/ATPD/ELIP1/FdC2/ATPC1/RD21A	chlorophyll metabolic process
GO:0035266	NA	23/1562	179/20876	0.00769802	0.0376635	0.0273822	AT4G00400/AT1G04680/AT3G49670/AT3G02250/AT1G71695/AT5G58300/AT5G03150/AT4G28190/AT4G38660/AT1G18250/AT2G04780/AT1G70370/AT1G32190/AT4G22010/AT3G16000/AT5G60200/AT4G38430/AT4G08920/AT5G51560/AT1G75680/AT4G03210/AT4G29020/AT2G45190	GPAT8/AT1G04680/BAM2/OFUT21/PER12/AT5G58300/JKD/ULT1/AT4G38660/ATLP-1/FLA7/PGL3/AT1G32190/sks4/MFP1/DOF5.3/ROPGEF1/CRY1/AT5G51560/AtGH9B7/XTH9/AT4G29020/YAB1	meristem growth
GO:0031668	BP	39/1562	349/20876	0.00786267	0.0382536	0.0278113	AT1G12740/AT2G29750/AT2G14100/AT4G30670/AT1G77330/AT2G38920/AT5G40890/AT1G29280/AT4G21600/AT1G78000/AT2G18980/AT4G13660/AT1G55920/AT5G57660/AT1G66270/AT2G47160/AT2G03240/AT4G14680/AT4G31240/AT3G13450/AT4G10380/AT3G10060/AT3G44320/AT4G04040/AT3G46630/AT1G09340/AT3G53420/AT4G08920/AT1G02860/AT5G49450/AT1G60960/AT4G30490/AT4G36250/AT2G45170/AT1G01620/AT3G62420/AT3G16500/AT1G78380/AT4G02380	CYP87A2/UGT71C1/CYP705A13/AT4G30670/AT1G77330/RF178/CLC-A/WRKY65/ENDO5/SULTR1;2/PER16/PRR2/SAT1/COL5/BGLU21/BOR1/PHO1-H5/APS3/AT4G31240/DIN4/NIP5-1/FKBP16-4/NIT3/PFP-BETA2/AT3G46630/CRB/PIP2-1/CRY1/BAH1/BZIP1/IRT3/AT4G30490/ALDH3F1/ATG8E/PIP1-3/BZIP53/IAA26/GSTU19/SAG21	cellular response to extracellular stimulus
GO:0000041	BP	28/1562	231/20876	0.00787111	0.0382536	0.0278113	AT5G60530/AT1G12740/AT4G17800/AT2G29750/AT3G21510/AT3G19390/AT2G28660/AT4G00080/AT2G14100/AT4G30670/AT1G77330/AT5G40890/AT2G46740/AT1G29280/AT4G21600/AT1G78000/AT2G18980/AT4G13660/AT2G47160/AT2G19110/AT4G10380/AT3G53420/AT4G37410/AT1G60960/AT5G59030/AT4G35080/AT1G01620/AT5G26280	AT5G60530/CYP87A2/AHL23/UGT71C1/AHP1/RD21C/AT2G28660/UNE11/CYP705A13/AT4G30670/AT1G77330/CLC-A/GULLO5/WRKY65/ENDO5/SULTR1;2/PER16/PRR2/BOR1/HMA4/NIP5-1/PIP2-1/CYP81F4/IRT3/COPT1/AT4G35080/PIP1-3/AT5G26280	transition metal ion transport
GO:0097306	BP	31/1562	263/20876	0.00801077	0.0385469	0.0280245	AT3G52430/AT1G02340/AT1G05575/AT3G63010/AT1G28190/AT2G27310/AT5G46790/AT2G30040/AT5G18490/AT4G18950/AT5G39610/AT3G18040/AT4G17500/AT5G51640/AT3G28210/AT5G28770/AT2G47000/AT3G10640/AT1G63840/AT5G63470/AT5G67080/AT3G57450/AT5G55120/AT3G02140/AT5G05440/AT4G26080/AT2G22430/AT5G65310/AT3G18130/AT4G17870/AT4G02380	PAD4/HFR1/AT1G05575/GID1B/AT1G28190/AT2G27310/PYL1/MAPKKK14/AT5G18490/AT4G18950/NAC92/MPK9/ERF1A/YLS7/SAP12/BZIP63/ABCB4/VPS60.1/AT1G63840/NFYC4/MAPKKK19/AT3G57450/VTC5/AFP4/PYL5/ABI1/ATHB-6/ATHB-5/RACK1C/PYR1/SAG21	cellular response to alcohol
GO:0071215	BP	31/1562	263/20876	0.00801077	0.0385469	0.0280245	AT3G52430/AT1G02340/AT1G05575/AT3G63010/AT1G28190/AT2G27310/AT5G46790/AT2G30040/AT5G18490/AT4G18950/AT5G39610/AT3G18040/AT4G17500/AT5G51640/AT3G28210/AT5G28770/AT2G47000/AT3G10640/AT1G63840/AT5G63470/AT5G67080/AT3G57450/AT5G55120/AT3G02140/AT5G05440/AT4G26080/AT2G22430/AT5G65310/AT3G18130/AT4G17870/AT4G02380	PAD4/HFR1/AT1G05575/GID1B/AT1G28190/AT2G27310/PYL1/MAPKKK14/AT5G18490/AT4G18950/NAC92/MPK9/ERF1A/YLS7/SAP12/BZIP63/ABCB4/VPS60.1/AT1G63840/NFYC4/MAPKKK19/AT3G57450/VTC5/AFP4/PYL5/ABI1/ATHB-6/ATHB-5/RACK1C/PYR1/SAG21	cellular response to abscisic acid stimulus
GO:0009132	BP	25/1562	200/20876	0.00796133	0.0385469	0.0280245	AT2G36830/AT1G76550/AT4G04040/AT3G61430/AT3G53420/AT1G12900/AT1G72150/AT3G27890/AT5G56350/AT3G27060/AT5G60920/AT2G01570/AT5G39730/AT3G23580/AT1G06040/AT1G20440/AT1G07890/AT3G22890/AT1G13930/AT4G39090/AT5G62350/AT3G61440/AT1G54270/AT1G47128/AT1G78380	TIP1-1/PFP-ALPHA2/PFP-BETA2/PIP1-1/PIP2-1/GAPA-2/PATL1/NQR/AT5G56350/TSO2/COB/RGA/AIG2LB/RNR2A/BBX24/COR47/APX1/APS1/AT1G13930/RD19A/AT5G62350/CYSC1/TIF4A-2/RD21A/GSTU19	nucleoside diphosphate metabolic process
GO:0015171	MF	11/1514	57/20495	0.00269837	0.0394226	0.0340651	AT5G02170/AT5G04770/AT5G40780/AT1G08230/AT5G02180/AT1G44100/AT5G49630/AT2G39130/AT2G38120/AT2G39890/AT2G28900	AVT1E/CAT6/LHT1/GAT1/AVT1D/AAP5/AAP6/AVT1C/AUX1/PROT1/OEP161	amino acid transmembrane transporter activity
GO:0008324	MF	44/1514	386/20495	0.00274585	0.0394226	0.0340651	AT1G16390/AT4G00900/AT1G08920/AT5G24290/AT4G36670/AT1G77210/AT1G08960/AT5G17860/AT3G05400/AT4G36790/AT2G30070/AT3G05150/AT4G01840/AT5G14880/AT2G01420/AT5G44370/AT1G70300/AT5G13740/AT3G05160/AT2G37920/AT2G24240/AT2G19110/AT4G13510/AT1G71890/AT1G76520/AT5G26340/AT1G11260/AT5G57090/AT1G60960/AT2G03590/AT3G47420/AT3G05165/AT1G07670/AT3G19930/AT4G27860/AT2G39890/AT3G18830/AT5G59030/AT4G35080/AT4G30190…	OCT3/ECA2/ESL1/MEB2/PLT6/STP14/CCX5/CCX1/SUGTL5/AT4G36790/POT1/AT3G05150/TPK5/POT8/PIN4/ANTR5/POT6/ZIF1/AT3G05160/emb1513/AT2G24240/HMA4/AMT1-1/SUC5/PILS3/STP13/STP1/PIN2/IRT3/UPS1/ATPS3/AT3G05165/ECA4/STP4/AT4G27860/PROT1/PLT5/COPT1/AT4G35080/HA2/SUC1/ORF25/ATPB/ATPE	cation transmembrane transporter activity
GO:0071496	BP	39/1562	350/20876	0.00822942	0.0394687	0.0286947	AT1G12740/AT2G29750/AT2G14100/AT4G30670/AT1G77330/AT2G38920/AT5G40890/AT1G29280/AT4G21600/AT1G78000/AT2G18980/AT4G13660/AT1G55920/AT5G57660/AT1G66270/AT2G47160/AT2G03240/AT4G14680/AT4G31240/AT3G13450/AT4G10380/AT3G10060/AT3G44320/AT4G04040/AT3G46630/AT1G09340/AT3G53420/AT4G08920/AT1G02860/AT5G49450/AT1G60960/AT4G30490/AT4G36250/AT2G45170/AT1G01620/AT3G62420/AT3G16500/AT1G78380/AT4G02380	CYP87A2/UGT71C1/CYP705A13/AT4G30670/AT1G77330/RF178/CLC-A/WRKY65/ENDO5/SULTR1;2/PER16/PRR2/SAT1/COL5/BGLU21/BOR1/PHO1-H5/APS3/AT4G31240/DIN4/NIP5-1/FKBP16-4/NIT3/PFP-BETA2/AT3G46630/CRB/PIP2-1/CRY1/BAH1/BZIP1/IRT3/AT4G30490/ALDH3F1/ATG8E/PIP1-3/BZIP53/IAA26/GSTU19/SAG21	cellular response to external stimulus
GO:0009694	NA	21/1562	160/20876	0.00835291	0.0399297	0.0290298	AT2G22330/AT2G34810/AT1G75450/AT5G42650/AT5G20230/AT1G71697/AT1G70700/AT2G22990/AT4G18950/AT5G05600/AT1G68530/AT1G67560/AT1G43160/AT1G55020/AT3G57450/AT5G55120/AT1G04640/AT4G15560/AT2G29450/AT4G04640/AT2G22170	CYP79B3/AT2G34810/CKX5/CYP74A/BCB/CK1/JAZ9/SNG1/AT4G18950/AT5G05600/CUT1/LOX6/RAP2-6/LOX1/AT3G57450/VTC5/LIP2/DXS/GSTU5/ATPC1/PLAT2	jasmonic acid metabolic process
GO:0010075	NA	22/1562	171/20876	0.00887767	0.0422995	0.0307527	AT4G00400/AT1G04680/AT3G49670/AT3G02250/AT1G71695/AT5G58300/AT5G03150/AT4G28190/AT4G38660/AT1G18250/AT2G04780/AT1G70370/AT1G32190/AT4G22010/AT3G16000/AT5G60200/AT4G38430/AT4G08920/AT5G51560/AT1G75680/AT4G03210/AT4G29020	GPAT8/AT1G04680/BAM2/OFUT21/PER12/AT5G58300/JKD/ULT1/AT4G38660/ATLP-1/FLA7/PGL3/AT1G32190/sks4/MFP1/DOF5.3/ROPGEF1/CRY1/AT5G51560/AtGH9B7/XTH9/AT4G29020	regulation of meristem growth
GO:0042538	BP	21/1562	161/20876	0.00894871	0.0424991	0.0308978	AT3G04290/AT1G06620/AT1G66350/AT3G63010/AT2G27310/AT4G18950/AT5G43170/AT5G13820/AT1G69700/AT5G39610/AT4G17500/AT2G24040/AT5G51640/AT3G28210/AT2G47000/AT1G63840/AT5G67080/AT5G55120/AT4G36990/AT4G26080/AT2G01570	LTL1/AT1G06620/RGL1/GID1B/AT2G27310/AT4G18950/AZF3/TRP4/HVA22C/NAC92/ERF1A/AT2G24040/YLS7/SAP12/ABCB4/AT1G63840/MAPKKK19/VTC5/HSFB1/ABI1/RGA	hyperosmotic salinity response
GO:1903508	BP	48/1562	453/20876	0.00932664	0.0434982	0.0316242	AT3G58120/AT5G08460/AT3G05800/AT3G25690/AT1G76110/AT2G22540/AT4G01540/AT1G55370/AT2G30040/AT1G53230/AT1G73500/AT3G17040/AT1G21910/AT5G62940/AT3G61890/AT4G17500/AT2G26150/AT3G24500/AT5G24630/AT5G08050/AT5G54630/AT3G59400/AT2G31070/AT2G26580/AT1G43160/AT2G37678/AT4G17810/AT5G36120/AT1G09340/AT3G50820/AT1G03630/AT2G03420/AT3G24440/AT5G49450/AT4G27440/AT5G66570/AT4G15560/AT3G02140/AT5G57180/AT4G40060…	BZIP61/AT5G08460/BHLH150/CHUP1/HMGB9/SVP/NAC68/NDF5/MAPKKK14/TCP3/MKK9/HCF107/ERF012/DOF5.6/ATHB-12/ERF1A/HSFA2/MBF1C/BIN4/AT5G08050/AT5G54630/GUN4/TCP10/YAB5/RAP2-6/FHY1/AT4G17810/CCB3/CRB/PSBO2/PORC/AT2G03420/VIL1/BZIP1/PORB/PSBO1/DXS/AFP4/CIA2/ATHB-16/BZIP53/DRT112/AT4G05400/AT2G16365/FdC2/ATPC1/ATHB-6/ATHB-5	positive regulation of nucleic acid-templated transcription
GO:1902680	BP	48/1562	453/20876	0.00932664	0.0434982	0.0316242	AT3G58120/AT5G08460/AT3G05800/AT3G25690/AT1G76110/AT2G22540/AT4G01540/AT1G55370/AT2G30040/AT1G53230/AT1G73500/AT3G17040/AT1G21910/AT5G62940/AT3G61890/AT4G17500/AT2G26150/AT3G24500/AT5G24630/AT5G08050/AT5G54630/AT3G59400/AT2G31070/AT2G26580/AT1G43160/AT2G37678/AT4G17810/AT5G36120/AT1G09340/AT3G50820/AT1G03630/AT2G03420/AT3G24440/AT5G49450/AT4G27440/AT5G66570/AT4G15560/AT3G02140/AT5G57180/AT4G40060…	BZIP61/AT5G08460/BHLH150/CHUP1/HMGB9/SVP/NAC68/NDF5/MAPKKK14/TCP3/MKK9/HCF107/ERF012/DOF5.6/ATHB-12/ERF1A/HSFA2/MBF1C/BIN4/AT5G08050/AT5G54630/GUN4/TCP10/YAB5/RAP2-6/FHY1/AT4G17810/CCB3/CRB/PSBO2/PORC/AT2G03420/VIL1/BZIP1/PORB/PSBO1/DXS/AFP4/CIA2/ATHB-16/BZIP53/DRT112/AT4G05400/AT2G16365/FdC2/ATPC1/ATHB-6/ATHB-5	positive regulation of RNA biosynthetic process
GO:0090626	NA	34/1562	298/20876	0.009239	0.0434982	0.0316242	AT3G46780/AT3G04290/AT4G26540/AT1G17230/AT2G34150/AT1G20020/AT1G13230/AT3G58070/AT3G49260/AT3G09580/AT5G53210/AT3G28040/AT5G24630/AT1G05230/AT5G57030/AT1G32060/AT4G21210/AT4G29030/AT2G47240/AT5G44750/AT2G03420/AT4G15415/AT1G12900/AT5G45680/AT1G32470/AT2G38120/AT1G52220/AT5G45930/AT3G55800/AT1G44575/AT1G33240/AT2G45190/AT5G28500/AT1G56580	PTAC16/LTL1/RGI3/AT1G17230/SCAR1/LFNR2/PII-2/GIS/iqd21/AT3G09580/SPCH/AT3G28040/BIN4/HDG2/LUT2/PRK/RP1/AT4G29030/LACS1/REV1/AT2G03420/B'GAMMA/GAPA-2/FKBP13/GDH3/AUX1/CURT1C/CHLI2/SBPASE/PSBS/AT-GTL1/YAB1/RAF1.1/SVB	plant epidermis morphogenesis
GO:0051254	BP	48/1562	453/20876	0.00932664	0.0434982	0.0316242	AT3G58120/AT5G08460/AT3G05800/AT3G25690/AT1G76110/AT2G22540/AT4G01540/AT1G55370/AT2G30040/AT1G53230/AT1G73500/AT3G17040/AT1G21910/AT5G62940/AT3G61890/AT4G17500/AT2G26150/AT3G24500/AT5G24630/AT5G08050/AT5G54630/AT3G59400/AT2G31070/AT2G26580/AT1G43160/AT2G37678/AT4G17810/AT5G36120/AT1G09340/AT3G50820/AT1G03630/AT2G03420/AT3G24440/AT5G49450/AT4G27440/AT5G66570/AT4G15560/AT3G02140/AT5G57180/AT4G40060…	BZIP61/AT5G08460/BHLH150/CHUP1/HMGB9/SVP/NAC68/NDF5/MAPKKK14/TCP3/MKK9/HCF107/ERF012/DOF5.6/ATHB-12/ERF1A/HSFA2/MBF1C/BIN4/AT5G08050/AT5G54630/GUN4/TCP10/YAB5/RAP2-6/FHY1/AT4G17810/CCB3/CRB/PSBO2/PORC/AT2G03420/VIL1/BZIP1/PORB/PSBO1/DXS/AFP4/CIA2/ATHB-16/BZIP53/DRT112/AT4G05400/AT2G16365/FdC2/ATPC1/ATHB-6/ATHB-5	positive regulation of RNA metabolic process
GO:0045893	BP	48/1562	453/20876	0.00932664	0.0434982	0.0316242	AT3G58120/AT5G08460/AT3G05800/AT3G25690/AT1G76110/AT2G22540/AT4G01540/AT1G55370/AT2G30040/AT1G53230/AT1G73500/AT3G17040/AT1G21910/AT5G62940/AT3G61890/AT4G17500/AT2G26150/AT3G24500/AT5G24630/AT5G08050/AT5G54630/AT3G59400/AT2G31070/AT2G26580/AT1G43160/AT2G37678/AT4G17810/AT5G36120/AT1G09340/AT3G50820/AT1G03630/AT2G03420/AT3G24440/AT5G49450/AT4G27440/AT5G66570/AT4G15560/AT3G02140/AT5G57180/AT4G40060…	BZIP61/AT5G08460/BHLH150/CHUP1/HMGB9/SVP/NAC68/NDF5/MAPKKK14/TCP3/MKK9/HCF107/ERF012/DOF5.6/ATHB-12/ERF1A/HSFA2/MBF1C/BIN4/AT5G08050/AT5G54630/GUN4/TCP10/YAB5/RAP2-6/FHY1/AT4G17810/CCB3/CRB/PSBO2/PORC/AT2G03420/VIL1/BZIP1/PORB/PSBO1/DXS/AFP4/CIA2/ATHB-16/BZIP53/DRT112/AT4G05400/AT2G16365/FdC2/ATPC1/ATHB-6/ATHB-5	positive regulation of transcription, DNA-templated
GO:0010286	BP	13/1562	84/20876	0.00933809	0.0434982	0.0316242	AT5G07100/AT2G27310/AT4G35480/AT3G28210/AT2G26150/AT2G40340/AT4G12400/AT5G46170/AT1G23710/AT5G04760/AT1G13080/AT1G20440/AT5G05410	WRKY26/AT2G27310/ATL45/SAP12/HSFA2/DREB2C/HOP3/AT5G46170/AT1G23710/AT5G04760/CYP71B2/COR47/DREB2A	heat acclimation
GO:1901658	BP	7/1562	33/20876	0.00985756	0.0457717	0.0332771	AT5G18860/AT2G36310/AT3G44320/AT5G05860/AT2G43910/AT5G28050/AT3G16400	AT5G18860/URH1/NIT3/UGT76C2/ATHOL1/AT5G28050/NSP1	glycosyl compound catabolic process
GO:0071901	BP	8/1562	41/20876	0.00998407	0.0459204	0.0333852	AT5G10440/AT1G70210/AT1G15570/AT4G37630/AT3G24810/AT2G23430/AT3G50630/AT5G04470	CYCD4-2/CYCD1-1/CYCA2-3/CYCD5-1/KRP5/KRP1/KRP2/SIM	negative regulation of protein serine/threonine kinase activity
GO:0045935	BP	49/1562	466/20876	0.00996662	0.0459204	0.0333852	AT3G58120/AT5G08460/AT3G05800/AT3G25690/AT1G76110/AT2G22540/AT4G01540/AT1G55370/AT2G30040/AT1G53230/AT1G73500/AT3G17040/AT1G21910/AT5G62940/AT3G61890/AT4G17500/AT2G26150/AT3G24500/AT5G24630/AT5G08050/AT5G54630/AT3G59400/AT2G31070/AT2G26580/AT1G43160/AT2G37678/AT4G17810/AT5G36120/AT1G09340/AT2G23430/AT3G50820/AT1G03630/AT2G03420/AT3G24440/AT5G49450/AT4G27440/AT5G66570/AT4G15560/AT3G02140/AT5G57180…	BZIP61/AT5G08460/BHLH150/CHUP1/HMGB9/SVP/NAC68/NDF5/MAPKKK14/TCP3/MKK9/HCF107/ERF012/DOF5.6/ATHB-12/ERF1A/HSFA2/MBF1C/BIN4/AT5G08050/AT5G54630/GUN4/TCP10/YAB5/RAP2-6/FHY1/AT4G17810/CCB3/CRB/KRP1/PSBO2/PORC/AT2G03420/VIL1/BZIP1/PORB/PSBO1/DXS/AFP4/CIA2/ATHB-16/BZIP53/DRT112/AT4G05400/AT2G16365/FdC2/ATPC1/ATHB-6/ATHB-5	positive regulation of nucleobase-containing compound metabolic process
GO:0009698	BP	23/1562	183/20876	0.00995803	0.0459204	0.0333852	AT2G36830/AT2G44790/AT1G04220/AT3G03990/AT4G23690/AT5G47770/AT2G22990/AT4G13660/AT1G68440/AT1G66270/AT2G02400/AT4G34640/AT5G54160/AT5G22500/AT1G22640/AT5G03630/AT5G07440/AT1G35580/AT3G19450/AT1G15670/AT3G59940/AT1G07890/AT1G13930	TIP1-1/UCC2/KCS2/D14/DIR6/FPS1/SNG1/PRR2/AT1G68440/BGLU21/AT2G02400/SQS1/OMT1/FAR1/MYB3/MDAR2/GDH2/CINV1/CAD4/AT1G15670/SKIP20/APX1/AT1G13930	phenylpropanoid metabolic process
GO:0051667	NA	15/1562	104/20876	0.010452	0.047622	0.0346223	AT3G46780/AT3G25690/AT1G66840/AT3G17040/AT2G26570/AT1G64500/AT5G38150/AT1G32060/AT1G09340/AT3G50820/AT3G16000/AT1G03630/AT5G66570/AT3G47070/AT3G23700	PTAC16/CHUP1/PMI2/HCF107/WEB1/AT1G64500/PMI15/PRK/CRB/PSBO2/MFP1/PORC/PSBO1/AT3G47070/AT3G23700	establishment of plastid localization
GO:0009902	NA	15/1562	104/20876	0.010452	0.047622	0.0346223	AT3G46780/AT3G25690/AT1G66840/AT3G17040/AT2G26570/AT1G64500/AT5G38150/AT1G32060/AT1G09340/AT3G50820/AT3G16000/AT1G03630/AT5G66570/AT3G47070/AT3G23700	PTAC16/CHUP1/PMI2/HCF107/WEB1/AT1G64500/PMI15/PRK/CRB/PSBO2/MFP1/PORC/PSBO1/AT3G47070/AT3G23700	chloroplast relocation
GO:0009595	BP	15/1562	104/20876	0.010452	0.047622	0.0346223	AT5G61560/AT3G52430/AT5G42650/AT1G18570/AT1G20020/AT1G66880/AT1G32060/AT1G09340/AT2G03760/AT3G27890/AT5G66570/AT3G55800/AT2G39730/AT4G09650/AT1G06680	AT5G61560/PAD4/CYP74A/MYB51/LFNR2/AT1G66880/PRK/CRB/SOT12/NQR/PSBO1/SBPASE/RCA/ATPD/PSBP1	detection of biotic stimulus

## Sheet: cluster3_GO
GO enrichment for cluster 3.
GO	ONTOLOGY	GeneRatio	BgRatio	pvalue	p.adjust	qvalue	Gene_id	Gene_name	Description
GO:0016458	BP	32/485	389/20876	6.9828e-10	4.18267e-07	3.47982e-07	AT3G10180/AT2G23360/AT2G40030/AT2G21800/AT5G61460/AT4G11130/AT5G62410/AT5G43990/AT5G27630/AT4G02460/AT5G05130/AT1G77310/AT3G05040/AT3G03300/AT5G63960/AT5G65460/AT3G61670/AT2G39090/AT3G20010/AT5G23570/AT1G05460/AT1G79950/AT4G00380/AT2G35630/AT5G17690/AT5G13570/AT5G14620/AT1G61040/AT3G48670/AT1G70180/AT1G76490/AT1G65660	KIN7O/FPP7/NRPE1/EME1A/SMC6B/RDR2/SMC2-1/SUVR2/ACBP5/PMS1/AT5G05130/UBN2/HST/DCL2/AT5G63960/KCA2/AT3G61670/APC7/CHR27/SGS3/SDE3/RTEL1/FDM2/MOR1/TFL2/DCP2/DRM2/VIP5/IDN2/AT1G70180/HMG1/SMP1	gene silencing
GO:0040029	BP	31/485	368/20876	7.28293e-10	4.18267e-07	3.47982e-07	AT3G10180/AT2G23360/AT2G40030/AT5G61460/AT4G11130/AT5G62410/AT5G43990/AT5G27630/AT4G02460/AT5G05130/AT1G77310/AT3G05040/AT3G03300/AT5G63960/AT5G65460/AT3G61670/AT2G39090/AT3G20010/AT5G04560/AT5G23570/AT1G05460/AT1G79950/AT2G35630/AT5G17690/AT5G13570/AT4G24680/AT1G61040/AT3G48670/AT1G70180/AT1G76490/AT1G65660	KIN7O/FPP7/NRPE1/SMC6B/RDR2/SMC2-1/SUVR2/ACBP5/PMS1/AT5G05130/UBN2/HST/DCL2/AT5G63960/KCA2/AT3G61670/APC7/CHR27/DME/SGS3/SDE3/RTEL1/MOR1/TFL2/DCP2/MOS1/VIP5/IDN2/AT1G70180/HMG1/SMP1	regulation of gene expression, epigenetic
GO:0140013	BP	22/485	197/20876	1.3066e-09	4.18267e-07	3.47982e-07	AT3G10180/AT5G40820/AT4G25120/AT4G25540/AT3G48190/AT5G61460/AT4G30870/AT1G55540/AT4G02460/AT5G05130/AT4G02070/AT1G77310/AT5G60040/AT5G63960/AT5G65460/AT2G39090/AT2G42890/AT2G38440/AT2G35630/AT5G48720/AT5G08500/AT1G70180	KIN7O/ATRAD3/SRS2/MSH3/ATM/SMC6B/MUS81/NUP214/PMS1/AT5G05130/MSH6/UBN2/NRPC1/AT5G63960/KCA2/APC7/ML2/SCAR2/MOR1/XRI1/AT5G08500/AT1G70180	meiotic nuclear division
GO:0051321	BP	25/485	254/20876	1.41426e-09	4.18267e-07	3.47982e-07	AT3G10180/AT5G40820/AT4G25120/AT4G25540/AT3G48190/AT5G61460/AT4G30870/AT1G55540/AT4G02460/AT5G05130/AT5G13790/AT4G02070/AT1G77310/AT5G60040/AT5G22220/AT5G63960/AT5G65460/AT2G39090/AT2G42890/AT2G38440/AT2G35630/AT5G48720/AT5G08500/AT1G70180/AT2G27380	KIN7O/ATRAD3/SRS2/MSH3/ATM/SMC6B/MUS81/NUP214/PMS1/AT5G05130/AGL15/MSH6/UBN2/NRPC1/E2FB/AT5G63960/KCA2/APC7/ML2/SCAR2/MOR1/XRI1/AT5G08500/AT1G70180/EPR1	meiotic cell cycle
GO:0031047	BP	27/485	311/20876	4.88053e-09	9.83309e-07	8.18076e-07	AT3G10180/AT2G40030/AT2G21800/AT5G61460/AT4G11130/AT5G62410/AT5G43990/AT5G27630/AT4G02460/AT5G05130/AT1G77310/AT3G05040/AT3G03300/AT5G63960/AT5G65460/AT3G61670/AT2G39090/AT3G20010/AT5G23570/AT1G05460/AT1G79950/AT4G00380/AT5G17690/AT1G61040/AT1G70180/AT1G76490/AT1G65660	KIN7O/NRPE1/EME1A/SMC6B/RDR2/SMC2-1/SUVR2/ACBP5/PMS1/AT5G05130/UBN2/HST/DCL2/AT5G63960/KCA2/AT3G61670/APC7/CHR27/SGS3/SDE3/RTEL1/FDM2/TFL2/VIP5/AT1G70180/HMG1/SMP1	gene silencing by RNA
GO:0007062	BP	18/485	142/20876	5.59138e-09	9.83309e-07	8.18076e-07	AT3G10180/AT5G40820/AT4G25120/AT3G48190/AT5G61460/AT4G30870/AT1G55540/AT4G02460/AT5G05130/AT1G77310/AT5G60040/AT5G63960/AT5G65460/AT2G39090/AT4G31160/AT2G44950/AT5G08500/AT1G70180	KIN7O/ATRAD3/SRS2/ATM/SMC6B/MUS81/NUP214/PMS1/AT5G05130/UBN2/NRPC1/AT5G63960/KCA2/APC7/DCAF1/HUB1/AT5G08500/AT1G70180	sister chromatid cohesion
GO:1903046	BP	24/485	252/20876	5.8184e-09	9.83309e-07	8.18076e-07	AT3G10180/AT5G40820/AT4G25120/AT4G25540/AT3G48190/AT5G61460/AT4G30870/AT1G55540/AT4G02460/AT5G05130/AT5G13790/AT4G02070/AT1G77310/AT5G60040/AT5G63960/AT5G65460/AT2G39090/AT2G42890/AT2G38440/AT2G35630/AT5G48720/AT5G08500/AT1G70180/AT2G27380	KIN7O/ATRAD3/SRS2/MSH3/ATM/SMC6B/MUS81/NUP214/PMS1/AT5G05130/AGL15/MSH6/UBN2/NRPC1/AT5G63960/KCA2/APC7/ML2/SCAR2/MOR1/XRI1/AT5G08500/AT1G70180/EPR1	meiotic cell cycle process
GO:0048573	NA	19/485	164/20876	9.56575e-09	1.41453e-06	1.17684e-06	AT3G06210/AT5G13790/AT5G54520/AT4G25420/AT1G76460/AT4G36050/AT3G51630/AT5G14080/AT1G28520/AT2G32000/AT2G43430/AT5G17690/AT5G41990/AT1G04950/AT1G61040/AT5G05800/AT3G01770/AT3G10030/AT2G26430	AT3G06210/AGL15/AT5G54520/GA20OX1/AT1G76460/APE2/WNK5/AT5G14080/VOZ1/AT2G32000/GLX2-1/TFL2/WNK8/TAF6/VIP5/LIMYB/GTE11/AT3G10030/CYCL1-1	photoperiodism, flowering
GO:0000819	BP	18/485	148/20876	1.08641e-08	1.42803e-06	1.18807e-06	AT3G10180/AT5G40820/AT4G25120/AT3G48190/AT5G61460/AT4G30870/AT1G55540/AT4G02460/AT5G05130/AT1G77310/AT5G60040/AT5G63960/AT5G65460/AT2G39090/AT4G31160/AT2G44950/AT5G08500/AT1G70180	KIN7O/ATRAD3/SRS2/ATM/SMC6B/MUS81/NUP214/PMS1/AT5G05130/UBN2/NRPC1/AT5G63960/KCA2/APC7/DCAF1/HUB1/AT5G08500/AT1G70180	sister chromatid segregation
GO:0098813	BP	20/485	189/20876	1.86242e-08	1.96e-06	1.63064e-06	AT3G10180/AT5G40820/AT4G25120/AT4G25540/AT3G48190/AT5G61460/AT4G30870/AT1G55540/AT4G02460/AT5G05130/AT1G77310/AT5G60040/AT5G63960/AT5G65460/AT2G39090/AT4G31160/AT2G44950/AT2G35630/AT5G08500/AT1G70180	KIN7O/ATRAD3/SRS2/MSH3/ATM/SMC6B/MUS81/NUP214/PMS1/AT5G05130/UBN2/NRPC1/AT5G63960/KCA2/APC7/DCAF1/HUB1/MOR1/AT5G08500/AT1G70180	nuclear chromosome segregation
GO:0009648	BP	19/485	171/20876	1.90807e-08	1.96e-06	1.63064e-06	AT3G06210/AT5G13790/AT5G54520/AT4G25420/AT1G76460/AT4G36050/AT3G51630/AT5G14080/AT1G28520/AT2G32000/AT2G43430/AT5G17690/AT5G41990/AT1G04950/AT1G61040/AT5G05800/AT3G01770/AT3G10030/AT2G26430	AT3G06210/AGL15/AT5G54520/GA20OX1/AT1G76460/APE2/WNK5/AT5G14080/VOZ1/AT2G32000/GLX2-1/TFL2/WNK8/TAF6/VIP5/LIMYB/GTE11/AT3G10030/CYCL1-1	photoperiodism
GO:0045132	BP	18/485	154/20876	2.04149e-08	1.96e-06	1.63064e-06	AT3G10180/AT5G40820/AT4G25120/AT4G25540/AT3G48190/AT5G61460/AT4G30870/AT1G55540/AT4G02460/AT5G05130/AT1G77310/AT5G60040/AT5G63960/AT5G65460/AT2G39090/AT2G35630/AT5G08500/AT1G70180	KIN7O/ATRAD3/SRS2/MSH3/ATM/SMC6B/MUS81/NUP214/PMS1/AT5G05130/UBN2/NRPC1/AT5G63960/KCA2/APC7/MOR1/AT5G08500/AT1G70180	meiotic chromosome segregation
GO:0000280	BP	23/485	249/20876	2.15384e-08	1.96e-06	1.63064e-06	AT3G10180/AT5G40820/AT4G25120/AT4G25540/AT3G48190/AT5G61460/AT4G30870/AT1G55540/AT4G02460/AT5G05130/AT4G02070/AT1G77310/AT5G60040/AT5G63960/AT5G65460/AT2G39090/AT2G42890/AT2G38440/AT2G35630/AT5G48720/AT5G08500/AT3G54650/AT1G70180	KIN7O/ATRAD3/SRS2/MSH3/ATM/SMC6B/MUS81/NUP214/PMS1/AT5G05130/MSH6/UBN2/NRPC1/AT5G63960/KCA2/APC7/ML2/SCAR2/MOR1/XRI1/AT5G08500/FBL17/AT1G70180	nuclear division
GO:0007059	BP	20/485	194/20876	2.9004e-08	2.45084e-06	2.039e-06	AT3G10180/AT5G40820/AT4G25120/AT4G25540/AT3G48190/AT5G61460/AT4G30870/AT1G55540/AT4G02460/AT5G05130/AT1G77310/AT5G60040/AT5G63960/AT5G65460/AT2G39090/AT4G31160/AT2G44950/AT2G35630/AT5G08500/AT1G70180	KIN7O/ATRAD3/SRS2/MSH3/ATM/SMC6B/MUS81/NUP214/PMS1/AT5G05130/UBN2/NRPC1/AT5G63960/KCA2/APC7/DCAF1/HUB1/MOR1/AT5G08500/AT1G70180	chromosome segregation
GO:0048285	BP	24/485	281/20876	4.80815e-08	3.79203e-06	3.15482e-06	AT3G10180/AT5G40820/AT4G25120/AT4G25540/AT3G48190/AT5G61460/AT4G30870/AT1G55540/AT4G02460/AT5G05130/AT4G02070/AT1G77310/AT5G60040/AT5G63960/AT5G65460/AT2G39090/AT2G42890/AT2G38440/AT2G21280/AT2G35630/AT5G48720/AT5G08500/AT3G54650/AT1G70180	KIN7O/ATRAD3/SRS2/MSH3/ATM/SMC6B/MUS81/NUP214/PMS1/AT5G05130/MSH6/UBN2/NRPC1/AT5G63960/KCA2/APC7/ML2/SCAR2/GC1/MOR1/XRI1/AT5G08500/FBL17/AT1G70180	organelle fission
GO:2000113	BP	29/485	406/20876	9.99352e-08	6.95431e-06	5.78572e-06	AT3G10180/AT4G16780/AT2G23360/AT2G40030/AT5G61460/AT4G11130/AT5G62410/AT5G43990/AT5G27630/AT5G05130/AT5G13790/AT1G77310/AT3G03300/AT5G63960/AT5G65460/AT3G61670/AT2G39090/AT1G24190/AT3G20010/AT1G79950/AT1G17760/AT3G20910/AT1G72650/AT5G08550/AT2G35630/AT5G17690/AT5G38640/AT3G48670/AT1G70180	KIN7O/HAT4/FPP7/NRPE1/SMC6B/RDR2/SMC2-1/SUVR2/ACBP5/AT5G05130/AGL15/UBN2/DCL2/AT5G63960/KCA2/AT3G61670/APC7/SNL3/CHR27/RTEL1/CSTF77/NFYA9/TRFL6/ILP1/MOR1/TFL2/AT5G38640/IDN2/AT1G70180	negative regulation of cellular macromolecule biosynthetic process
GO:0010558	BP	29/485	406/20876	9.99352e-08	6.95431e-06	5.78572e-06	AT3G10180/AT4G16780/AT2G23360/AT2G40030/AT5G61460/AT4G11130/AT5G62410/AT5G43990/AT5G27630/AT5G05130/AT5G13790/AT1G77310/AT3G03300/AT5G63960/AT5G65460/AT3G61670/AT2G39090/AT1G24190/AT3G20010/AT1G79950/AT1G17760/AT3G20910/AT1G72650/AT5G08550/AT2G35630/AT5G17690/AT5G38640/AT3G48670/AT1G70180	KIN7O/HAT4/FPP7/NRPE1/SMC6B/RDR2/SMC2-1/SUVR2/ACBP5/AT5G05130/AGL15/UBN2/DCL2/AT5G63960/KCA2/AT3G61670/APC7/SNL3/CHR27/RTEL1/CSTF77/NFYA9/TRFL6/ILP1/MOR1/TFL2/AT5G38640/IDN2/AT1G70180	negative regulation of macromolecule biosynthetic process
GO:0009100	BP	19/485	191/20876	1.13863e-07	7.27817e-06	6.05516e-06	AT3G11040/AT2G35050/AT1G60490/AT2G27090/AT5G43930/AT1G61690/AT5G19660/AT5G16680/AT5G55600/AT5G51340/AT2G43080/AT5G44790/AT2G17520/AT1G52320/AT1G53280/AT5G65950/AT3G51050/AT1G33050/AT4G02480	AT3G11040/AT2G35050/ATVPS34/AT2G27090/AT5G43930/AT1G61690/SBT6.1/AT5G16680/AT5G55600/SCC4/P4H1/RAN1/IRE1A/AT1G52320/DJ1B/AT5G65950/AT3G51050/AT1G33050/AT4G02480	glycoprotein metabolic process
GO:0045934	BP	29/485	409/20876	1.16894e-07	7.27817e-06	6.05516e-06	AT3G10180/AT4G16780/AT2G23360/AT2G40030/AT5G61460/AT4G11130/AT5G62410/AT5G43990/AT5G27630/AT5G05130/AT5G13790/AT4G02070/AT1G77310/AT3G03300/AT5G63960/AT5G65460/AT3G61670/AT2G39090/AT1G24190/AT3G20010/AT1G79950/AT1G17760/AT3G20910/AT1G72650/AT5G08550/AT2G35630/AT5G17690/AT3G48670/AT1G70180	KIN7O/HAT4/FPP7/NRPE1/SMC6B/RDR2/SMC2-1/SUVR2/ACBP5/AT5G05130/AGL15/MSH6/UBN2/DCL2/AT5G63960/KCA2/AT3G61670/APC7/SNL3/CHR27/RTEL1/CSTF77/NFYA9/TRFL6/ILP1/MOR1/TFL2/IDN2/AT1G70180	negative regulation of nucleobase-containing compound metabolic process
GO:1903507	BP	28/485	391/20876	1.57958e-07	8.49386e-06	7.06656e-06	AT3G10180/AT4G16780/AT2G23360/AT2G40030/AT5G61460/AT4G11130/AT5G62410/AT5G43990/AT5G27630/AT5G05130/AT5G13790/AT1G77310/AT3G03300/AT5G63960/AT5G65460/AT3G61670/AT2G39090/AT1G24190/AT3G20010/AT1G79950/AT1G17760/AT3G20910/AT1G72650/AT5G08550/AT2G35630/AT5G17690/AT3G48670/AT1G70180	KIN7O/HAT4/FPP7/NRPE1/SMC6B/RDR2/SMC2-1/SUVR2/ACBP5/AT5G05130/AGL15/UBN2/DCL2/AT5G63960/KCA2/AT3G61670/APC7/SNL3/CHR27/RTEL1/CSTF77/NFYA9/TRFL6/ILP1/MOR1/TFL2/IDN2/AT1G70180	negative regulation of nucleic acid-templated transcription
GO:1902679	BP	28/485	391/20876	1.57958e-07	8.49386e-06	7.06656e-06	AT3G10180/AT4G16780/AT2G23360/AT2G40030/AT5G61460/AT4G11130/AT5G62410/AT5G43990/AT5G27630/AT5G05130/AT5G13790/AT1G77310/AT3G03300/AT5G63960/AT5G65460/AT3G61670/AT2G39090/AT1G24190/AT3G20010/AT1G79950/AT1G17760/AT3G20910/AT1G72650/AT5G08550/AT2G35630/AT5G17690/AT3G48670/AT1G70180	KIN7O/HAT4/FPP7/NRPE1/SMC6B/RDR2/SMC2-1/SUVR2/ACBP5/AT5G05130/AGL15/UBN2/DCL2/AT5G63960/KCA2/AT3G61670/APC7/SNL3/CHR27/RTEL1/CSTF77/NFYA9/TRFL6/ILP1/MOR1/TFL2/IDN2/AT1G70180	negative regulation of RNA biosynthetic process
GO:0045892	BP	28/485	391/20876	1.57958e-07	8.49386e-06	7.06656e-06	AT3G10180/AT4G16780/AT2G23360/AT2G40030/AT5G61460/AT4G11130/AT5G62410/AT5G43990/AT5G27630/AT5G05130/AT5G13790/AT1G77310/AT3G03300/AT5G63960/AT5G65460/AT3G61670/AT2G39090/AT1G24190/AT3G20010/AT1G79950/AT1G17760/AT3G20910/AT1G72650/AT5G08550/AT2G35630/AT5G17690/AT3G48670/AT1G70180	KIN7O/HAT4/FPP7/NRPE1/SMC6B/RDR2/SMC2-1/SUVR2/ACBP5/AT5G05130/AGL15/UBN2/DCL2/AT5G63960/KCA2/AT3G61670/APC7/SNL3/CHR27/RTEL1/CSTF77/NFYA9/TRFL6/ILP1/MOR1/TFL2/IDN2/AT1G70180	negative regulation of transcription, DNA-templated
GO:0031327	BP	29/485	416/20876	1.67423e-07	8.61139e-06	7.16435e-06	AT3G10180/AT4G16780/AT2G23360/AT2G40030/AT5G61460/AT4G11130/AT5G62410/AT5G43990/AT5G27630/AT5G05130/AT5G13790/AT1G77310/AT3G03300/AT5G63960/AT5G65460/AT3G61670/AT2G39090/AT1G24190/AT3G20010/AT1G79950/AT1G17760/AT3G20910/AT1G72650/AT5G08550/AT2G35630/AT5G17690/AT5G38640/AT3G48670/AT1G70180	KIN7O/HAT4/FPP7/NRPE1/SMC6B/RDR2/SMC2-1/SUVR2/ACBP5/AT5G05130/AGL15/UBN2/DCL2/AT5G63960/KCA2/AT3G61670/APC7/SNL3/CHR27/RTEL1/CSTF77/NFYA9/TRFL6/ILP1/MOR1/TFL2/AT5G38640/IDN2/AT1G70180	negative regulation of cellular biosynthetic process
GO:0006401	BP	15/485	124/20876	1.96115e-07	9.66684e-06	8.04244e-06	AT1G16540/AT5G63960/AT3G57570/AT5G43930/AT2G25740/AT2G44950/AT5G55600/AT5G51340/AT1G72650/AT5G17690/AT5G13570/AT1G67580/AT4G24680/AT4G21710/AT3G10030	SIR3/AT5G63960/AT3G57570/AT5G43930/AT2G25740/HUB1/AT5G55600/SCC4/TRFL6/TFL2/DCP2/AT1G67580/MOS1/NRPB2/AT3G10030	RNA catabolic process
GO:0009890	BP	29/485	420/20876	2.04761e-07	9.6893e-06	8.06113e-06	AT3G10180/AT4G16780/AT2G23360/AT2G40030/AT5G61460/AT4G11130/AT5G62410/AT5G43990/AT5G27630/AT5G05130/AT5G13790/AT1G77310/AT3G03300/AT5G63960/AT5G65460/AT3G61670/AT2G39090/AT1G24190/AT3G20010/AT1G79950/AT1G17760/AT3G20910/AT1G72650/AT5G08550/AT2G35630/AT5G17690/AT5G38640/AT3G48670/AT1G70180	KIN7O/HAT4/FPP7/NRPE1/SMC6B/RDR2/SMC2-1/SUVR2/ACBP5/AT5G05130/AGL15/UBN2/DCL2/AT5G63960/KCA2/AT3G61670/APC7/SNL3/CHR27/RTEL1/CSTF77/NFYA9/TRFL6/ILP1/MOR1/TFL2/AT5G38640/IDN2/AT1G70180	negative regulation of biosynthetic process
GO:0051253	BP	28/485	397/20876	2.15977e-07	9.82697e-06	8.17566e-06	AT3G10180/AT4G16780/AT2G23360/AT2G40030/AT5G61460/AT4G11130/AT5G62410/AT5G43990/AT5G27630/AT5G05130/AT5G13790/AT1G77310/AT3G03300/AT5G63960/AT5G65460/AT3G61670/AT2G39090/AT1G24190/AT3G20010/AT1G79950/AT1G17760/AT3G20910/AT1G72650/AT5G08550/AT2G35630/AT5G17690/AT3G48670/AT1G70180	KIN7O/HAT4/FPP7/NRPE1/SMC6B/RDR2/SMC2-1/SUVR2/ACBP5/AT5G05130/AGL15/UBN2/DCL2/AT5G63960/KCA2/AT3G61670/APC7/SNL3/CHR27/RTEL1/CSTF77/NFYA9/TRFL6/ILP1/MOR1/TFL2/IDN2/AT1G70180	negative regulation of RNA metabolic process
GO:0010212	BP	13/485	93/20876	2.33961e-07	9.99122e-06	8.31231e-06	AT5G40820/AT4G25120/AT5G07810/AT3G48190/AT2G21800/AT5G61460/AT5G60040/AT5G63960/AT5G03780/AT1G47870/AT2G39090/AT5G48720/AT5G08500	ATRAD3/SRS2/AT5G07810/ATM/EME1A/SMC6B/NRPC1/AT5G63960/TRFL10/E2FC/APC7/XRI1/AT5G08500	response to ionizing radiation
GO:0000956	BP	14/485	109/20876	2.36478e-07	9.99122e-06	8.31231e-06	AT1G16540/AT3G57570/AT5G43930/AT2G25740/AT2G44950/AT5G55600/AT5G51340/AT1G72650/AT5G17690/AT5G13570/AT1G67580/AT4G24680/AT4G21710/AT3G10030	SIR3/AT3G57570/AT5G43930/AT2G25740/HUB1/AT5G55600/SCC4/TRFL6/TFL2/DCP2/AT1G67580/MOS1/NRPB2/AT3G10030	nuclear-transcribed mRNA catabolic process
GO:0006342	BP	21/485	243/20876	2.73202e-07	1.04174e-05	8.66691e-06	AT3G10180/AT2G23360/AT2G40030/AT5G61460/AT4G11130/AT5G62410/AT5G43990/AT5G27630/AT5G05130/AT1G77310/AT3G03300/AT5G63960/AT5G65460/AT3G61670/AT2G39090/AT3G20010/AT1G79950/AT2G35630/AT5G17690/AT3G48670/AT1G70180	KIN7O/FPP7/NRPE1/SMC6B/RDR2/SMC2-1/SUVR2/ACBP5/AT5G05130/UBN2/DCL2/AT5G63960/KCA2/AT3G61670/APC7/CHR27/RTEL1/MOR1/TFL2/IDN2/AT1G70180	chromatin silencing
GO:0070085	BP	18/485	183/20876	2.90596e-07	1.04174e-05	8.66691e-06	AT2G35050/AT1G60490/AT2G27090/AT5G43930/AT1G61690/AT5G19660/AT5G16680/AT5G55600/AT5G51340/AT2G43080/AT5G44790/AT2G17520/AT1G52320/AT1G53280/AT5G65950/AT3G51050/AT1G33050/AT4G02480	AT2G35050/ATVPS34/AT2G27090/AT5G43930/AT1G61690/SBT6.1/AT5G16680/AT5G55600/SCC4/P4H1/RAN1/IRE1A/AT1G52320/DJ1B/AT5G65950/AT3G51050/AT1G33050/AT4G02480	glycosylation
GO:0043413	BP	18/485	183/20876	2.90596e-07	1.04174e-05	8.66691e-06	AT2G35050/AT1G60490/AT2G27090/AT5G43930/AT1G61690/AT5G19660/AT5G16680/AT5G55600/AT5G51340/AT2G43080/AT5G44790/AT2G17520/AT1G52320/AT1G53280/AT5G65950/AT3G51050/AT1G33050/AT4G02480	AT2G35050/ATVPS34/AT2G27090/AT5G43930/AT1G61690/SBT6.1/AT5G16680/AT5G55600/SCC4/P4H1/RAN1/IRE1A/AT1G52320/DJ1B/AT5G65950/AT3G51050/AT1G33050/AT4G02480	macromolecule glycosylation
GO:0009101	BP	18/485	183/20876	2.90596e-07	1.04174e-05	8.66691e-06	AT2G35050/AT1G60490/AT2G27090/AT5G43930/AT1G61690/AT5G19660/AT5G16680/AT5G55600/AT5G51340/AT2G43080/AT5G44790/AT2G17520/AT1G52320/AT1G53280/AT5G65950/AT3G51050/AT1G33050/AT4G02480	AT2G35050/ATVPS34/AT2G27090/AT5G43930/AT1G61690/SBT6.1/AT5G16680/AT5G55600/SCC4/P4H1/RAN1/IRE1A/AT1G52320/DJ1B/AT5G65950/AT3G51050/AT1G33050/AT4G02480	glycoprotein biosynthetic process
GO:0006486	BP	18/485	183/20876	2.90596e-07	1.04174e-05	8.66691e-06	AT2G35050/AT1G60490/AT2G27090/AT5G43930/AT1G61690/AT5G19660/AT5G16680/AT5G55600/AT5G51340/AT2G43080/AT5G44790/AT2G17520/AT1G52320/AT1G53280/AT5G65950/AT3G51050/AT1G33050/AT4G02480	AT2G35050/ATVPS34/AT2G27090/AT5G43930/AT1G61690/SBT6.1/AT5G16680/AT5G55600/SCC4/P4H1/RAN1/IRE1A/AT1G52320/DJ1B/AT5G65950/AT3G51050/AT1G33050/AT4G02480	protein glycosylation
GO:0045814	BP	21/485	246/20876	3.35227e-07	1.15431e-05	9.60338e-06	AT3G10180/AT2G23360/AT2G40030/AT5G61460/AT4G11130/AT5G62410/AT5G43990/AT5G27630/AT5G05130/AT1G77310/AT3G03300/AT5G63960/AT5G65460/AT3G61670/AT2G39090/AT3G20010/AT1G79950/AT2G35630/AT5G17690/AT3G48670/AT1G70180	KIN7O/FPP7/NRPE1/SMC6B/RDR2/SMC2-1/SUVR2/ACBP5/AT5G05130/UBN2/DCL2/AT5G63960/KCA2/AT3G61670/APC7/CHR27/RTEL1/MOR1/TFL2/IDN2/AT1G70180	negative regulation of gene expression, epigenetic
GO:0043687	BP	13/485	96/20876	3.41511e-07	1.15431e-05	9.60338e-06	AT3G48190/AT2G21800/AT5G61460/AT4G30870/AT4G11130/AT4G02460/AT3G03300/AT2G39090/AT2G43500/AT5G48720/AT1G61040/AT1G65660/AT2G26430	ATM/EME1A/SMC6B/MUS81/RDR2/PMS1/DCL2/APC7/AT2G43500/XRI1/VIP5/SMP1/CYCL1-1	post-translational protein modification
GO:0006402	BP	14/485	113/20876	3.71651e-07	1.22129e-05	1.01606e-05	AT1G16540/AT3G57570/AT5G43930/AT2G25740/AT2G44950/AT5G55600/AT5G51340/AT1G72650/AT5G17690/AT5G13570/AT1G67580/AT4G24680/AT4G21710/AT3G10030	SIR3/AT3G57570/AT5G43930/AT2G25740/HUB1/AT5G55600/SCC4/TRFL6/TFL2/DCP2/AT1G67580/MOS1/NRPB2/AT3G10030	mRNA catabolic process
GO:0006974	BP	23/485	300/20876	6.2917e-07	1.97487e-05	1.64302e-05	AT5G40820/AT4G25120/AT4G25540/AT5G07810/AT3G48190/AT2G40030/AT2G21800/AT5G61460/AT4G30870/AT1G76260/AT4G02460/AT4G02070/AT2G18600/AT5G60040/AT5G63960/AT5G03780/AT1G47870/AT2G39090/AT2G33770/AT2G30350/AT5G48720/AT5G08500/AT4G10180	ATRAD3/SRS2/MSH3/AT5G07810/ATM/NRPE1/EME1A/SMC6B/MUS81/DWA2/PMS1/MSH6/RCE2/NRPC1/AT5G63960/TRFL10/E2FC/APC7/UBC24/AT2G30350/XRI1/AT5G08500/DET1	cellular response to DNA damage stimulus
GO:0009630	NA	16/485	154/20876	6.34363e-07	1.97487e-05	1.64302e-05	AT5G61140/AT2G01940/AT1G08600/AT1G17760/AT1G22660/AT5G16680/AT2G35630/AT3G15880/AT1G61040/AT3G14010/AT3G09850/AT5G58040/AT3G11910/AT1G04300/AT5G06140/AT4G02480	BRR2C/SGR5/ATRX/CSTF77/AT1G22660/AT5G16680/MOR1/WSIP2/VIP5/CID4/AT3G09850/FIPS5/UBP13/TRAF1B/SNX1/AT4G02480	gravitropism
GO:0016441	BP	18/485	198/20876	9.32126e-07	2.81848e-05	2.34486e-05	AT2G40030/AT4G11130/AT5G62410/AT5G43990/AT4G02460/AT3G05040/AT3G03300/AT5G63960/AT3G61670/AT3G20010/AT5G23570/AT1G05460/AT1G79950/AT5G17690/AT5G13570/AT1G61040/AT1G76490/AT1G65660	NRPE1/RDR2/SMC2-1/SUVR2/PMS1/HST/DCL2/AT5G63960/AT3G61670/CHR27/SGS3/SDE3/RTEL1/TFL2/DCP2/VIP5/HMG1/SMP1	posttranscriptional gene silencing
GO:0051172	BP	30/485	478/20876	9.52993e-07	2.81848e-05	2.34486e-05	AT3G10180/AT4G16780/AT2G23360/AT2G40030/AT5G61460/AT4G11130/AT5G62410/AT5G43990/AT5G27630/AT5G05130/AT5G13790/AT4G02070/AT1G77310/AT3G03300/AT5G63960/AT5G65460/AT3G61670/AT2G39090/AT1G24190/AT3G20010/AT1G79950/AT1G17760/AT3G20910/AT1G72650/AT5G08550/AT2G35630/AT5G17690/AT5G38640/AT3G48670/AT1G70180	KIN7O/HAT4/FPP7/NRPE1/SMC6B/RDR2/SMC2-1/SUVR2/ACBP5/AT5G05130/AGL15/MSH6/UBN2/DCL2/AT5G63960/KCA2/AT3G61670/APC7/SNL3/CHR27/RTEL1/CSTF77/NFYA9/TRFL6/ILP1/MOR1/TFL2/AT5G38640/IDN2/AT1G70180	negative regulation of nitrogen compound metabolic process
GO:0010332	BP	11/485	75/20876	1.21848e-06	3.45496e-05	2.8744e-05	AT5G40820/AT4G25120/AT5G07810/AT3G48190/AT5G60040/AT5G63960/AT5G03780/AT1G47870/AT2G39090/AT5G48720/AT5G08500	ATRAD3/SRS2/AT5G07810/ATM/NRPC1/AT5G63960/TRFL10/E2FC/APC7/XRI1/AT5G08500	response to gamma radiation
GO:0009629	BP	16/485	162/20876	1.25401e-06	3.45496e-05	2.8744e-05	AT5G61140/AT2G01940/AT1G08600/AT1G17760/AT1G22660/AT5G16680/AT2G35630/AT3G15880/AT1G61040/AT3G14010/AT3G09850/AT5G58040/AT3G11910/AT1G04300/AT5G06140/AT4G02480	BRR2C/SGR5/ATRX/CSTF77/AT1G22660/AT5G16680/MOR1/WSIP2/VIP5/CID4/AT3G09850/FIPS5/UBP13/TRAF1B/SNX1/AT4G02480	response to gravity
GO:0033044	BP	15/485	143/20876	1.25582e-06	3.45496e-05	2.8744e-05	AT5G40820/AT4G25120/AT5G07810/AT3G48190/AT5G61460/AT1G55540/AT1G64570/AT5G05130/AT5G60040/AT5G63960/AT2G39090/AT2G38440/AT1G67580/AT5G08500/AT1G70180	ATRAD3/SRS2/AT5G07810/ATM/SMC6B/NUP214/DUO3/AT5G05130/NRPC1/AT5G63960/APC7/SCAR2/AT1G67580/AT5G08500/AT1G70180	regulation of chromosome organization
GO:0010608	BP	21/485	270/20876	1.53473e-06	4.12634e-05	3.43295e-05	AT2G40030/AT4G11130/AT5G62410/AT5G43990/AT4G02460/AT3G05040/AT3G03300/AT5G63960/AT3G61670/AT3G20010/AT3G15220/AT5G23570/AT1G05460/AT1G79950/AT4G18390/AT5G17690/AT5G13570/AT1G61040/AT5G38640/AT1G76490/AT1G65660	NRPE1/RDR2/SMC2-1/SUVR2/PMS1/HST/DCL2/AT5G63960/AT3G61670/CHR27/AT3G15220/SGS3/SDE3/RTEL1/TCP2/TFL2/DCP2/VIP5/AT5G38640/HMG1/SMP1	posttranscriptional regulation of gene expression
GO:0009606	NA	16/485	166/20876	1.73444e-06	4.55966e-05	3.79346e-05	AT5G61140/AT2G01940/AT1G08600/AT1G17760/AT1G22660/AT5G16680/AT2G35630/AT3G15880/AT1G61040/AT3G14010/AT3G09850/AT5G58040/AT3G11910/AT1G04300/AT5G06140/AT4G02480	BRR2C/SGR5/ATRX/CSTF77/AT1G22660/AT5G16680/MOR1/WSIP2/VIP5/CID4/AT3G09850/FIPS5/UBP13/TRAF1B/SNX1/AT4G02480	tropism
GO:0031324	BP	30/485	497/20876	2.11542e-06	5.4403e-05	4.52612e-05	AT3G10180/AT4G16780/AT2G23360/AT2G40030/AT5G61460/AT4G11130/AT5G62410/AT5G43990/AT5G27630/AT5G05130/AT5G13790/AT4G02070/AT1G77310/AT3G03300/AT5G63960/AT5G65460/AT3G61670/AT2G39090/AT1G24190/AT3G20010/AT1G79950/AT1G17760/AT3G20910/AT1G72650/AT5G08550/AT2G35630/AT5G17690/AT5G38640/AT3G48670/AT1G70180	KIN7O/HAT4/FPP7/NRPE1/SMC6B/RDR2/SMC2-1/SUVR2/ACBP5/AT5G05130/AGL15/MSH6/UBN2/DCL2/AT5G63960/KCA2/AT3G61670/APC7/SNL3/CHR27/RTEL1/CSTF77/NFYA9/TRFL6/ILP1/MOR1/TFL2/AT5G38640/IDN2/AT1G70180	negative regulation of cellular metabolic process
GO:0035825	BP	15/485	150/20876	2.30023e-06	5.60699e-05	4.6648e-05	AT5G40820/AT4G25120/AT4G25540/AT3G48190/AT4G30870/AT1G55540/AT4G02460/AT4G02070/AT5G60040/AT5G63960/AT2G39090/AT2G38440/AT2G35630/AT5G08500/AT1G70180	ATRAD3/SRS2/MSH3/ATM/MUS81/NUP214/PMS1/MSH6/NRPC1/AT5G63960/APC7/SCAR2/MOR1/AT5G08500/AT1G70180	homologous recombination
GO:0007131	BP	15/485	150/20876	2.30023e-06	5.60699e-05	4.6648e-05	AT5G40820/AT4G25120/AT4G25540/AT3G48190/AT4G30870/AT1G55540/AT4G02460/AT4G02070/AT5G60040/AT5G63960/AT2G39090/AT2G38440/AT2G35630/AT5G08500/AT1G70180	ATRAD3/SRS2/MSH3/ATM/MUS81/NUP214/PMS1/MSH6/NRPC1/AT5G63960/APC7/SCAR2/MOR1/AT5G08500/AT1G70180	reciprocal meiotic recombination
GO:0035194	BP	17/485	190/20876	2.32242e-06	5.60699e-05	4.6648e-05	AT2G40030/AT4G11130/AT5G62410/AT5G43990/AT4G02460/AT3G05040/AT3G03300/AT5G63960/AT3G61670/AT3G20010/AT5G23570/AT1G05460/AT1G79950/AT5G17690/AT1G61040/AT1G76490/AT1G65660	NRPE1/RDR2/SMC2-1/SUVR2/PMS1/HST/DCL2/AT5G63960/AT3G61670/CHR27/SGS3/SDE3/RTEL1/TFL2/VIP5/HMG1/SMP1	posttranscriptional gene silencing by RNA
GO:0010228	NA	28/485	449/20876	2.48976e-06	5.89077e-05	4.90089e-05	AT4G25120/AT1G64570/AT4G02460/AT3G06210/AT5G13790/AT5G54520/AT1G61850/AT4G15180/AT4G25420/AT1G76460/AT1G60490/AT4G36050/AT3G51630/AT5G14080/AT4G31160/AT1G28520/AT2G32000/AT2G44950/AT2G43430/AT5G17690/AT5G41990/AT1G04950/AT1G61040/AT5G05800/AT3G01770/AT3G10030/AT2G26430/AT2G27380	SRS2/DUO3/PMS1/AT3G06210/AGL15/AT5G54520/AT1G61850/ATXR3/GA20OX1/AT1G76460/ATVPS34/APE2/WNK5/AT5G14080/DCAF1/VOZ1/AT2G32000/HUB1/GLX2-1/TFL2/WNK8/TAF6/VIP5/LIMYB/GTE11/AT3G10030/CYCL1-1/EPR1	vegetative to reproductive phase transition of meristem
GO:0007127	BP	15/485	152/20876	2.71601e-06	6.30008e-05	5.24142e-05	AT5G40820/AT4G25120/AT4G25540/AT3G48190/AT4G30870/AT1G55540/AT4G02460/AT4G02070/AT5G60040/AT5G63960/AT2G39090/AT2G38440/AT2G35630/AT5G08500/AT1G70180	ATRAD3/SRS2/MSH3/ATM/MUS81/NUP214/PMS1/MSH6/NRPC1/AT5G63960/APC7/SCAR2/MOR1/AT5G08500/AT1G70180	meiosis I
GO:0061982	BP	15/485	153/20876	2.94811e-06	6.70696e-05	5.57993e-05	AT5G40820/AT4G25120/AT4G25540/AT3G48190/AT4G30870/AT1G55540/AT4G02460/AT4G02070/AT5G60040/AT5G63960/AT2G39090/AT2G38440/AT2G35630/AT5G08500/AT1G70180	ATRAD3/SRS2/MSH3/ATM/MUS81/NUP214/PMS1/MSH6/NRPC1/AT5G63960/APC7/SCAR2/MOR1/AT5G08500/AT1G70180	meiosis I cell cycle process
GO:0004386	MF	14/470	139/20495	3.93933e-06	0.0010715	0.000999346	AT4G25120/AT4G01020/AT5G07810/AT2G42270/AT5G05130/AT2G47680/AT5G61140/AT3G03300/AT5G63630/AT1G58060/AT1G08600/AT3G20010/AT1G05460/AT5G13010	SRS2/AT4G01020/AT5G07810/BRR2B/AT5G05130/AT2G47680/BRR2C/DCL2/RH31/AT1G58060/ATRX/CHR27/SDE3/CUV	helicase activity
GO:0006310	BP	19/485	247/20876	5.65094e-06	0.000126133	0.000104938	AT5G40820/AT4G25120/AT4G25540/AT5G07810/AT3G48190/AT2G40030/AT2G21800/AT5G61460/AT4G30870/AT1G55540/AT4G02460/AT4G02070/AT5G60040/AT5G63960/AT2G39090/AT2G38440/AT2G35630/AT5G08500/AT1G70180	ATRAD3/SRS2/MSH3/AT5G07810/ATM/NRPE1/EME1A/SMC6B/MUS81/NUP214/PMS1/MSH6/NRPC1/AT5G63960/APC7/SCAR2/MOR1/AT5G08500/AT1G70180	DNA recombination
GO:0006281	BP	19/485	254/20876	8.4449e-06	0.000185006	0.000153918	AT5G40820/AT4G25540/AT3G48190/AT2G40030/AT2G21800/AT5G61460/AT4G30870/AT1G76260/AT4G02460/AT4G02070/AT2G18600/AT5G60040/AT5G63960/AT5G03780/AT1G47870/AT2G33770/AT2G30350/AT5G48720/AT4G10180	ATRAD3/MSH3/ATM/NRPE1/EME1A/SMC6B/MUS81/DWA2/PMS1/MSH6/RCE2/NRPC1/AT5G63960/TRFL10/E2FC/UBC24/AT2G30350/XRI1/DET1	DNA repair
GO:0031048	BP	12/485	118/20876	1.98319e-05	0.000426567	0.000354887	AT3G10180/AT5G61460/AT5G62410/AT5G43990/AT5G27630/AT5G05130/AT1G77310/AT5G63960/AT5G65460/AT2G39090/AT5G17690/AT1G70180	KIN7O/SMC6B/SMC2-1/SUVR2/ACBP5/AT5G05130/UBN2/AT5G63960/KCA2/APC7/TFL2/AT1G70180	chromatin silencing by small RNA
GO:0035195	BP	13/485	138/20876	2.06257e-05	0.000435718	0.000362501	AT4G11130/AT5G62410/AT4G02460/AT3G05040/AT3G03300/AT5G63960/AT3G61670/AT3G20010/AT5G23570/AT1G79950/AT1G61040/AT1G76490/AT1G65660	RDR2/SMC2-1/PMS1/HST/DCL2/AT5G63960/AT3G61670/CHR27/SGS3/RTEL1/VIP5/HMG1/SMP1	gene silencing by miRNA
GO:0043247	BP	8/485	52/20876	2.45675e-05	0.000509883	0.000424203	AT5G40820/AT4G25120/AT5G07810/AT3G48190/AT5G60040/AT5G63960/AT2G39090/AT5G08500	ATRAD3/SRS2/AT5G07810/ATM/NRPC1/AT5G63960/APC7/AT5G08500	telomere maintenance in response to DNA damage
GO:0033043	BP	18/485	253/20876	2.84407e-05	0.000578518	0.000481305	AT5G40820/AT4G25120/AT5G07810/AT3G48190/AT5G61460/AT1G55540/AT1G64570/AT5G05130/AT5G60040/AT5G05970/AT5G63960/AT2G39090/AT2G42890/AT2G38440/AT2G44950/AT1G67580/AT5G08500/AT1G70180	ATRAD3/SRS2/AT5G07810/ATM/SMC6B/NUP214/DUO3/AT5G05130/NRPC1/NEDD1/AT5G63960/APC7/ML2/SCAR2/HUB1/AT1G67580/AT5G08500/AT1G70180	regulation of organelle organization
GO:0006306	BP	15/485	185/20876	2.93416e-05	0.000578518	0.000481305	AT2G40030/AT2G21800/AT5G61460/AT4G11130/AT5G62410/AT5G43990/AT5G27630/AT4G02460/AT3G03300/AT5G63960/AT3G20010/AT5G04560/AT4G00380/AT5G14620/AT3G48670	NRPE1/EME1A/SMC6B/RDR2/SMC2-1/SUVR2/ACBP5/PMS1/DCL2/AT5G63960/CHR27/DME/FDM2/DRM2/IDN2	DNA methylation
GO:0006305	BP	15/485	185/20876	2.93416e-05	0.000578518	0.000481305	AT2G40030/AT2G21800/AT5G61460/AT4G11130/AT5G62410/AT5G43990/AT5G27630/AT4G02460/AT3G03300/AT5G63960/AT3G20010/AT5G04560/AT4G00380/AT5G14620/AT3G48670	NRPE1/EME1A/SMC6B/RDR2/SMC2-1/SUVR2/ACBP5/PMS1/DCL2/AT5G63960/CHR27/DME/FDM2/DRM2/IDN2	DNA alkylation
GO:0032204	BP	8/485	54/20876	3.26152e-05	0.00062461	0.000519651	AT5G40820/AT4G25120/AT5G07810/AT3G48190/AT5G60040/AT5G63960/AT2G39090/AT5G08500	ATRAD3/SRS2/AT5G07810/ATM/NRPC1/AT5G63960/APC7/AT5G08500	regulation of telomere maintenance
GO:0006302	BP	11/485	105/20876	3.31697e-05	0.00062461	0.000519651	AT3G48190/AT2G40030/AT2G21800/AT5G61460/AT4G30870/AT4G02460/AT5G60040/AT5G63960/AT5G03780/AT1G47870/AT5G48720	ATM/NRPE1/EME1A/SMC6B/MUS81/PMS1/NRPC1/AT5G63960/TRFL10/E2FC/XRI1	double-strand break repair
GO:0044728	BP	15/485	187/20876	3.32632e-05	0.00062461	0.000519651	AT2G40030/AT2G21800/AT5G61460/AT4G11130/AT5G62410/AT5G43990/AT5G27630/AT4G02460/AT3G03300/AT5G63960/AT3G20010/AT5G04560/AT4G00380/AT5G14620/AT3G48670	NRPE1/EME1A/SMC6B/RDR2/SMC2-1/SUVR2/ACBP5/PMS1/DCL2/AT5G63960/CHR27/DME/FDM2/DRM2/IDN2	DNA methylation or demethylation
GO:0006304	BP	15/485	188/20876	3.53918e-05	0.000654196	0.000544266	AT2G40030/AT2G21800/AT5G61460/AT4G11130/AT5G62410/AT5G43990/AT5G27630/AT4G02460/AT3G03300/AT5G63960/AT3G20010/AT5G04560/AT4G00380/AT5G14620/AT3G48670	NRPE1/EME1A/SMC6B/RDR2/SMC2-1/SUVR2/ACBP5/PMS1/DCL2/AT5G63960/CHR27/DME/FDM2/DRM2/IDN2	DNA modification
GO:0042138	BP	10/485	92/20876	5.48391e-05	0.000996027	0.000828656	AT5G40820/AT4G25120/AT3G48190/AT4G30870/AT1G55540/AT5G60040/AT5G63960/AT2G39090/AT5G08500/AT1G70180	ATRAD3/SRS2/ATM/MUS81/NUP214/NRPC1/AT5G63960/APC7/AT5G08500/AT1G70180	meiotic DNA double-strand break formation
GO:0010628	BP	26/485	476/20876	5.55687e-05	0.000996027	0.000828656	AT3G48190/AT2G21800/AT5G61460/AT4G30870/AT4G11130/AT4G02460/AT5G13790/AT5G22220/AT3G03300/AT2G39090/AT3G15220/AT4G18390/AT3G20910/AT1G28520/AT2G44950/AT2G43500/AT2G40950/AT5G46760/AT1G52320/AT5G48720/AT3G56850/AT1G61040/AT2G38370/AT3G01770/AT1G65660/AT2G26430	ATM/EME1A/SMC6B/MUS81/RDR2/PMS1/AGL15/E2FB/DCL2/APC7/AT3G15220/TCP2/NFYA9/VOZ1/HUB1/AT2G43500/BZIP17/MYC3/AT1G52320/XRI1/DPBF3/VIP5/AT2G38370/GTE11/SMP1/CYCL1-1	positive regulation of gene expression
GO:0051726	BP	19/485	292/20876	5.8248e-05	0.00102847	0.000855647	AT2G40030/AT2G21800/AT5G61460/AT5G62410/AT5G43990/AT4G02460/AT4G02070/AT5G60040/AT5G22220/AT5G05970/AT5G63960/AT2G39090/AT3G20010/AT2G42890/AT4G31160/AT2G44950/AT2G35630/AT5G17690/AT2G26430	NRPE1/EME1A/SMC6B/SMC2-1/SUVR2/PMS1/MSH6/NRPC1/E2FB/NEDD1/AT5G63960/APC7/CHR27/ML2/DCAF1/HUB1/MOR1/TFL2/CYCL1-1	regulation of cell cycle
GO:0010557	BP	26/485	479/20876	6.1627e-05	0.00106925	0.000889576	AT3G48190/AT2G21800/AT5G61460/AT4G30870/AT4G11130/AT4G02460/AT5G13790/AT5G22220/AT3G03300/AT2G39090/AT3G15220/AT4G18390/AT3G20910/AT1G28520/AT2G44950/AT2G43500/AT2G40950/AT5G46760/AT1G52320/AT5G48720/AT3G56850/AT1G61040/AT2G38370/AT3G01770/AT1G65660/AT2G26430	ATM/EME1A/SMC6B/MUS81/RDR2/PMS1/AGL15/E2FB/DCL2/APC7/AT3G15220/TCP2/NFYA9/VOZ1/HUB1/AT2G43500/BZIP17/MYC3/AT1G52320/XRI1/DPBF3/VIP5/AT2G38370/GTE11/SMP1/CYCL1-1	positive regulation of macromolecule biosynthetic process
GO:1903508	BP	25/485	453/20876	6.53368e-05	0.00106925	0.000889576	AT3G48190/AT2G21800/AT5G61460/AT4G30870/AT4G11130/AT4G02460/AT5G13790/AT5G22220/AT3G03300/AT2G39090/AT4G18390/AT3G20910/AT1G28520/AT2G44950/AT2G43500/AT2G40950/AT5G46760/AT1G52320/AT5G48720/AT3G56850/AT1G61040/AT2G38370/AT3G01770/AT1G65660/AT2G26430	ATM/EME1A/SMC6B/MUS81/RDR2/PMS1/AGL15/E2FB/DCL2/APC7/TCP2/NFYA9/VOZ1/HUB1/AT2G43500/BZIP17/MYC3/AT1G52320/XRI1/DPBF3/VIP5/AT2G38370/GTE11/SMP1/CYCL1-1	positive regulation of nucleic acid-templated transcription
GO:1902680	BP	25/485	453/20876	6.53368e-05	0.00106925	0.000889576	AT3G48190/AT2G21800/AT5G61460/AT4G30870/AT4G11130/AT4G02460/AT5G13790/AT5G22220/AT3G03300/AT2G39090/AT4G18390/AT3G20910/AT1G28520/AT2G44950/AT2G43500/AT2G40950/AT5G46760/AT1G52320/AT5G48720/AT3G56850/AT1G61040/AT2G38370/AT3G01770/AT1G65660/AT2G26430	ATM/EME1A/SMC6B/MUS81/RDR2/PMS1/AGL15/E2FB/DCL2/APC7/TCP2/NFYA9/VOZ1/HUB1/AT2G43500/BZIP17/MYC3/AT1G52320/XRI1/DPBF3/VIP5/AT2G38370/GTE11/SMP1/CYCL1-1	positive regulation of RNA biosynthetic process
GO:0051254	BP	25/485	453/20876	6.53368e-05	0.00106925	0.000889576	AT3G48190/AT2G21800/AT5G61460/AT4G30870/AT4G11130/AT4G02460/AT5G13790/AT5G22220/AT3G03300/AT2G39090/AT4G18390/AT3G20910/AT1G28520/AT2G44950/AT2G43500/AT2G40950/AT5G46760/AT1G52320/AT5G48720/AT3G56850/AT1G61040/AT2G38370/AT3G01770/AT1G65660/AT2G26430	ATM/EME1A/SMC6B/MUS81/RDR2/PMS1/AGL15/E2FB/DCL2/APC7/TCP2/NFYA9/VOZ1/HUB1/AT2G43500/BZIP17/MYC3/AT1G52320/XRI1/DPBF3/VIP5/AT2G38370/GTE11/SMP1/CYCL1-1	positive regulation of RNA metabolic process
GO:0045893	BP	25/485	453/20876	6.53368e-05	0.00106925	0.000889576	AT3G48190/AT2G21800/AT5G61460/AT4G30870/AT4G11130/AT4G02460/AT5G13790/AT5G22220/AT3G03300/AT2G39090/AT4G18390/AT3G20910/AT1G28520/AT2G44950/AT2G43500/AT2G40950/AT5G46760/AT1G52320/AT5G48720/AT3G56850/AT1G61040/AT2G38370/AT3G01770/AT1G65660/AT2G26430	ATM/EME1A/SMC6B/MUS81/RDR2/PMS1/AGL15/E2FB/DCL2/APC7/TCP2/NFYA9/VOZ1/HUB1/AT2G43500/BZIP17/MYC3/AT1G52320/XRI1/DPBF3/VIP5/AT2G38370/GTE11/SMP1/CYCL1-1	positive regulation of transcription, DNA-templated
GO:0006487	BP	10/485	94/20876	6.59809e-05	0.00106925	0.000889576	AT1G60490/AT5G43930/AT5G55600/AT5G51340/AT2G43080/AT5G44790/AT2G17520/AT1G52320/AT1G33050/AT4G02480	ATVPS34/AT5G43930/AT5G55600/SCC4/P4H1/RAN1/IRE1A/AT1G52320/AT1G33050/AT4G02480	protein N-linked glycosylation
GO:0000278	BP	23/485	403/20876	7.70887e-05	0.00123238	0.00102529	AT2G40030/AT2G21800/AT5G61460/AT4G30870/AT5G62410/AT5G43990/AT4G02460/AT5G60040/AT5G22220/AT2G46560/AT5G05970/AT5G63960/AT2G39090/AT1G08600/AT1G17760/AT2G38440/AT5G03415/AT2G44950/AT2G35630/AT5G05680/AT5G17690/AT3G54650/AT2G38370	NRPE1/EME1A/SMC6B/MUS81/SMC2-1/SUVR2/PMS1/NRPC1/E2FB/AT2G46560/NEDD1/AT5G63960/APC7/ATRX/CSTF77/SCAR2/DPB/HUB1/MOR1/NUP88/TFL2/FBL17/AT2G38370	mitotic cell cycle
[truncated: 68 more rows]

## Sheet: cluster4_GO
GO enrichment for cluster 4.
GO	ONTOLOGY	GeneRatio	BgRatio	pvalue	p.adjust	qvalue	Gene_id	Gene_name	Description
[truncated: 186 more rows]
